# Supplementary material for: Crystal structure of 2-oxo-2H-chromen-7-yl tri­fluoro­methane­sulfonate
Source: Acta Crystallogr E Crystallogr Commun. 2026 Jan 29;82(Pt 2):227–30. doi: 10.1107/S205698902600071X (PMC12874245; doi:10.1107/S205698902600071X)
Supplement: Supplementary file 1 [file e-82-00227-sup1.cif]

##############################################################################
#                                                                            #
# This CIF contains the data in a paper accepted for publication in          #
# Acta Crystallographica Section E. It conforms to the requirements of       #
# Notes for Authors for Acta Crystallographica Section E, and has been       #
# peer reviewed under the auspices of the IUCr Commission on Journals.       #
#                                                                            #
# Full details of the Crystallographic Information File format               #
# are given in the paper "The Crystallographic Information File (CIF):       #
# a New Standard Archive File for Crystallography" by S. R. Hall, F. H.      #
# Allen and I. D. Brown [Acta Cryst. (1991), A47, 655-685].                  #
#                                                                            #
# The current version of the core CIF dictionary is obtainable from          #
# ftp://ftp.iucr.org/pub/cif_core.dic.                                       #
#                                                                            #
# Software is freely available for graphical display of the structure(s)     #
# in this CIF. For information consult the CIF software page                 #
# http://www.iucr.org/resources/cif/software.                                #
#                                                                            #
# This file may be used for bona fide research purposes within the           #
# scientific community so long as proper attribution is given to the journal # 
# article from which it was obtained.                                        #
#                                                                            #
##############################################################################
data_I
_audit_creation_method     'SHELXL-2019/1'
_chemical_name_systematic
;
2-Oxo-2<i>H</i>-chromen-7-yl trifluoromethanesulfonate
;
_chemical_name_common     ?
_chemical_formula_moiety     'C10 H5 F3 O5 S'
_chemical_formula_sum     'C10 H5 F3 O5 S'
_chemical_formula_iupac     'C10 H5 F3 O5 S'
_chemical_formula_weight     294.20
_chemical_melting_point     ?
_space_group_crystal_system     monoclinic
_space_group_name_H-M_alt     'C 2/c'
_space_group_name_Hall     '-C 2yc'
loop_
    _space_group_symop_operation_xyz
    'x, y, z'
    '-x, y, -z+1/2'
    'x+1/2, y+1/2, z'
    '-x+1/2, y+1/2, -z+1/2'
    '-x, -y, -z'
    'x, -y, z-1/2'
    '-x+1/2, -y+1/2, -z'
    'x+1/2, -y+1/2, z-1/2'
_cell_length_a     20.4767(9)
_cell_length_b     6.0828(3)
_cell_length_c     18.2181(8)
_cell_angle_alpha     90
_cell_angle_beta     102.137(2)
_cell_angle_gamma     90
_cell_volume     2218.45(18)
_cell_formula_units_Z     8
_cell_measurement_reflns_used     4023
_cell_measurement_theta_min     3.3667
_cell_measurement_theta_max     25.539
_cell_measurement_temperature     150(2)
_exptl_crystal_description     block
_exptl_crystal_colour     colorless
_exptl_crystal_size_max     0.167
_exptl_crystal_size_mid     0.063
_exptl_crystal_size_min     0.034
_exptl_crystal_density_diffrn     1.762
_exptl_crystal_density_meas     ?
_exptl_crystal_density_method     'not measured'
_exptl_crystal_F_000     1184
_exptl_absorpt_coefficient_mu     0.349
_exptl_absorpt_correction_type     multi-scan
_exptl_absorpt_process_details
;
(<i>SADABS</i>; Krause <i>et al.</i>, 2015)
;
_exptl_absorpt_correction_T_min     0.927
_exptl_absorpt_correction_T_max     0.988
_diffrn_ambient_temperature     150(2)
_diffrn_source     'sealed tube'
_diffrn_source_voltage     50.0
_diffrn_source_current     30.0
_diffrn_radiation_type     MoK\a
_diffrn_radiation_wavelength     0.71073
_diffrn_radiation_monochromator     'flat graphite'
_diffrn_measurement_device_type     'Bruker D8'
_diffrn_measurement_device     'FIXEDCHI diffractometer'
_diffrn_measurement_method     '\w and \f scans'
_diffrn_detector     CPAD
_diffrn_measurement_specimen_support     ?
_diffrn_detector_area_resol_mean     7.391
_diffrn_reflns_number     28942
_diffrn_reflns_av_R_equivalents     0.0687
_diffrn_reflns_av_unetI/netI     0.0551
_diffrn_reflns_theta_min     2.287
_diffrn_reflns_theta_max     31.000
_diffrn_reflns_theta_full     31.000
_diffrn_measured_fraction_theta_max     0.999
_diffrn_measured_fraction_theta_full     0.999
_diffrn_reflns_limit_h_min     -29
_diffrn_reflns_limit_h_max     29
_diffrn_reflns_limit_k_min     -8
_diffrn_reflns_limit_k_max     8
_diffrn_reflns_limit_l_min     -26
_diffrn_reflns_limit_l_max     26
_diffrn_radiation_probe     ?
_refine_special_details     ?
_reflns_number_total     3542
_reflns_number_gt     2127
_reflns_threshold_expression     'I > 2\s(I)'
_refine_ls_structure_factor_coef     Fsqd
_refine_ls_matrix_type     full
_refine_ls_R_factor_all     0.0907
_refine_ls_R_factor_gt     0.0443
_refine_ls_wR_factor_gt     0.0887
_refine_ls_wR_factor_ref     0.1074
_refine_ls_goodness_of_fit_ref     1.040
_refine_ls_restrained_S_all     1.040
_refine_ls_number_reflns     3542
_refine_ls_number_parameters     172
_refine_ls_number_restraints     0
_refine_ls_hydrogen_treatment     constr
_refine_ls_weighting_scheme     calc
_refine_ls_weighting_details
              'w=1/[\s^2^(Fo^2^)+(0.0376P)^2^+1.1073P] where P=(Fo^2^+2Fc^2^)/3'
_atom_sites_solution_hydrogens     geom
_atom_sites_solution_primary     'intrinsic phasing'
_atom_sites_solution_secondary     ?
_refine_ls_shift/su_max     0.001
_refine_ls_shift/su_mean     0.000
_refine_diff_density_max     0.347
_refine_diff_density_min     -0.372
_refine_ls_extinction_method     none
_refine_ls_extinction_coef     .
loop_
    _atom_type_symbol
    _atom_type_description
    _atom_type_scat_dispersion_real
    _atom_type_scat_dispersion_imag
    _atom_type_scat_source
    'C' 'C' 0.0033 0.0016
                         'International Tables Vol C Tables 4.2.6.8 and 6.1.1.4'
    'H' 'H' 0.0000 0.0000
                         'International Tables Vol C Tables 4.2.6.8 and 6.1.1.4'
    'F' 'F' 0.0171 0.0103
                         'International Tables Vol C Tables 4.2.6.8 and 6.1.1.4'
    'O' 'O' 0.0106 0.0060
                         'International Tables Vol C Tables 4.2.6.8 and 6.1.1.4'
    'S' 'S' 0.1246 0.1234
                         'International Tables Vol C Tables 4.2.6.8 and 6.1.1.4'
_computing_data_collection
;
<i>APEX5</i> (Bruker, 2024)
;
_computing_cell_refinement
;
<i>SAINT V8.41</i> (Bruker, 2024)
;
_computing_data_reduction
;
<i>SAINT V8.41</i> (Bruker, 2024)
;
_computing_structure_solution
;
<i>SHELXT2018/2</i> (Sheldrick, 2015a)
;
_computing_structure_refinement
;
<i>SHELXL2019/2</i> (Sheldrick, 2015b)
;
_computing_molecular_graphics
;
<i>SHELXTL</i> (Sheldrick, 2008)
;
_computing_publication_material
;
<i>SHELXTL</i> (Sheldrick, 2008)
;
loop_
    _atom_site_type_symbol
    _atom_site_label
    _atom_site_fract_x
    _atom_site_fract_y
    _atom_site_fract_z
    _atom_site_U_iso_or_equiv
    _atom_site_adp_type
    _atom_site_calc_flag
    _atom_site_occupancy
    _atom_site_disorder_assembly
    _atom_site_disorder_group
    S S1 0.56456(2) 0.72261(8) 0.66170(3) 0.03075(14) Uani d 1 . .
    F F1 0.52714(6) 0.3963(2) 0.57032(6) 0.0431(3) Uani d 1 . .
    F F2 0.58390(7) 0.3006(2) 0.67780(8) 0.0543(4) Uani d 1 . .
    F F3 0.48224(7) 0.4049(2) 0.66635(8) 0.0565(4) Uani d 1 . .
    O O1 0.71324(6) 0.4339(2) 0.43122(7) 0.0282(3) Uani d 1 . .
    O O2 0.76131(8) 0.2925(2) 0.34462(8) 0.0412(4) Uani d 1 . .
    O O3 0.63257(6) 0.7226(2) 0.63519(7) 0.0308(3) Uani d 1 . .
    O O4 0.51608(7) 0.8532(2) 0.61494(9) 0.0426(4) Uani d 1 . .
    O O5 0.58160(7) 0.7476(2) 0.74031(8) 0.0406(4) Uani d 1 . .
    C C1 0.53785(10) 0.4375(3) 0.64313(11) 0.0322(5) Uani d 1 . .
    C C2 0.72999(10) 0.4453(3) 0.36176(10) 0.0291(4) Uani d 1 . .
    C C3 0.70878(10) 0.6384(3) 0.31694(11) 0.0316(4) Uani d 1 . .
    H H3 0.718411 0.649575 0.268294 0.038 Uiso calc 1 . .
    C C4 0.67597(9) 0.8014(3) 0.34233(11) 0.0306(4) Uani d 1 . .
    H H4 0.662584 0.926352 0.311571 0.037 Uiso calc 1 . .
    C C5 0.62832(10) 0.9553(3) 0.44742(12) 0.0322(5) Uani d 1 . .
    H H5 0.614123 1.084405 0.419228 0.039 Uiso calc 1 . .
    C C6 0.61648(10) 0.9353(3) 0.51895(12) 0.0324(5) Uani d 1 . .
    H H6 0.594656 1.048660 0.540455 0.039 Uiso calc 1 . .
    C C7 0.63747(9) 0.7445(3) 0.55832(10) 0.0258(4) Uani d 1 . .
    C C8 0.66927(9) 0.5751(3) 0.53042(10) 0.0248(4) Uani d 1 . .
    H H8 0.682938 0.446113 0.558939 0.030 Uiso calc 1 . .
    C C9 0.68042(8) 0.6017(3) 0.45848(10) 0.0239(4) Uani d 1 . .
    C C10 0.66065(9) 0.7901(3) 0.41557(11) 0.0262(4) Uani d 1 . .
loop_
    _atom_site_aniso_label
    _atom_site_aniso_U_11
    _atom_site_aniso_U_22
    _atom_site_aniso_U_33
    _atom_site_aniso_U_12
    _atom_site_aniso_U_13
    _atom_site_aniso_U_23
    S1 0.0284(3) 0.0301(3) 0.0362(3) -0.0015(2) 0.0125(2) -0.0065(2)
    F1 0.0539(8) 0.0436(7) 0.0294(7) -0.0069(6) 0.0033(6) -0.0088(6)
    F2 0.0619(9) 0.0329(7) 0.0562(9) 0.0004(6) -0.0148(7) 0.0039(6)
    F3 0.0522(8) 0.0631(9) 0.0614(9) -0.0282(7) 0.0284(7) -0.0191(7)
    O1 0.0372(8) 0.0259(7) 0.0233(7) 0.0058(6) 0.0103(6) 0.0042(6)
    O2 0.0562(10) 0.0418(9) 0.0283(8) 0.0135(7) 0.0153(7) 0.0012(7)
    O3 0.0243(7) 0.0407(8) 0.0289(8) -0.0015(6) 0.0088(6) -0.0029(6)
    O4 0.0313(8) 0.0391(9) 0.0596(11) 0.0098(7) 0.0142(7) 0.0059(7)
    O5 0.0439(9) 0.0466(9) 0.0349(9) -0.0097(7) 0.0166(7) -0.0173(7)
    C1 0.0309(11) 0.0362(11) 0.0284(11) -0.0047(9) 0.0034(9) -0.0028(9)
    C2 0.0306(10) 0.0363(11) 0.0198(10) -0.0003(9) 0.0042(8) 0.0008(8)
    C3 0.0342(11) 0.0381(11) 0.0209(10) -0.0031(9) 0.0024(8) 0.0061(9)
    C4 0.0284(10) 0.0308(10) 0.0298(11) -0.0042(8) -0.0003(8) 0.0103(8)
    C5 0.0291(10) 0.0237(10) 0.0429(13) 0.0000(8) 0.0056(9) 0.0083(9)
    C6 0.0313(11) 0.0252(10) 0.0424(13) 0.0019(8) 0.0119(9) -0.0014(9)
    C7 0.0223(9) 0.0302(10) 0.0250(10) -0.0028(8) 0.0055(8) -0.0011(8)
    C8 0.0232(9) 0.0259(10) 0.0249(10) 0.0018(7) 0.0043(8) 0.0044(8)
    C9 0.0212(9) 0.0234(9) 0.0265(10) -0.0002(7) 0.0037(7) 0.0005(8)
    C10 0.0210(9) 0.0255(9) 0.0298(10) -0.0036(7) 0.0002(8) 0.0056(8)
_geom_special_details
;
 All esds (except the esd in the dihedral angle between two l.s. planes)
 are estimated using the full covariance matrix.  The cell esds are taken
 into account individually in the estimation of esds in distances, angles
 and torsion angles; correlations between esds in cell parameters are only
 used when they are defined by crystal symmetry.  An approximate (isotropic)
 treatment of cell esds is used for estimating esds involving l.s. planes.
;
loop_
    _geom_bond_atom_site_label_1
    _geom_bond_atom_site_label_2
    _geom_bond_site_symmetry_2
    _geom_bond_distance
    _geom_bond_publ_flag
    S1 O5 . 1.4092(15) ?
    S1 O4 . 1.4094(15) ?
    S1 O3 . 1.5671(13) ?
    S1 C1 . 1.829(2) ?
    F1 C1 . 1.322(2) ?
    F2 C1 . 1.316(2) ?
    F3 C1 . 1.310(2) ?
    O1 C9 . 1.372(2) ?
    O1 C2 . 1.381(2) ?
    O2 C2 . 1.207(2) ?
    O3 C7 . 1.431(2) ?
    C2 C3 . 1.444(3) ?
    C3 C4 . 1.334(3) ?
    C3 H3 . 0.9500 ?
    C4 C10 . 1.435(3) ?
    C4 H4 . 0.9500 ?
    C5 C6 . 1.380(3) ?
    C5 C10 . 1.395(3) ?
    C5 H5 . 0.9500 ?
    C6 C7 . 1.384(3) ?
    C6 H6 . 0.9500 ?
    C7 C8 . 1.372(3) ?
    C8 C9 . 1.386(2) ?
    C8 H8 . 0.9500 ?
    C9 C10 . 1.398(2) ?
loop_
    _geom_angle_atom_site_label_1
    _geom_angle_atom_site_label_2
    _geom_angle_atom_site_label_3
    _geom_angle_site_symmetry_1
    _geom_angle_site_symmetry_3
    _geom_angle
    _geom_angle_publ_flag
    O5 S1 O4 . . 123.08(9) ?
    O5 S1 O3 . . 105.48(8) ?
    O4 S1 O3 . . 111.86(8) ?
    O5 S1 C1 . . 106.92(9) ?
    O4 S1 C1 . . 106.11(10) ?
    O3 S1 C1 . . 101.16(8) ?
    C9 O1 C2 . . 121.96(14) ?
    C7 O3 S1 . . 123.46(11) ?
    F3 C1 F2 . . 109.46(18) ?
    F3 C1 F1 . . 108.86(16) ?
    F2 C1 F1 . . 108.22(17) ?
    F3 C1 S1 . . 109.27(14) ?
    F2 C1 S1 . . 110.80(13) ?
    F1 C1 S1 . . 110.20(14) ?
    O2 C2 O1 . . 116.49(17) ?
    O2 C2 C3 . . 126.38(18) ?
    O1 C2 C3 . . 117.13(17) ?
    C4 C3 C2 . . 121.47(18) ?
    C4 C3 H3 . . 119.3 ?
    C2 C3 H3 . . 119.3 ?
    C3 C4 C10 . . 120.76(18) ?
    C3 C4 H4 . . 119.6 ?
    C10 C4 H4 . . 119.6 ?
    C6 C5 C10 . . 121.48(18) ?
    C6 C5 H5 . . 119.3 ?
    C10 C5 H5 . . 119.3 ?
    C5 C6 C7 . . 117.77(18) ?
    C5 C6 H6 . . 121.1 ?
    C7 C6 H6 . . 121.1 ?
    C8 C7 C6 . . 123.88(17) ?
    C8 C7 O3 . . 115.41(16) ?
    C6 C7 O3 . . 120.45(16) ?
    C7 C8 C9 . . 116.58(17) ?
    C7 C8 H8 . . 121.7 ?
    C9 C8 H8 . . 121.7 ?
    O1 C9 C8 . . 116.47(15) ?
    O1 C9 C10 . . 120.92(16) ?
    C8 C9 C10 . . 122.60(17) ?
    C5 C10 C9 . . 117.68(17) ?
    C5 C10 C4 . . 124.61(17) ?
    C9 C10 C4 . . 117.70(17) ?
loop_
    _geom_torsion_atom_site_label_1
    _geom_torsion_atom_site_label_2
    _geom_torsion_atom_site_label_3
    _geom_torsion_atom_site_label_4
    _geom_torsion_site_symmetry_1
    _geom_torsion_site_symmetry_2
    _geom_torsion_site_symmetry_3
    _geom_torsion_site_symmetry_4
    _geom_torsion
    _geom_torsion_publ_flag
    O5 S1 O3 C7 . . . . -167.17(14) ?
    O4 S1 O3 C7 . . . . -31.00(16) ?
    C1 S1 O3 C7 . . . . 81.57(15) ?
    O5 S1 C1 F3 . . . . 66.41(16) ?
    O4 S1 C1 F3 . . . . -66.57(16) ?
    O3 S1 C1 F3 . . . . 176.56(13) ?
    O5 S1 C1 F2 . . . . -54.27(17) ?
    O4 S1 C1 F2 . . . . 172.75(14) ?
    O3 S1 C1 F2 . . . . 55.87(16) ?
    O5 S1 C1 F1 . . . . -174.02(13) ?
    O4 S1 C1 F1 . . . . 53.00(16) ?
    O3 S1 C1 F1 . . . . -63.87(15) ?
    C9 O1 C2 O2 . . . . 176.94(16) ?
    C9 O1 C2 C3 . . . . -2.8(2) ?
    O2 C2 C3 C4 . . . . -177.9(2) ?
    O1 C2 C3 C4 . . . . 1.7(3) ?
    C2 C3 C4 C10 . . . . 0.1(3) ?
    C10 C5 C6 C7 . . . . -0.4(3) ?
    C5 C6 C7 C8 . . . . 0.1(3) ?
    C5 C6 C7 O3 . . . . 173.90(17) ?
    S1 O3 C7 C8 . . . . -121.98(16) ?
    S1 O3 C7 C6 . . . . 63.7(2) ?
    C6 C7 C8 C9 . . . . 0.1(3) ?
    O3 C7 C8 C9 . . . . -173.99(15) ?
    C2 O1 C9 C8 . . . . -176.98(16) ?
    C2 O1 C9 C10 . . . . 2.0(3) ?
    C7 C8 C9 O1 . . . . 178.91(15) ?
    C7 C8 C9 C10 . . . . 0.0(3) ?
    C6 C5 C10 C9 . . . . 0.4(3) ?
    C6 C5 C10 C4 . . . . -178.56(18) ?
    O1 C9 C10 C5 . . . . -179.14(16) ?
    C8 C9 C10 C5 . . . . -0.2(3) ?
    O1 C9 C10 C4 . . . . -0.1(3) ?
    C8 C9 C10 C4 . . . . 178.84(17) ?
    C3 C4 C10 C5 . . . . 178.07(19) ?
    C3 C4 C10 C9 . . . . -0.9(3) ?
loop_
    _geom_hbond_atom_site_label_D
    _geom_hbond_atom_site_label_H
    _geom_hbond_atom_site_label_A
    _geom_hbond_site_symmetry_A
    _geom_hbond_distance_DH
    _geom_hbond_distance_HA
    _geom_hbond_distance_DA
    _geom_hbond_angle_DHA
    C3 H3 O2 4_655 0.95 2.35 3.267(2) 162
    C8 H8 O2 7_656 0.95 2.38 3.293(2) 162
_shelx_space_group_comment
;
The symmetry employed for this shelxl refinement is uniquely defined
by the following loop, which should always be used as a source of
symmetry information in preference to the above space-group names.
They are only intended as comments.
;
_shelx_estimated_absorpt_T_min     0.944
_shelx_estimated_absorpt_T_max     0.988
_shelx_hkl_file
;
  -4   0   0   20.00    2.50
  -4   0   0   15.90    2.80
  -4   0   0   16.40    2.70
  -4   0   0   15.70    3.00
   4   0   0   22.30    3.40
   4   0   0   15.30    2.90
   4   0   0   14.80    2.30
  -4   0   0   15.30    2.70
  -4   0   0   24.30    3.70
   4   0   0   12.20    3.00
   4   0   0   18.60    2.90
   4   0   0   11.60    2.40
  -6   0   0   13.50    3.10
  -6   0   0   18.90    3.10
  -6   0   0   12.50    3.70
  -6   0   0   17.50    3.90
   6   0   0   14.90    3.50
   6   0   0   10.70    2.90
   6   0   0   18.70    3.00
   6   0   0   29.30    4.40
   6   0   0   14.90    3.20
   6   0   0   20.10    4.10
  -6   0   0   21.20    3.90
  -6   0   0   19.40    3.50
   8   0   0    2.00    1.80
   8   0   0    2.20    2.20
  -8   0   0    0.90    1.60
  -8   0   0    2.00    1.90
  -8   0   0   -1.80    1.30
  -8   0   0   -2.20    2.00
   8   0   0   -1.20    1.70
   8   0   0    0.00    1.70
  -8   0   0    0.00    1.60
   8   0   0    1.10    2.00
   8   0   0    2.20    2.00
  -8   0   0    1.90    2.60
 -10   0   0   26.00    4.90
 -10   0   0   39.50    5.40
 -10   0   0   41.80    7.40
  10   0   0   31.30    6.20
  10   0   0   28.80    5.80
  10   0   0   31.80    4.80
  10   0   0   34.90    5.80
  10   0   0   41.60    6.70
  10   0   0   36.80    6.90
 -10   0   0   19.40    5.00
 -10   0   0   36.20    5.80
 -10   0   0   36.50    7.40
  12   0   0   15.60    4.50
  12   0   0    2.60    4.20
  12   0   0   13.80    5.70
 -12   0   0   22.10    6.20
 -12   0   0   12.70    3.90
  12   0   0   14.50    4.70
  12   0   0   11.40    4.70
  12   0   0   12.10    3.50
 -12   0   0   18.30    5.60
 -12   0   0   13.60    3.50
 -12   0   0    8.90    3.80
 -12   0   0   14.70    4.80
  14   0   0  127.79    9.60
  14   0   0  116.29   13.30
 -14   0   0  122.19   14.40
  14   0   0  148.69   15.60
 -14   0   0  127.19   15.80
 -14   0   0  113.29   12.00
  14   0   0  125.09   13.00
 -14   0   0  134.99    9.70
  16   0   0   24.60    6.70
 -16   0   0   17.10    5.70
 -16   0   0   28.80    7.90
 -16   0   0   19.10    5.20
  16   0   0   29.50    7.50
  16   0   0   16.90    6.20
  16   0   0   30.30    5.90
 -18   0   0   11.20    6.40
  18   0   0   -0.80    2.30
  18   0   0    3.50    4.70
  18   0   0    1.80    4.70
  18   0   0    1.70    3.10
  20   0   0  334.07   23.60
  20   0   0  337.87   23.90
  20   0   0  325.57   34.20
 -20   0   0  389.46   27.60
  22   0   0   19.90    7.80
  22   0   0   11.30    6.30
  22   0   0   34.20   11.30
  24   0   0    7.50    6.60
  24   0   0    0.40    6.00
  24   0   0    3.90    5.50
 -24   0   0   -0.20    5.00
  26   0   0   55.99   14.20
 -26   0   0   47.50   13.40
  26   0   0   79.09   17.20
  26   0   0   36.10   10.60
  28   0   0    6.30    7.00
  28   0   0    3.30    7.30
  28   0   0   -2.90    4.40
   1  -1   0 1037.70   30.90
   1  -1   0 1029.50   28.80
  -1  -1   0 1054.39   31.00
   1  -1   0 1011.40   32.60
   1  -1   0  988.00   29.90
  -1  -1   0  997.60   30.60
  -1  -1   0 1070.59   32.00
  -1  -1   0 1030.20   28.70
   1  -1   0 1030.20   31.90
  -1  -1   0 1014.80   31.50
   1  -1   0 1074.69   31.20
   1   1   0 1042.50   30.50
   1   1   0 1032.30   28.70
   1   1   0 1032.40   31.60
  -1   1   0 1036.50   31.90
  -1   1   0 1025.70   30.50
   1   1   0 1025.10   30.40
   1   1   0 1055.39   31.90
  -1   1   0 1018.80   30.80
   1   1   0 1050.59   31.00
  -1   1   0 1033.50   30.80
  -1   1   0 1056.29   30.50
   3  -1   0   42.80    4.50
  -3  -1   0   52.19    5.30
   3  -1   0   64.59    4.60
   3  -1   0   59.39    3.80
  -3  -1   0   48.50    4.70
   3  -1   0   56.89    3.00
  -3  -1   0   48.50    4.80
  -3  -1   0   64.19    3.50
   3   1   0   57.59    3.30
   3   1   0   64.99    6.20
   3   1   0   61.79    4.70
  -3   1   0   58.49    4.60
  -3   1   0   55.49    4.30
   3   1   0   66.19    6.40
  -3   1   0   62.39    3.80
   3   1   0   65.09    4.90
   3   1   0   54.59    6.30
   5  -1   0 2254.77   64.89
   5  -1   0 2314.67   65.49
  -5  -1   0 2277.97   68.49
   5  -1   0 2231.78   68.59
  -5  -1   0 2254.27   65.79
  -5  -1   0 2264.37   67.59
   5  -1   0 2286.47   68.39
   5  -1   0 2334.17   67.99
  -5  -1   0 2323.07   68.89
   5  -1   0 2284.77   65.49
  -5  -1   0 2318.77   68.99
   5   1   0 2283.77   67.79
  -5   1   0 2334.07   69.29
  -5   1   0 2255.07   68.19
  -5   1   0 2325.17   69.19
  -5   1   0 2290.77   64.69
   5   1   0 2255.77   68.59
  -5   1   0 2307.27   64.69
   5   1   0 2349.26   68.49
  -5   1   0 2272.47   67.89
  -5   1   0 2259.97   64.89
   5   1   0 2312.77   65.89
   5   1   0 2242.88   68.79
   7  -1   0  648.44   25.90
  -7  -1   0  705.73   26.20
   7  -1   0  677.83   23.60
  -7  -1   0  674.23   26.50
   7  -1   0  678.13   23.50
  -7  -1   0  665.43   26.60
  -7  -1   0  676.53   23.90
   7  -1   0  690.03   25.90
   7  -1   0  664.33   25.90
   7  -1   0  694.93   22.10
  -7  -1   0  677.63   24.70
   7   1   0  727.13   27.20
  -7   1   0  713.43   26.80
   7   1   0  657.43   26.20
   7   1   0  657.43   24.70
  -7   1   0  644.04   22.50
  -7   1   0  665.53   22.60
  -7   1   0  651.43   21.80
  -7   1   0  667.73   25.50
   7   1   0  698.03   26.00
   7   1   0  649.93   25.70
  -7   1   0  659.63   25.90
   7   1   0  676.53   24.00
  -9  -1   0   21.30    4.50
   9  -1   0   26.10    4.70
  -9  -1   0   13.70    4.10
  -9  -1   0   20.50    4.90
  -9  -1   0   11.40    4.50
   9  -1   0   20.80    5.20
   9  -1   0   22.20    3.60
  -9  -1   0   20.60    5.80
   9  -1   0   18.40    5.00
  -9  -1   0   19.80    4.60
   9  -1   0   23.60    5.50
  -9   1   0   23.70    3.90
   9   1   0   22.60    5.50
  -9   1   0   15.90    4.70
   9   1   0   22.00    4.50
   9   1   0   19.00    5.80
  -9   1   0   25.70    5.40
   9   1   0   17.70    4.80
  -9   1   0   18.90    3.70
  -9   1   0   27.60    6.00
  -9   1   0   17.80    3.80
   9   1   0   25.10    5.50
   9   1   0   15.20    4.10
 -11  -1   0   11.10    4.40
 -11  -1   0   11.00    3.80
 -11  -1   0   12.10    4.30
 -11  -1   0    5.00    4.50
  11  -1   0    5.00    3.60
  11  -1   0   11.80    4.50
  11  -1   0    5.80    3.50
  11  -1   0   13.20    3.30
  11  -1   0    5.00    2.70
 -11  -1   0    5.40    3.00
 -11  -1   0   10.10    3.90
  11   1   0    5.80    3.20
 -11   1   0   12.10    3.50
  11   1   0    9.40    4.00
 -11   1   0   12.40    4.40
 -11   1   0    3.40    3.00
 -11   1   0    2.00    2.60
  11   1   0    8.10    4.20
 -11   1   0   13.90    3.60
  11   1   0   10.00    4.60
  11   1   0   11.70    5.00
 -11   1   0   10.70    3.10
  11   1   0    7.50    3.30
 -13  -1   0    2.00    2.80
 -13  -1   0    0.40    2.90
  13  -1   0    5.70    3.60
 -13  -1   0    7.30    4.50
  13  -1   0    6.80    3.60
  13  -1   0   11.80    3.20
 -13  -1   0    7.40    4.00
 -13  -1   0    3.40    2.80
  13  -1   0   -0.10    2.90
  13   1   0    2.00    3.20
 -13   1   0    7.50    3.80
 -13   1   0    4.20    2.90
  13   1   0    7.20    4.70
  13   1   0    4.50    3.30
 -13   1   0    4.90    2.30
  13   1   0    4.90    3.20
  13   1   0    2.90    3.10
 -13   1   0    2.70    3.60
  15  -1   0   43.90    8.00
 -15  -1   0   36.60    7.70
  15  -1   0   46.90    9.80
  15  -1   0   51.59    6.80
  15  -1   0   35.00    9.10
 -15  -1   0   41.60    8.90
 -15  -1   0   45.00    7.90
 -15  -1   0   39.10    8.70
 -15   1   0   42.50    9.00
 -15   1   0   43.90    6.20
 -15   1   0   42.30    7.20
  15   1   0   36.30    7.20
  15   1   0   39.30    8.00
  15   1   0   41.70    8.30
  15   1   0   35.50    8.60
  17  -1   0   46.20   10.40
  17  -1   0   46.40   10.30
 -17  -1   0   44.10    9.30
  17  -1   0   33.80    7.70
  17  -1   0   46.20    6.90
 -17  -1   0   56.39   10.60
 -17  -1   0   46.90   11.00
  17   1   0   51.69   12.20
  17   1   0   53.39   10.00
 -17   1   0   44.40   10.40
  17   1   0   57.29    9.20
  17   1   0   41.40   10.20
 -19  -1   0    7.20    6.80
  19  -1   0   -4.00    2.80
  19  -1   0   -0.10    3.80
  19  -1   0    0.10    4.40
  19   1   0    6.50    6.70
  19   1   0    4.70    3.80
 -19   1   0   -1.70    4.00
  19   1   0    3.30    4.00
  19   1   0   -1.00    3.20
  21  -1   0    6.60    4.80
 -21  -1   0   19.10    8.50
  21  -1   0    4.70    6.50
  21  -1   0    7.70    6.80
  21   1   0    7.90    6.10
  21   1   0   12.10    6.70
 -21   1   0   -1.40    4.00
  21   1   0    0.80    3.90
  23  -1   0    6.00    6.30
 -23  -1   0    0.80    5.20
  23  -1   0    6.50    6.00
 -23   1   0    4.70    6.00
  23   1   0   10.10    7.80
  23   1   0   -0.40    4.40
  25  -1   0    6.30    6.00
 -25  -1   0    4.90    6.60
  25  -1   0    7.60    7.50
  25  -1   0   18.40    8.60
  25   1   0    7.20    7.10
 -25   1   0   30.60   11.20
  25   1   0    1.80    5.90
  25   1   0    8.40    6.80
  27  -1   0    0.10    6.40
  27  -1   0    4.20    5.90
 -27  -1   0    5.00    7.80
  27  -1   0    1.00    6.80
 -27   1   0   -0.90    5.50
  27   1   0    1.60    5.80
  27   1   0    0.40    6.00
   0  -2   0 1739.23   53.49
   0  -2   0 1741.03   52.19
   0  -2   0 1771.62   50.89
   0  -2   0 1740.73   50.79
   0  -2   0 1757.62   50.19
   0  -2   0 1799.52   54.99
   0   2   0 1720.83   53.49
   0   2   0 1765.32   49.70
   0   2   0 1732.43   49.70
   0   2   0 1738.73   50.09
   0   2   0 1692.03   54.39
   2  -2   0  169.88    6.40
  -2  -2   0  166.18    8.70
   2  -2   0  158.38   10.00
  -2  -2   0  168.88    9.80
   2  -2   0  163.48    9.40
  -2  -2   0  153.98    8.80
  -2  -2   0  169.58   10.10
  -2   2   0  161.28    9.30
   2   2   0  174.08    8.40
   2   2   0  157.78    5.60
   2   2   0  150.38    8.10
   2   2   0  155.18    9.80
  -2   2   0  167.08   10.20
  -2   2   0  158.38    8.80
   2   2   0  178.18   10.10
   2   2   0  148.99    8.70
  -2   2   0  156.88    8.70
   2   2   0  162.28    5.60
  -2   2   0  164.38    9.50
  -4  -2   0  557.84   17.30
  -4  -2   0  572.94   22.70
   4  -2   0  572.64   23.60
  -4  -2   0  611.14   23.80
  -4  -2   0  534.15   21.90
  -4  -2   0  551.44   21.90
  -4  -2   0  580.84   22.10
   4  -2   0  609.84   22.00
   4  -2   0  581.84   17.60
   4  -2   0  548.05   20.90
  -4   2   0  559.94   21.60
   4   2   0  536.15   22.90
  -4   2   0  589.34   20.60
  -4   2   0  568.84   20.60
   4   2   0  566.44   17.30
   4   2   0  586.84   22.80
   4   2   0  577.64   21.70
   4   2   0  567.54   21.60
   4   2   0  582.74   23.10
  -4   2   0  580.44   23.40
  -4   2   0  586.74   21.30
  -6  -2   0  648.24   26.10
  -6  -2   0  655.23   26.30
   6  -2   0  682.63   25.30
  -6  -2   0  671.13   27.20
   6  -2   0  666.13   21.60
  -6  -2   0  644.84   25.90
   6  -2   0  672.73   21.50
  -6  -2   0  654.53   21.50
  -6  -2   0  694.33   26.50
   6  -2   0  637.14   25.70
   6  -2   0  672.43   23.00
   6   2   0  660.63   25.80
  -6   2   0  658.63   22.90
  -6   2   0  683.53   27.60
   6   2   0  649.24   26.40
   6   2   0  668.53   21.60
   6   2   0  656.13   26.80
   6   2   0  682.53   27.00
  -6   2   0  641.54   24.90
   6   2   0  646.84   25.70
  -6   2   0  657.93   25.90
  -6   2   0  687.83   27.40
   8  -2   0  223.18   11.80
   8  -2   0  233.38   14.30
  -8  -2   0  263.67   15.50
  -8  -2   0  236.58   11.30
  -8  -2   0  238.28   15.10
   8  -2   0  231.28   10.90
   8  -2   0  221.48   10.50
  -8  -2   0  231.88   13.90
   8  -2   0  246.68   13.90
  -8  -2   0  227.68   14.10
  -8  -2   0  246.38   14.60
  -8   2   0  223.88   13.30
   8   2   0  255.17   15.10
   8   2   0  224.78   14.00
   8   2   0  237.38   11.20
  -8   2   0  235.48   10.80
   8   2   0  232.68   14.10
  -8   2   0  253.77   15.60
  -8   2   0  217.88   14.40
  -8   2   0  229.78   14.10
   8   2   0  220.38   13.70
   8   2   0  229.28   14.90
 -10  -2   0  177.28   13.50
  10  -2   0  227.48   14.80
  10  -2   0  218.88   11.70
  10  -2   0  220.58   14.30
 -10  -2   0  241.98   15.30
 -10  -2   0  226.38   15.80
  10  -2   0  211.48   10.40
  10  -2   0  218.78   11.80
 -10  -2   0  238.48   15.90
 -10  -2   0  213.38   11.80
  10   2   0  217.18   15.00
  10   2   0  218.58   14.60
  10   2   0  221.48   14.50
  10   2   0  204.08   14.00
 -10   2   0  209.48   14.30
 -10   2   0  224.58   15.40
 -10   2   0  212.28    9.00
 -10   2   0  206.18   13.70
 -10   2   0  213.88   15.30
  10   2   0  208.18   11.60
 -10   2   0  218.48    9.10
  10   2   0  222.68   15.50
 -10   2   0  207.28   10.30
  12  -2   0  480.15   27.70
 -12  -2   0  422.36   21.70
  12  -2   0  419.96   25.00
  12  -2   0  413.36   19.40
 -12  -2   0  419.36   23.90
 -12  -2   0  438.96   23.30
  12  -2   0  465.55   17.50
 -12  -2   0  408.96   19.60
  12  -2   0  465.65   23.50
 -12  -2   0  409.26   22.80
 -12   2   0  422.46   16.90
  12   2   0  408.16   21.80
  12   2   0  432.66   24.20
 -12   2   0  422.06   25.20
 -12   2   0  427.36   22.70
 -12   2   0  407.86   16.50
  12   2   0  387.26   22.20
  12   2   0  459.75   23.50
  12   2   0  437.16   19.90
 -14  -2   0  367.86   22.20
  14  -2   0  378.86   22.80
  14  -2   0  351.66   15.50
  14  -2   0  355.36   23.80
 -14  -2   0  351.76   21.70
  14  -2   0  333.17   18.20
  14  -2   0  372.36   19.30
 -14  -2   0  343.17   22.60
  14   2   0  386.66   22.40
 -14   2   0  352.76   22.80
  14   2   0  366.86   21.10
  14   2   0  316.57   34.30
 -14   2   0  333.27   15.20
 -14   2   0  330.67   15.50
  14   2   0  367.56   19.10
  14   2   0  372.26   23.50
 -16  -2   0  191.88   20.80
  16  -2   0  166.38   13.70
  16  -2   0  172.98   19.10
  16  -2   0  163.78   18.70
 -16  -2   0  173.68   18.40
  16   2   0  176.18   13.80
  16   2   0  177.88   18.50
 -16   2   0  236.48   19.40
  16   2   0  180.78   17.30
  16   2   0  156.88   19.10
  18  -2   0   16.00    7.50
  18  -2   0   17.90    6.20
  18  -2   0   21.00    7.70
 -18  -2   0   11.10    6.30
  18   2   0    5.30    4.80
 -18   2   0   20.20    8.00
  18   2   0   16.70    6.50
  18   2   0   12.40    5.70
  18   2   0   16.50    7.80
  20  -2   0    1.20    4.50
  20  -2   0   -4.50    2.00
 -20  -2   0   -0.10    4.90
  20   2   0    0.30    3.50
 -20   2   0    2.40    5.10
  20   2   0   -0.80    3.30
  20   2   0    1.60    4.10
  20   2   0    2.50    4.90
  22  -2   0    2.60    4.10
  22  -2   0    4.00    5.50
  22  -2   0    3.30    5.40
 -22  -2   0    1.20    5.40
  22   2   0   12.40    6.40
 -22   2   0    3.00    6.10
  22   2   0    2.70    4.90
  22   2   0   -3.20    3.30
  24  -2   0   13.20    6.70
  24  -2   0   14.40    8.00
 -24  -2   0   12.60    9.40
  24  -2   0   23.30   10.10
  24   2   0    6.00    6.30
  24   2   0   16.70    7.60
 -24   2   0   44.90   13.60
  26  -2   0   19.00   10.00
  26  -2   0   13.40    9.40
  26  -2   0   13.00    7.80
 -26  -2   0   13.70   10.20
  26   2   0   14.90    9.30
 -26   2   0    8.70    8.50
 -28  -2   0    0.90    8.70
  28  -2   0   -0.20    7.10
  28  -2   0   -1.70    4.90
  28  -2   0    1.20    6.80
  28   2   0    4.10    7.80
 -28   2   0    6.90    9.10
   1  -3   0  223.38   14.00
   1  -3   0  216.58   10.30
  -1  -3   0  236.58   13.50
   1  -3   0  220.68   10.00
   1  -3   0  230.78   10.10
  -1  -3   0  217.08   11.10
  -1  -3   0  227.68   12.00
  -1  -3   0  227.78   11.20
  -1  -3   0  242.28   14.50
   1  -3   0  216.68   12.70
   1   3   0  215.58    8.80
  -1   3   0  215.98   10.20
   1   3   0  225.98   13.40
  -1   3   0  235.98   13.20
   1   3   0  225.28    8.80
   1   3   0  226.18   13.70
   1   3   0  201.08    9.40
  -1   3   0  214.58   11.50
   1   3   0  220.08    9.60
  -1   3   0  201.48   11.40
  -1   3   0  210.38   12.60
   1   3   0  216.58   11.90
  -3  -3   0    2.70    1.60
  -3  -3   0   -0.20    2.30
  -3  -3   0    3.30    2.10
  -3  -3   0    0.40    2.60
   3  -3   0   13.70    4.20
  -3  -3   0   -0.10    1.90
   3  -3   0    5.20    1.60
   3  -3   0    7.80    2.90
  -3   3   0   19.30    4.50
   3   3   0   -0.50    1.60
   3   3   0    0.20    1.50
  -3   3   0   11.20    3.50
  -3   3   0    8.90    3.80
   3   3   0    0.60    2.70
  -3   3   0   13.20    3.30
   3   3   0   -1.80    2.20
  -3   3   0   10.00    3.00
  -3   3   0   10.40    3.20
   3   3   0    3.80    2.80
  -5  -3   0  518.35   26.80
   5  -3   0  550.14   25.50
   5  -3   0  546.65   22.10
   5  -3   0  534.15   17.70
   5  -3   0  559.44   17.80
   5  -3   0  565.04   22.80
  -5  -3   0  491.85   22.90
  -5  -3   0  565.04   23.50
  -5  -3   0  506.85   24.50
  -5  -3   0  532.05   23.10
   5   3   0  519.55   23.60
   5   3   0  529.75   22.10
  -5   3   0  532.95   21.80
  -5   3   0  500.45   24.60
  -5   3   0  525.75   21.90
  -5   3   0  557.04   21.90
   5   3   0  518.75   24.70
   5   3   0  515.85   24.40
  -5   3   0  539.65   22.60
   7  -3   0   75.69    8.80
   7  -3   0   74.89    9.20
  -7  -3   0   70.79    9.40
  -7  -3   0   63.09    9.00
   7  -3   0   74.49    5.10
  -7  -3   0   71.39    4.30
  -7  -3   0   70.69    9.50
  -7  -3   0   70.79    9.60
  -7  -3   0   86.89   11.50
   7  -3   0   77.49    5.00
   7  -3   0   88.59   11.40
   7   3   0   71.49   10.10
   7   3   0   70.39    4.30
  -7   3   0   70.69   10.30
   7   3   0   83.49   10.10
   7   3   0   67.99    8.50
   7   3   0   82.29   10.60
  -7   3   0   85.89    8.30
  -7   3   0   72.89    8.50
  -7   3   0   80.39    8.30
   7   3   0   71.19    9.70
  -7   3   0   78.79    9.30
  -7   3   0   87.29   10.90
  -9  -3   0    3.10    3.70
   9  -3   0    4.10    2.10
   9  -3   0   -1.30    2.20
   9  -3   0   -0.50    2.50
  -9  -3   0    2.80    2.90
  -9  -3   0   -0.40    1.60
  -9  -3   0    2.40    3.00
  -9  -3   0    6.30    3.50
  -9  -3   0    7.30    4.50
  -9   3   0    1.10    1.90
   9   3   0    0.10    2.40
   9   3   0   -0.90    3.10
  -9   3   0    3.00    2.30
  -9   3   0    1.80    2.90
  -9   3   0    0.90    2.80
   9   3   0    3.10    3.10
   9   3   0   -1.50    2.90
   9   3   0    0.40    1.50
   9   3   0    1.60    2.90
  -9   3   0    8.00    4.50
  -9   3   0    2.20    2.60
 -11  -3   0    0.80    3.00
  11  -3   0    3.50    2.20
  11  -3   0   -1.20    1.40
 -11  -3   0    0.10    2.80
 -11  -3   0    0.80    3.00
  11  -3   0   -0.10    2.90
  11  -3   0    1.30    2.80
 -11  -3   0   -0.70    1.90
  11  -3   0    1.10    1.80
  11   3   0   -0.60    2.90
  11   3   0    2.60    4.10
 -11   3   0   -1.30    2.50
 -11   3   0    0.30    2.60
 -11   3   0    0.50    1.60
  11   3   0   -0.40    3.30
  11   3   0    3.40    2.20
  13  -3   0   -0.80    2.20
  13  -3   0    6.70    4.40
  13  -3   0    3.50    2.30
 -13  -3   0    3.30    4.20
 -13  -3   0    4.30    3.80
  13  -3   0    7.20    4.50
  13  -3   0    5.50    2.80
 -13   3   0    6.10    3.70
  13   3   0    0.10    3.30
  13   3   0    7.10    4.90
  13   3   0    8.60    5.80
 -13   3   0    6.90    4.80
  13   3   0    4.50    2.80
 -15  -3   0  227.28   23.30
  15  -3   0  220.58   17.40
  15  -3   0  245.28   23.30
  15  -3   0  204.18   13.90
 -15  -3   0  242.18   23.70
  15   3   0  182.08   19.30
  15   3   0  190.88   19.30
  15   3   0  214.78   13.80
  15   3   0  195.28   21.20
 -15   3   0  227.28   19.30
  17  -3   0    1.30    4.20
 -17  -3   0   -2.30    3.60
 -17  -3   0   -1.50    3.60
  17   3   0    0.80    3.10
  17   3   0    2.00    4.60
  17   3   0    0.40    5.00
  19  -3   0   -0.30    3.80
  19  -3   0    1.20    3.20
 -19  -3   0    8.00    6.50
  19  -3   0   -3.30    3.90
  19   3   0    2.40    3.50
  19   3   0    2.40    4.50
  19   3   0    4.20    5.40
 -19   3   0    8.70    5.70
 -21  -3   0   -0.80    5.40
  21  -3   0   -0.70    4.50
  21  -3   0    3.00    4.60
  21  -3   0    0.00    2.90
 -21   3   0   -1.30    4.80
  21   3   0    5.40    4.90
  21   3   0    0.40    5.20
  23  -3   0    4.60    6.20
  23  -3   0    1.20    4.10
  23  -3   0   -0.60    5.10
 -23  -3   0    5.10    7.60
  23   3   0   -0.80    4.40
 -23   3   0   -3.10    5.60
  25  -3   0   -2.20    5.50
 -25  -3   0    4.50    7.80
  25  -3   0    0.90    4.70
  25  -3   0    0.50    5.90
 -25   3   0    3.40    7.50
  25   3   0    0.40    6.30
  27  -3   0   -3.00    5.80
 -27  -3   0   -7.50    5.70
  27  -3   0   12.30    7.80
  27   3   0   12.20    9.60
 -27   3   0    1.00    7.10
   0  -4   0   82.09   11.20
   0  -4   0  102.19   11.70
   0  -4   0   94.49    7.60
   0  -4   0  106.29    7.80
   0   4   0   95.79    6.20
   0   4   0   98.79   10.10
   0   4   0  104.99    6.50
   0   4   0  111.69   11.20
   0   4   0   83.99   10.80
   0   4   0  100.99   12.60
   0   4   0   90.89   10.70
  -2  -4   0    3.90    2.90
   2  -4   0    4.30    2.10
  -2  -4   0    1.00    2.90
   2  -4   0    4.80    2.10
   2  -4   0    4.20    2.20
   2  -4   0    3.80    3.60
  -2  -4   0    1.80    2.40
  -2  -4   0   -2.40    2.80
  -2  -4   0    3.20    2.40
   2   4   0    5.20    2.10
  -2   4   0    9.40    4.60
   2   4   0    4.90    4.10
   2   4   0    3.70    1.30
  -2   4   0    3.80    2.90
  -2   4   0    3.60    3.20
   2   4   0    6.20    3.20
  -2   4   0    5.90    2.60
   2   4   0    8.70    1.80
  -2   4   0    1.20    2.70
   2   4   0    5.10    3.50
   2   4   0    3.90    2.00
  -2   4   0    4.90    2.80
  -4  -4   0  514.95   23.60
  -4  -4   0  537.95   23.90
   4  -4   0  513.75   18.50
  -4  -4   0  481.95   22.50
  -4  -4   0  500.55   26.10
   4  -4   0  498.35   21.70
   4  -4   0  481.25   18.10
   4  -4   0  465.95   25.90
  -4   4   0  502.95   22.30
   4   4   0  540.35   28.10
   4   4   0  474.55   25.30
  -4   4   0  514.95   22.20
   4   4   0  482.65   20.80
   4   4   0  473.15   23.40
  -4   4   0  522.75   23.50
  -4   4   0  493.65   21.60
  -6  -4   0  486.85   24.30
   6  -4   0  485.25   23.20
  -6  -4   0  525.75   29.50
   6  -4   0  471.95   18.00
  -6  -4   0  559.84   25.20
  -6   4   0  498.25   22.80
   6   4   0  510.05   23.00
   6   4   0  502.35   25.30
  -6   4   0  501.25   23.00
   6   4   0  549.85   27.10
  -6   4   0  526.25   23.40
  -6   4   0  513.55   23.30
  -8  -4   0   26.60    7.10
  -8  -4   0   27.70    6.90
   8  -4   0   36.70    8.80
   8  -4   0   26.00    6.70
   8  -4   0   34.00    4.50
   8  -4   0   33.10    6.70
  -8  -4   0   34.00    7.90
   8  -4   0   27.00    4.00
   8   4   0   30.90    7.80
  -8   4   0   32.70    6.90
  -8   4   0   16.50    4.70
   8   4   0   37.50    8.30
   8   4   0   22.50    5.80
  -8   4   0   34.50    6.70
  -8   4   0   34.30    6.40
  10  -4   0  174.68   10.10
  10  -4   0  206.78   14.60
 -10  -4   0  216.88   20.80
  10  -4   0  204.38   10.80
  10  -4   0  200.58   15.40
 -10  -4   0  231.58   18.30
 -10   4   0  186.98   12.50
 -10   4   0  194.58   12.50
  10   4   0  217.38   17.50
 -10   4   0  189.28   19.50
  10   4   0  198.48    8.20
  10   4   0  186.98   19.50
  10   4   0  228.88   17.80
 -10   4   0  201.88   14.50
 -12  -4   0   10.80    6.30
  12  -4   0   22.20    4.80
  12  -4   0    7.60    3.10
 -12  -4   0   13.00    6.30
  12  -4   0    4.60    4.20
  12  -4   0    9.30    4.50
 -12   4   0   17.60    7.90
  12   4   0   -1.60    3.80
 -12   4   0    9.50    3.60
  12   4   0   13.80    7.30
  14  -4   0  126.79   15.50
  14  -4   0   95.39   14.20
 -14  -4   0  134.39   18.60
  14  -4   0  146.09   10.70
 -14  -4   0   99.79   14.80
 -14   4   0  153.88   19.60
  14   4   0  132.09   17.60
  14   4   0  130.19   17.70
  16  -4   0   70.39   13.30
  16  -4   0   86.29   13.70
  16  -4   0   80.79   10.10
 -16  -4   0   63.49   12.70
 -16  -4   0   75.49   13.40
  16   4   0   78.39   13.80
 -16   4   0   71.09   14.40
  16   4   0   75.79   14.40
 -18  -4   0    0.10    4.40
 -18  -4   0   -0.80    5.10
  18  -4   0    1.10    3.00
  18  -4   0    3.90    5.10
  18  -4   0   -2.20    4.10
  18   4   0    8.30    6.60
  18   4   0    4.80    5.10
  20  -4   0    6.40    6.00
  20  -4   0    1.60    5.10
  20  -4   0    0.90    3.90
 -20  -4   0    1.50    5.30
 -20   4   0    0.20    5.70
  20   4   0    2.10    6.30
  20   4   0   -2.10    4.80
 -22  -4   0    4.30    6.40
  22  -4   0    7.60    8.40
  22  -4   0    2.50    4.00
 -22   4   0   -1.10    5.70
  22   4   0    3.00    5.80
  22   4   0   -1.60    4.60
 -24  -4   0    3.50    7.70
  24  -4   0   -0.60    3.70
  24  -4   0   -3.00    5.20
 -24   4   0   -0.80    6.40
  24   4   0    4.20   10.00
  24   4   0    2.60    6.00
  -1  -5   0    1.50    2.50
   1  -5   0    2.40    3.70
   1  -5   0    0.40    1.90
   1  -5   0   -0.10    1.80
  -1  -5   0    1.50    2.60
  -1  -5   0   -1.20    3.10
   1   5   0   -1.70    2.70
  -1   5   0   -0.30    1.60
  -1   5   0    0.70    2.30
  -1   5   0    1.00    2.80
   1   5   0   -1.30    1.10
  -1   5   0    0.80    3.50
   1   5   0    0.40    2.30
   1   5   0    0.70    3.60
  -3  -5   0   16.90    6.50
   3  -5   0   24.50    4.50
  -3  -5   0   31.60    6.60
   3  -5   0   26.00    4.70
  -3   5   0   23.40    6.00
   3   5   0   23.90    6.30
  -3   5   0   22.50    6.50
   3   5   0   20.20    7.10
   3   5   0   27.90    4.60
  -3   5   0   18.70    5.20
  -3   5   0   33.70    6.00
  -5  -5   0  585.94   31.60
   5  -5   0  542.55   21.70
  -5  -5   0  574.84   27.60
   5  -5   0  564.84   21.70
   5  -5   0  569.74   31.60
   5  -5   0  580.54   26.00
  -5   5   0  587.94   26.30
   5   5   0  569.74   30.70
  -5   5   0  595.74   31.20
   5   5   0  588.74   28.80
  -5   5   0  620.74   32.70
   7  -5   0   79.49    7.40
  -7  -5   0   96.69   13.10
   7  -5   0   98.09   11.70
  -7  -5   0   92.59   14.20
   7  -5   0   75.09   13.50
   7  -5   0   76.09    6.30
  -7   5   0   82.99   11.10
  -7   5   0   78.29   10.50
   7   5   0   93.49   14.30
   7   5   0  105.89   14.20
   9  -5   0    4.00    3.70
  -9  -5   0    2.90    5.20
   9  -5   0    3.00    2.30
   9  -5   0   -4.20    3.00
   9  -5   0    0.10    1.70
  -9  -5   0    2.10    4.00
   9   5   0    7.30    5.60
  -9   5   0    0.10    2.60
  -9   5   0   -0.20    3.80
   9   5   0    5.40    5.00
  -9   5   0   -1.90    2.10
 -11  -5   0    5.30    5.40
  11  -5   0    4.30    4.80
  11  -5   0    7.50    3.00
 -11  -5   0    0.80    3.50
  11  -5   0   12.10    5.60
  11   5   0   -2.00    3.90
 -11   5   0    6.40    5.40
  11   5   0   18.30    7.60
 -11   5   0    5.40    3.60
  13  -5   0    7.50    6.00
 -13  -5   0   15.40    6.80
 -13  -5   0    7.70    6.00
  13  -5   0   13.40    4.30
  13   5   0    6.60    5.50
  13   5   0   15.60    7.90
 -13   5   0   14.20    6.80
  15  -5   0  129.99   17.80
  15  -5   0  191.68   20.40
 -15  -5   0  126.29   18.10
 -15  -5   0  154.98   21.50
  15   5   0  150.18   20.20
 -15   5   0  155.08   21.20
 -17  -5   0    0.90    5.50
  17  -5   0    0.50    4.80
 -17  -5   0    5.00    6.40
  17  -5   0    6.40    3.80
  17   5   0    6.00    6.10
  17   5   0   -2.90    4.50
 -17   5   0   -4.00    4.30
  19  -5   0    1.20    5.20
 -19  -5   0   -1.00    6.00
  19  -5   0   -3.00    2.60
 -19   5   0    4.80    5.70
  19   5   0   -1.00    5.00
  19   5   0    3.40    6.10
  21  -5   0    3.50    4.20
  21  -5   0   11.30    7.40
 -21  -5   0    5.90    8.00
  21   5   0    0.70    5.80
 -21   5   0    2.50    6.30
  21   5   0   12.30    7.60
  23  -5   0   15.60    8.20
 -23  -5   0   -0.20   10.70
  23   5   0   12.60    8.80
  23   5   0    8.20    8.40
   0  -6   0  372.56   26.10
   0  -6   0  377.76   23.80
   0   6   0  340.27   20.50
   0   6   0  383.56   24.80
  -2  -6   0   13.70    5.00
   2  -6   0   -2.90    3.30
  -2  -6   0   15.70    6.80
   2   6   0   -1.30    4.20
  -2   6   0    7.40    5.60
   2   6   0    6.70    4.90
  -2   6   0    8.20    4.20
  -4  -6   0    9.60    5.00
   4  -6   0    8.80    4.10
  -4  -6   0    3.20    5.40
   4  -6   0    1.60    5.00
   4   6   0    1.30    5.10
  -4   6   0    7.20    4.60
  -4   6   0    1.70    3.70
   6  -6   0   -0.80    1.90
  -6  -6   0   -0.10    3.20
  -6   6   0    4.70    3.70
   6   6   0    0.00    5.50
  -6   6   0    6.00    4.30
   6   6   0   -2.20    3.70
  -8  -6   0    2.20    3.80
   8  -6   0    9.30    3.30
   8  -6   0    4.90    5.80
  -8  -6   0    8.30    6.30
   8   6   0    5.70    6.20
  -8   6   0   12.30    5.10
   8   6   0   11.90    6.60
  10  -6   0   18.10    4.30
  10  -6   0   11.40    5.50
 -10  -6   0   20.40    8.70
 -10  -6   0    3.60    5.00
  10   6   0   10.60    9.00
  10   6   0   24.10    8.70
 -10   6   0   16.50    7.70
 -12  -6   0    3.50    9.10
 -12  -6   0    8.20    6.20
  12  -6   0    6.20    3.30
 -12   6   0    7.10    6.70
  12   6   0   14.30    6.60
  12   6   0    2.70    5.70
 -14  -6   0   -1.80    5.20
 -14  -6   0    6.20    6.50
  14  -6   0    1.50    2.50
  14  -6   0    4.00    5.10
  14   6   0    2.00    4.30
 -14   6   0    0.10    5.10
  14   6   0   -7.00    4.10
 -16  -6   0    5.10    6.90
  16  -6   0    2.40    5.00
  16  -6   0    1.40    3.20
 -16  -6   0    9.00    6.80
  16   6   0    8.50    5.80
 -16   6   0    2.80    6.30
  16   6   0   -0.30    6.20
  18  -6   0   -0.50    4.40
 -18  -6   0    3.80    7.60
  18  -6   0    1.70    3.10
 -18   6   0   -4.80    4.70
  18   6   0    3.30    7.00
  18   6   0    5.90    6.40
  20  -6   0   14.40    7.70
 -20  -6   0   12.40    8.80
  20  -6   0   13.60    7.80
 -20   6   0    9.50    8.70
  20   6   0   10.80    9.30
  20   6   0   39.80   12.90
  -1  -7   0   97.59   17.50
  -1  -7   0   86.79   11.90
   1  -7   0   81.79   11.10
   1  -7   0   70.69   16.00
   1   7   0  105.89   19.00
  -1   7   0   78.09   14.60
  -3  -7   0   35.40    8.60
   3  -7   0   20.30    5.80
  -3   7   0   13.60    7.60
   3   7   0   40.80   11.50
  -5  -7   0    8.90    6.90
   5  -7   0    4.30    6.30
  -5  -7   0   -2.60    3.00
   5  -7   0   -0.80    2.50
   5   7   0   -0.60    5.80
  -5   7   0    2.80    5.40
   7  -7   0   51.79   12.70
  -7  -7   0   53.39   11.60
   7  -7   0   30.40    5.90
  -7  -7   0   25.60   10.40
   7   7   0   45.60   12.80
   9  -7   0    2.50    6.40
  -9  -7   0   15.50    8.20
  -9  -7   0    5.40    5.90
   9  -7   0   13.80    4.30
  -9   7   0   22.30   10.20
   9   7   0   10.40    7.90
 -11  -7   0    4.30    6.90
 -11  -7   0    2.10    5.30
  11  -7   0    0.10    2.30
  11   7   0   -1.70    5.40
 -11   7   0    7.90    7.50
 -13  -7   0   15.90    8.10
  13  -7   0    6.40    3.50
 -13  -7   0   -2.20    5.00
  13   7   0    9.00    8.70
 -13   7   0   20.30    9.80
  15  -7   0   14.40    4.60
 -15  -7   0    5.20    7.00
 -15  -7   0    9.20    8.80
 -15   7   0    7.80    7.90
  15   7   0   14.10    9.80
 -17  -7   0    4.60    7.40
 -17  -7   0    5.60   12.10
  17  -7   0   -2.40    4.30
  17   7   0   15.70   10.30
   0  -8   0   44.40   13.30
   0  -8   0   16.10    6.70
   0   8   0    9.80    8.30
   2  -8   0    8.50    5.30
  -2  -8   0    1.50    5.70
  -2  -8   0    9.90    6.00
   2  -8   0    1.80    5.80
  -2   8   0   18.10   10.40
   2   8   0    5.20    7.00
   4  -8   0    0.80    3.30
  -4  -8   0   13.60    8.30
   4  -8   0    2.80    6.70
  -4  -8   0   -0.20    4.10
   4   8   0   -2.90    6.00
  -4   8   0    5.00    8.00
   6  -8   0    3.20    3.60
  -6  -8   0   -0.40    4.00
   6  -8   0    0.00    5.80
  -6  -8   0   -5.50    4.70
   6   8   0    4.60    7.80
   8  -8   0    0.00    6.10
  -8  -8   0    0.50    5.80
  -8  -8   0    1.50    6.50
   8  -8   0   -1.00    2.80
   8   8   0   -1.40    6.40
  10  -8   0   -0.90    2.60
 -10  -8   0   -6.70    5.40
 -10  -8   0    0.80    6.10
  10   8   0   -2.40    7.30
 -10   8   0   -3.90    5.80
  12  -8   0   -0.80    2.60
 -12  -8   0    6.30    6.40
 -12  -8   0   10.20   13.50
 -12   8   0   -4.00    6.00
  12   8   0    7.30    9.20
  28   0  -1    6.30    7.00
  28   0  -1    0.80    5.60
  28   0  -1   -3.00    5.60
  26   0  -1   -1.70    4.70
  26   0  -1   -3.70    4.00
  26   0  -1   -5.10    4.40
 -26   0   1   -0.50    6.90
  24   0  -1   -0.30    4.50
  24   0  -1   -4.50    3.30
 -24   0   1   -0.20    5.00
  24   0  -1   -2.80    3.40
 -22   0   1   -1.80    3.60
  22   0  -1    7.90    6.50
  22   0  -1   -2.60    3.30
  22   0  -1   -5.10    3.30
  20   0  -1   -1.80    2.50
  20   0  -1    3.40    4.00
  20   0  -1   -2.20    3.10
 -20   0   1    1.00    4.70
  18   0  -1   -0.50    2.80
  18   0  -1    0.90    3.20
  18   0  -1   -0.70    2.90
  18   0  -1   -0.50    3.10
 -18   0   1    1.40    3.70
  16   0  -1   -1.30    3.00
  16   0  -1    4.00    3.70
  16   0  -1    0.50    2.60
 -16   0   1    3.20    2.80
 -16   0   1   -2.70    3.10
  16   0  -1    2.60    3.20
  14   0  -1    0.30    1.80
  14   0  -1    2.60    2.70
  14   0  -1    2.40    3.00
 -14   0   1    3.00    3.10
  14   0  -1    1.00    2.50
 -14   0   1    1.70    2.30
 -14   0   1    0.50    2.50
  12   0  -1   -3.10    1.70
  12   0  -1    0.00    1.80
 -12   0   1    0.50    2.80
 -12   0   1    2.30    2.50
 -12   0   1    1.20    2.40
  12   0  -1    0.00    1.60
  12   0  -1    0.40    2.50
  12   0  -1   -0.90    2.20
 -12   0   1   -1.80    1.70
  12   0  -1   -1.30    2.30
 -12   0   1   -2.30    2.70
 -10   0   1    4.00    3.50
 -10   0   1   -0.90    1.70
 -10   0   1   -0.80    2.10
  10   0  -1   -2.60    2.40
 -10   0   1   -0.60    2.30
  10   0  -1    0.40    1.90
  10   0  -1   -2.30    1.60
  10   0  -1    0.10    2.20
 -10   0   1   -1.50    1.40
  10   0  -1    0.00    1.70
 -10   0   1    3.80    2.40
  10   0  -1   -0.10    2.00
  -8   0   1    0.40    1.60
  -8   0   1   -0.70    1.70
   8   0  -1   -1.00    1.60
  -8   0   1   -0.50    1.60
   8   0  -1    2.70    2.00
   8   0  -1    0.70    2.30
   8   0  -1    1.20    1.80
  -8   0   1   -0.60    2.10
   8   0  -1   -3.20    1.90
  -8   0   1    2.90    2.10
   8   0  -1    3.00    2.40
  -8   0   1    1.70    2.00
  -6   0   1   -1.30    1.80
   6   0  -1    2.70    1.80
   6   0  -1   -2.10    1.40
   6   0  -1   -1.70    2.00
   6   0  -1    1.60    2.00
  -6   0   1   -0.30    1.50
   6   0  -1   -0.80    1.90
  -6   0   1    0.50    1.70
   6   0  -1   -0.80    1.70
  -6   0   1    0.60    1.60
  -6   0   1   -1.00    2.10
  -4   0   1    0.60    1.60
   4   0  -1    1.00    1.30
   4   0  -1    0.50    1.30
  -4   0   1   -0.60    1.30
  -4   0   1    1.30    1.50
   4   0  -1    1.90    1.70
   4   0  -1    4.60    1.90
   4   0  -1   -1.90    1.20
  -4   0   1    0.60    1.60
  -4   0   1   -1.40    1.00
  -4   0   1   -0.90    1.20
   4   0  -1    1.20    1.50
   2   0  -1    0.00    0.60
   2   0  -1    1.40    0.90
   2   0  -1    0.50    0.70
   2   0  -1   -0.30    0.70
  -2   0   1    2.10    0.90
  -2   0   1   -0.30    0.60
  -2   0   1   -0.70    0.70
  -2   0   1    0.80    0.80
  -2   0   1   -0.40    0.80
   2   0   1    2.70    1.30
  -2   0  -1    2.60    1.20
  -2   0  -1    3.50    1.50
   2   0   1    1.80    1.30
  -2   0  -1    1.00    0.90
  -2   0  -1    2.00    0.70
   2   0   1    1.30    1.10
  -2   0  -1    2.00    1.00
   2   0   1    4.10    0.80
   2   0   1    0.30    0.80
  -2   0  -1   -0.50    0.70
   2   0   1    2.80    1.20
  -4   0  -1    0.00    1.30
  -4   0  -1    2.60    2.40
   4   0   1    3.40    2.10
   4   0   1    2.90    1.70
  -4   0  -1   -1.60    1.60
   4   0   1    0.90    2.40
   4   0   1    0.30    1.30
   4   0   1    1.50    1.40
  -4   0  -1   -0.30    1.30
  -4   0  -1   -0.10    1.00
   6   0   1    1.80    1.50
   6   0   1    1.90    2.60
  -6   0  -1    0.70    1.80
  -6   0  -1    0.90    1.30
   6   0   1   -1.40    1.50
   6   0   1   -0.10    2.00
  -6   0  -1   -0.60    2.10
   6   0   1    0.70    2.00
   6   0   1   -0.40    1.80
  -6   0  -1    0.90    2.50
  -6   0  -1    0.80    2.40
  -6   0  -1   -0.10    1.70
  -8   0  -1    0.80    2.00
   8   0   1   -3.80    1.00
   8   0   1   -0.40    1.90
   8   0   1   -0.30    1.90
   8   0   1   -0.20    1.80
  -8   0  -1    1.20    2.50
   8   0   1    1.60    2.50
  -8   0  -1    2.00    1.60
   8   0   1   -0.50    1.60
  -8   0  -1   -0.70    1.40
  -8   0  -1   -0.90    1.80
  -8   0  -1   -1.10    2.00
  10   0   1   -0.60    2.00
 -10   0  -1   -1.70    1.40
  10   0   1   -2.70    2.30
 -10   0  -1   -1.00    2.20
 -10   0  -1   -4.50    2.30
 -10   0  -1    1.70    2.20
 -10   0  -1    0.60    2.70
  10   0   1   -2.30    1.40
  10   0   1   -1.00    1.80
  10   0   1   -0.40    2.30
 -10   0  -1    1.00    2.00
  10   0   1    1.20    2.20
 -12   0  -1   -1.10    2.20
  12   0   1   -1.20    1.90
  12   0   1    5.00    3.60
 -12   0  -1   -1.40    1.80
 -12   0  -1    2.90    2.50
 -12   0  -1   -0.70    1.90
  12   0   1    0.70    2.30
  12   0   1    1.60    1.80
 -12   0  -1    2.80    2.50
 -12   0  -1    2.40    3.40
  12   0   1    0.70    2.40
  12   0   1   -1.20    1.70
  14   0   1    1.70    3.10
  14   0   1   -5.40    1.70
  14   0   1   -0.20    1.70
 -14   0  -1   -1.00    1.70
 -14   0  -1   -0.30    2.30
 -14   0  -1    1.10    2.80
  14   0   1   -2.10    2.60
 -16   0  -1   -3.10    2.00
  16   0   1    1.30    4.20
  16   0   1   -1.80    2.20
  16   0   1    4.30    5.00
 -16   0  -1   -0.90    1.80
 -16   0  -1    0.50    3.30
  16   0   1    1.00    2.40
  18   0   1    4.70    4.30
  18   0   1    2.90    4.40
  18   0   1   -0.90    3.70
  18   0   1   -1.50    1.90
 -18   0  -1   -2.80    3.00
  20   0   1   -1.90    3.20
  20   0   1   -1.10    3.90
 -20   0  -1    1.70    4.60
  20   0   1   -0.80    4.20
  22   0   1   -3.40    3.30
 -22   0  -1    5.90    6.30
  22   0   1    0.20    4.10
  24   0   1    1.70    6.40
 -24   0  -1   -1.80    4.70
  24   0   1    4.80    5.60
  26   0   1    4.50    7.60
 -26   0  -1    2.00    6.50
  26   0   1    2.90    5.80
  26   0   1   -1.40    4.70
  28   0   1   -1.90    5.40
 -28   0  -1   -3.70    6.10
  28   0   1   -1.00    5.40
  29  -1  -1    6.00    6.80
  29  -1  -1    8.50    9.60
 -29  -1   1    6.60    8.80
 -29   1   1   10.80    9.20
  29   1  -1   14.60   11.20
  27  -1  -1   18.00    8.50
 -27  -1   1    6.20    7.40
  27  -1  -1    7.30    8.60
  27  -1  -1   18.10    9.70
  27   1  -1    6.20    7.10
 -27   1   1   13.10    9.10
  27   1  -1    8.30    8.90
 -25  -1   1   67.19   16.80
  25  -1  -1   56.19   12.70
  25  -1  -1   35.30   11.60
  25  -1  -1   65.49   14.90
  25   1  -1   31.50   10.30
 -25   1   1   64.49   15.80
  25   1  -1   51.89   12.70
  25   1  -1   42.40   13.50
  23  -1  -1   43.80   11.90
 -23  -1   1   58.39   14.50
  23  -1  -1   43.90   12.40
  23   1  -1   47.50   12.60
  23   1  -1   40.00   10.30
 -23   1   1   57.89   14.90
  21  -1  -1   17.20    6.70
  21  -1  -1    6.90    5.90
 -21  -1   1   14.00    7.10
  21  -1  -1   21.50    8.90
  21   1  -1   22.70    8.30
  21   1  -1   23.50    7.10
  21   1  -1   11.90    5.70
  21   1  -1   34.70   10.40
 -21   1   1   21.60    8.60
  19  -1  -1  139.79   17.90
  19  -1  -1   95.99   15.40
  19  -1  -1  111.19   14.20
 -19  -1   1  120.69   18.00
  19   1  -1  125.49   16.50
  19   1  -1  110.99   14.70
 -19   1   1  110.19   16.10
  19   1  -1  144.19   15.40
  19   1  -1  105.09   16.30
  17  -1  -1   11.60    5.50
  17  -1  -1   11.70    4.00
 -17  -1   1    9.10    5.30
 -17  -1   1   10.30    5.40
  17  -1  -1    8.50    5.50
  17  -1  -1   20.60    7.70
  17   1  -1   -0.70    3.30
  17   1  -1   16.60    5.30
  17   1  -1   14.20    5.70
 -17   1   1   13.90    6.10
  17   1  -1    2.50    3.80
  15  -1  -1  494.25   26.80
  15  -1  -1  513.15   22.20
  15  -1  -1  553.54   28.70
 -15  -1   1  465.85   24.60
 -15  -1   1  486.45   28.20
 -15  -1   1  514.75   24.60
 -15  -1   1  508.95   27.50
  15  -1  -1  572.14   26.10
  15   1  -1  517.85   25.40
  15   1  -1  545.55   29.40
  15   1  -1  567.84   25.50
  15   1  -1  479.45   28.40
  15   1  -1  509.65   26.90
 -15   1   1  593.54   29.70
 -15   1   1  499.85   23.30
 -15   1   1  493.95   21.60
  13  -1  -1  164.88   13.30
  13  -1  -1  161.58   17.20
 -13  -1   1  165.08   17.10
  13  -1  -1  174.18   14.10
 -13  -1   1  185.28   14.90
  13  -1  -1  165.58   11.90
  13  -1  -1  157.68   10.20
 -13  -1   1  164.88   13.00
 -13  -1   1  148.29   14.70
 -13  -1   1  204.58   19.10
 -13   1   1  163.98   10.20
  13   1  -1  187.28   14.10
  13   1  -1  175.28   12.30
 -13   1   1  161.48   10.70
  13   1  -1  165.88   14.20
  13   1  -1  145.99   11.60
 -13   1   1  164.78   14.10
 -13   1   1  184.98   19.40
  13   1  -1  126.49   13.40
 -13   1   1  163.48   13.50
 -11  -1   1   -0.90    2.60
  11  -1  -1    5.90    3.50
 -11  -1   1    4.70    3.00
 -11  -1   1    9.10    4.10
  11  -1  -1    5.10    3.60
  11  -1  -1    1.00    2.30
 -11  -1   1    0.10    2.10
  11  -1  -1    5.40    2.60
  11  -1  -1    1.00    1.40
  11  -1  -1   10.20    3.00
 -11  -1   1    5.80    3.40
 -11   1   1    4.00    3.30
  11   1  -1    3.50    3.40
  11   1  -1    9.10    4.00
  11   1  -1    5.70    3.30
  11   1  -1    1.20    2.30
  11   1  -1    7.40    3.60
 -11   1   1    8.60    4.00
 -11   1   1    8.00    2.90
  11   1  -1   14.60    4.70
 -11   1   1    4.30    2.30
 -11   1   1    6.10    4.00
 -11   1   1    9.80    3.00
   9  -1  -1  182.48   12.40
   9  -1  -1  198.08   10.90
  -9  -1   1  202.28   13.50
   9  -1  -1  202.08   10.20
   9  -1  -1  206.88   11.10
  -9  -1   1  219.68   13.90
   9  -1  -1  200.08   12.90
   9  -1  -1  196.88   12.90
  -9  -1   1  216.48   12.20
  -9  -1   1  199.88   11.30
  -9  -1   1  209.48   12.90
  -9   1   1  212.68   10.40
   9   1  -1  231.38   14.30
  -9   1   1  214.28   13.20
  -9   1   1  205.88   10.20
  -9   1   1  211.98   10.20
   9   1  -1  217.48   13.10
   9   1  -1  204.48   11.40
   9   1  -1  235.78   13.70
   9   1  -1  186.28   12.40
   9   1  -1  194.28   12.00
  -9   1   1  201.88   13.10
   7  -1  -1  540.45   19.60
   7  -1  -1  541.45   19.80
  -7  -1   1  529.05   22.80
  -7  -1   1  541.65   22.60
   7  -1  -1  566.04   22.60
  -7  -1   1  507.55   21.80
   7  -1  -1  561.54   19.70
  -7  -1   1  565.34   20.20
  -7  -1   1  534.25   21.40
  -7  -1   1  551.44   22.40
   7  -1  -1  555.04   22.60
   7  -1  -1  551.84   22.50
  -7   1   1  550.74   22.40
   7   1  -1  559.84   21.70
  -7   1   1  569.14   18.90
   7   1  -1  589.64   22.60
  -7   1   1  552.84   18.70
   7   1  -1  564.94   23.00
   7   1  -1  576.24   22.70
   7   1  -1  569.74   20.40
  -7   1   1  565.04   22.60
  -7   1   1  573.84   23.00
   7   1  -1  551.94   22.80
   5  -1  -1    5.00    2.40
   5  -1  -1    5.40    2.70
  -5  -1   1    7.00    2.10
   5  -1  -1   11.20    3.20
  -5  -1   1    5.70    3.30
  -5  -1   1   12.90    3.30
  -5  -1   1    3.50    2.30
  -5  -1   1   14.70    3.70
  -5  -1   1    7.40    2.90
   5  -1  -1   10.30    2.00
  -5   1   1   11.00    2.30
   5   1  -1    6.10    2.00
  -5   1   1    9.80    3.10
  -5   1   1    9.40    1.50
  -5   1   1   10.70    3.40
   5   1  -1    9.20    2.90
   5   1  -1   11.90    3.20
   5   1  -1    6.30    2.80
   5   1  -1   12.50    3.30
   5   1  -1    5.50    3.20
  -3  -1   1  320.97   15.50
   3  -1  -1  340.77   13.40
  -3  -1   1  315.77   13.10
   3  -1  -1  337.47   13.40
  -3  -1   1  351.06   13.50
  -3  -1   1  346.77   13.40
   3  -1  -1  346.17   12.50
   3  -1  -1  339.67   13.30
  -3  -1   1  339.97   10.70
   3   1  -1  324.87   13.40
   3   1  -1  340.87   13.20
  -3   1   1  334.87   13.30
   3   1  -1  354.76   13.40
  -3   1   1  354.06   13.40
   3   1  -1  338.47   10.70
  -3   1   1  340.87   13.50
   3   1  -1  326.37   13.20
  -3   1   1  335.27   12.40
  -3   1   1  342.47   13.30
  -1  -1   1  212.38    8.70
   1  -1  -1  193.78    8.60
  -1  -1   1  199.88    9.10
  -1  -1   1  192.88    8.20
   1  -1  -1  200.88    8.50
   1  -1  -1  209.28    8.10
  -1  -1   1  208.08    7.60
  -1   1   1  218.58    8.70
  -1   1   1  203.58    8.60
   1   1  -1  198.88    8.10
   1   1  -1  202.28    6.20
   1   1  -1  202.18    8.60
   1   1  -1  203.58    9.10
  -1   1   1  208.18    8.50
   1   1  -1  201.28    7.60
  -1   1   1  187.18    7.90
  -1   1   1  207.58    8.70
   1   1  -1  209.88    8.20
  -1  -1  -1 1967.40   58.49
   1  -1   1 2073.99   56.89
   1  -1   1 2067.59   59.39
  -1  -1  -1 2031.00   58.19
  -1  -1  -1 2018.10   56.59
  -1  -1  -1 2013.10   58.59
   1  -1   1 2006.90   56.79
   1   1   1 2016.20   58.19
   1   1   1 2049.29   56.59
  -1   1  -1 2046.50   56.29
  -1   1  -1 1952.70   59.09
  -1   1  -1 2063.49   56.59
   1   1   1 1977.60   58.59
   3  -1   1 1426.76   43.40
  -3  -1  -1 1518.75   46.90
  -3  -1  -1 1493.95   46.10
  -3  -1  -1 1488.15   44.80
  -3  -1  -1 1527.45   45.10
   3  -1   1 1455.05   45.70
   3  -1   1 1441.86   42.70
   3  -1   1 1495.65   42.90
  -3  -1  -1 1460.95   42.80
   3   1   1 1523.95   44.80
  -3   1  -1 1486.65   42.30
  -3   1  -1 1490.55   42.40
   3   1   1 1496.25   43.00
  -3   1  -1 1520.35   43.60
   3   1   1 1502.35   45.80
  -3   1  -1 1477.95   45.90
   3   1   1 1409.76   45.20
   3   1   1 1420.26   44.80
   3   1   1 1428.36   44.90
  -3   1  -1 1490.85   41.80
  -3   1  -1 1502.65   41.90
  -5  -1  -1 4275.27  124.09
  -5  -1  -1 4410.56  123.79
  -5  -1  -1 4286.57  121.29
  -5   1  -1 4333.37  122.39
   5   1   1 4246.08  123.29
  -5   1  -1 4302.77  124.19
  -5   1  -1 4310.77  120.39
   7  -1   1  114.59    7.70
  -7  -1  -1  112.39    7.80
   7  -1   1  119.69    5.60
  -7  -1  -1  106.39    8.50
  -7  -1  -1  128.29    9.10
   7  -1   1  116.29    8.50
  -7  -1  -1  113.29    7.70
  -7  -1  -1  119.69    9.20
  -7  -1  -1  114.99   11.10
   7  -1   1  124.49    9.20
   7  -1   1  115.49    8.90
   7   1   1  121.79    9.80
  -7   1  -1  111.79    8.80
   7   1   1   99.79    8.20
  -7   1  -1  126.39    7.40
  -7   1  -1  120.69    9.40
   7   1   1  126.69    8.30
   7   1   1  131.69    8.20
   7   1   1  111.59    8.70
  -7   1  -1  122.69    8.50
  -7   1  -1  119.99    5.50
   7   1   1  134.29    9.20
  -7   1  -1  115.19    7.20
  -9  -1  -1    7.70    2.90
  -9  -1  -1    6.70    3.40
   9  -1   1   11.80    4.10
   9  -1   1    9.50    2.20
  -9  -1  -1    6.90    4.30
   9  -1   1    3.90    2.80
   9  -1   1    8.30    2.90
  -9  -1  -1    3.00    2.40
   9  -1   1   15.10    4.20
  -9  -1  -1    7.50    3.40
  -9  -1  -1    2.20    2.50
  -9   1  -1    7.30    2.70
  -9   1  -1    0.20    1.80
   9   1   1    8.80    3.80
  -9   1  -1    4.30    3.70
   9   1   1   11.90    3.60
   9   1   1    8.70    3.40
  -9   1  -1   14.00    4.80
   9   1   1    6.10    3.30
  -9   1  -1    7.40    3.50
   9   1   1    7.50    3.60
   9   1   1    8.30    4.50
  -9   1  -1    7.90    2.10
 -11  -1  -1  304.37   17.20
 -11  -1  -1  278.97   16.70
  11  -1   1  322.67   18.00
 -11  -1  -1  280.37   15.60
 -11  -1  -1  288.77   15.00
  11  -1   1  247.78   14.90
 -11  -1  -1  267.37   17.70
  11  -1   1  263.87   16.90
  11  -1   1  305.27   17.60
 -11  -1  -1  285.87   17.60
  11  -1   1  278.87   12.10
  11   1   1  283.87   17.90
 -11   1  -1  300.57   14.90
 -11   1  -1  288.47   17.40
 -11   1  -1  283.87   12.00
 -11   1  -1  288.27   14.80
  11   1   1  281.27   17.20
 -11   1  -1  306.57   18.30
  11   1   1  298.57   15.30
  11   1   1  279.77   15.80
  11   1   1  287.37   17.20
 -11   1  -1  293.67   17.30
  11   1   1  296.17   16.90
 -13  -1  -1    0.30    2.40
 -13  -1  -1    1.30    3.20
 -13  -1  -1    5.00    3.40
  13  -1   1   -2.10    2.30
  13  -1   1    1.40    1.60
 -13  -1  -1    0.90    2.50
  13  -1   1    2.00    2.90
 -13  -1  -1   -1.20    2.50
  13  -1   1    2.00    2.30
  13  -1   1    2.20    3.80
  13   1   1    0.20    2.30
 -13   1  -1   -0.10    1.70
 -13   1  -1   -0.60    1.80
 -13   1  -1    7.80    4.00
  13   1   1   -1.30    2.00
  13   1   1   -4.10    2.00
  13   1   1    4.00    3.50
  15  -1   1  311.47   19.20
 -15  -1  -1  306.27   17.10
 -15  -1  -1  298.37   19.40
  15  -1   1  282.97   19.70
  15  -1   1  266.27   19.60
  15  -1   1  308.87   14.30
 -15  -1  -1  323.67   21.70
  15   1   1  306.77   21.70
 -15   1  -1  326.17   21.80
  15   1   1  277.67   16.80
 -15   1  -1  274.87   13.50
 -15   1  -1  254.97   16.20
  15   1   1  319.37   20.40
  15   1   1  277.07   18.40
 -17  -1  -1  165.48   13.30
 -17  -1  -1  175.78   19.40
  17  -1   1  166.18   18.60
  17  -1   1  206.88   21.40
 -17  -1  -1  233.08   23.40
  17  -1   1  160.28   16.90
  17   1   1  203.08   16.20
  17   1   1  200.48   14.40
  17   1   1  197.68   21.50
 -17   1  -1  185.08   20.40
  19  -1   1   82.09   13.70
  19  -1   1   57.59   12.20
  19  -1   1   99.19   16.80
  19   1   1  108.29   16.40
  19   1   1   77.59   12.60
  19   1   1   72.29   10.50
  21  -1   1   -1.80    4.20
 -21  -1  -1    7.40    6.30
  21  -1   1    6.20    5.40
  21  -1   1    0.70    4.60
  21   1   1   -0.30    3.90
  21   1   1   -4.40    3.10
 -21   1  -1    0.50    4.60
  23  -1   1    7.30    6.20
  23  -1   1    2.00    5.90
  23  -1   1   -2.60    3.70
 -23  -1  -1    3.00    6.10
 -23   1  -1    8.90    7.00
  23   1   1    4.10    4.90
  23   1   1    2.30    6.50
  23   1   1    0.10    7.20
  25  -1   1   -1.80    4.90
  25  -1   1    5.10    5.60
  25  -1   1    5.80    6.60
 -25  -1  -1    3.50    7.10
 -25   1  -1   20.20   10.60
  25   1   1   12.50    8.60
  25   1   1    2.80    6.10
 -27  -1  -1   15.80   10.40
  27  -1   1   12.20    8.00
  27  -1   1   11.60    9.10
  27  -1   1   14.50    9.60
 -27   1  -1    7.90    8.10
  27   1   1   17.30   10.00
  27   1   1   12.30    7.70
  28  -2  -1    0.30    7.60
 -28  -2   1   -0.40    7.10
  28  -2  -1    8.20    8.50
  28  -2  -1   -1.60    5.20
  28   2  -1    9.10    8.40
 -28   2   1    9.80    9.40
 -26  -2   1    9.50    8.10
  26  -2  -1    1.20    6.00
  26  -2  -1   -0.20    5.00
  26  -2  -1   11.00    9.40
  26   2  -1   -0.90    4.80
 -26   2   1   13.70   10.30
  24  -2  -1    4.00    6.60
 -24  -2   1   -0.70    4.80
  24  -2  -1   19.10    7.70
  24  -2  -1    6.60    6.50
  24   2  -1    4.30    5.50
  24   2  -1    9.30    7.50
 -24   2   1   10.50    7.50
  22  -2  -1    7.50    7.20
  22  -2  -1    3.80    5.80
  22  -2  -1   -3.40    3.00
 -22  -2   1    0.50    5.40
  22   2  -1   -0.20    4.00
  22   2  -1    0.40    4.20
  22   2  -1   -3.40    5.40
  22   2  -1   -1.40    3.40
 -22   2   1   -2.20    4.70
 -20  -2   1    0.40    4.30
  20  -2  -1    3.10    4.90
  20  -2  -1   -2.20    2.50
  20   2  -1   -2.20    3.60
  20   2  -1    6.30    6.00
  20   2  -1    3.70    4.20
 -20   2   1   -1.60    3.70
  20   2  -1   -2.10    3.10
  18  -2  -1    7.30    6.10
 -18  -2   1   10.70    6.10
  18  -2  -1    3.10    4.40
  18  -2  -1   -1.90    2.50
  18   2  -1   10.50    6.00
 -18   2   1   17.00    7.40
  18   2  -1   13.40    6.10
  18   2  -1   10.10    5.00
  18   2  -1    5.80    4.10
  16  -2  -1   85.59   13.00
  16  -2  -1   78.99   12.60
  16  -2  -1  101.29   11.60
  16  -2  -1   74.09    8.50
 -16  -2   1   64.99   12.50
 -16  -2   1  101.79   14.10
 -16   2   1   64.09   11.90
  16   2  -1   86.19   10.90
  16   2  -1  100.49   15.00
  16   2  -1  105.09   13.40
  16   2  -1  109.89   14.30
 -14  -2   1   49.50    9.40
 -14  -2   1   36.00    8.50
  14  -2  -1   59.99   11.00
 -14  -2   1   55.69   10.10
 -14  -2   1   46.80    7.50
  14  -2  -1   49.00    6.60
  14  -2  -1   30.00    6.10
  14  -2  -1   38.50    6.40
 -14   2   1   59.29    7.20
  14   2  -1   67.19   11.60
 -14   2   1   50.09    9.50
  14   2  -1   50.19    9.30
  14   2  -1   34.50    8.40
 -14   2   1   47.60    5.60
  14   2  -1   46.00    7.60
  14   2  -1   58.19   10.80
  12  -2  -1   64.29    7.50
 -12  -2   1   45.40    8.40
 -12  -2   1   70.89   11.20
  12  -2  -1   55.79    8.30
 -12  -2   1   46.80    8.80
  12  -2  -1   69.19   10.00
  12  -2  -1   59.89    6.70
 -12  -2   1   40.10    7.50
  12  -2  -1   60.99    9.80
 -12  -2   1   54.59    9.20
 -12  -2   1   52.39    7.20
 -12   2   1   58.09    9.30
 -12   2   1   57.99    4.60
  12   2  -1   61.99    7.90
  12   2  -1   42.60    7.90
 -12   2   1   53.79    9.20
 -12   2   1   52.49    6.30
 -12   2   1   53.39    5.10
  12   2  -1   43.30    7.90
  12   2  -1   41.70    8.20
  12   2  -1   47.60    8.90
 -10  -2   1   19.50    4.10
 -10  -2   1    8.50    3.90
 -10  -2   1   27.70    7.10
 -10  -2   1   24.50    6.20
  10  -2  -1   33.30    6.90
 -10  -2   1   19.60    5.60
  10  -2  -1   19.90    3.90
  10  -2  -1   14.30    4.60
 -10  -2   1   17.60    5.10
  10  -2  -1   27.00    4.50
  10  -2  -1   31.80    4.90
 -10   2   1   19.60    5.30
 -10   2   1   23.20    5.80
 -10   2   1   22.00    4.00
 -10   2   1   28.60    6.80
  10   2  -1   21.60    6.00
  10   2  -1   26.20    6.20
  10   2  -1   22.00    5.70
  10   2  -1   22.50    4.30
 -10   2   1   14.60    4.90
  10   2  -1   14.50    4.50
  10   2  -1   12.10    4.70
  -8  -2   1    4.50    3.10
  -8  -2   1   21.40    5.50
   8  -2  -1    8.20    3.40
  -8  -2   1   11.50    4.40
   8  -2  -1    7.30    2.20
  -8  -2   1    3.80    2.30
   8  -2  -1    8.10    2.80
   8  -2  -1    7.30    2.20
  -8  -2   1    1.20    3.80
   8  -2  -1    9.70    3.90
  -8  -2   1   11.20    4.10
  -8   2   1    5.80    3.40
  -8   2   1    3.40    2.90
   8   2  -1   12.20    2.80
   8   2  -1    8.90    3.60
   8   2  -1    3.20    3.30
  -8   2   1    6.00    3.60
   8   2  -1    9.50    4.40
   8   2  -1    5.50    3.30
  -8   2   1    5.60    2.40
  -8   2   1    4.50    3.10
   8   2  -1   10.50    3.70
  -6  -2   1   49.50    3.70
   6  -2  -1   38.80    5.90
   6  -2  -1   45.90    3.20
   6  -2  -1   48.00    3.20
  -6  -2   1   47.40    6.80
  -6  -2   1   37.50    6.50
   6  -2  -1   44.70    6.40
   6  -2  -1   47.00    5.30
  -6  -2   1   49.20    6.80
  -6  -2   1   47.20    6.80
  -6  -2   1   71.89    8.50
  -6   2   1   49.10    6.60
  -6   2   1   46.90    6.40
   6   2  -1   49.00    7.40
   6   2  -1   46.40    6.90
  -6   2   1   42.50    6.50
   6   2  -1   37.30    6.30
  -6   2   1   39.80    6.10
   6   2  -1   41.70    6.00
   6   2  -1   44.80    3.40
   6   2  -1   36.40    5.90
  -6   2   1   39.00    4.90
   4  -2  -1   48.40    5.70
   4  -2  -1   44.20    6.30
   4  -2  -1   41.80    5.80
   4  -2  -1   51.99    6.40
  -4  -2   1   45.50    6.60
  -4  -2   1   54.29    6.00
  -4   2   1   46.80    6.10
   4   2  -1   49.90    7.10
   4   2  -1   57.19    6.50
  -4   2   1   47.20    5.80
  -4   2   1   47.10    6.50
  -4   2   1   58.09    6.40
   2  -2  -1  585.84   20.60
  -2  -2   1  583.44   21.20
  -2  -2   1  579.44   20.80
  -2  -2   1  585.44   22.20
  -2  -2   1  591.44   23.30
   2  -2  -1  589.44   22.60
  -2   2   1  612.04   22.70
   2   2  -1  617.24   20.80
   2   2  -1  541.05   22.60
   2   2  -1  585.64   22.40
  -2   2   1  596.94   21.80
  -2   2   1  596.74   21.60
  -2   2   1  589.04   21.70
   2   2  -1  601.74   20.70
  -2   2   1  560.14   21.30
  -2   2   1  568.74   20.50
   0  -2   1  228.98    9.60
   0  -2   1  215.08    9.30
   0  -2   1  203.38   11.90
   0  -2  -1  227.08    9.10
   0  -2   1  221.58    9.60
   0  -2  -1  218.78   11.40
   0  -2  -1  215.28   11.40
   0  -2  -1  214.48   10.80
   0  -2  -1  216.08    8.90
   0  -2   1  230.48    8.60
   0  -2   1  217.28   10.90
   0   2   1  217.48   11.40
   0   2   1  208.58   11.10
   0   2  -1  206.38    8.70
   0   2   1  218.08    8.30
   0   2  -1  225.68    9.40
   0   2  -1  221.88    8.90
   0   2   1  221.38    8.90
   0   2   1  211.78   10.70
   0   2   1  227.38    9.00
   0   2   1  216.28    7.70
   0   2   1  224.38   11.40
   0   2  -1  208.68   10.70
   0   2  -1  216.88    8.50
   2  -2   1 1686.23   47.70
   2  -2   1 1647.84   49.40
   2  -2   1 1685.43   52.89
  -2  -2  -1 1606.34   51.49
  -2  -2  -1 1631.14   49.70
   2  -2   1 1638.54   49.60
   2  -2   1 1646.24   47.60
  -2  -2  -1 1625.94   46.80
  -2  -2  -1 1667.83   51.79
  -2  -2  -1 1580.14   50.89
   2   2   1 1547.45   51.19
   2   2   1 1669.63   51.39
  -2   2  -1 1566.74   52.29
  -2   2  -1 1626.44   50.09
  -2   2  -1 1665.83   48.40
  -2   2  -1 1645.64   48.50
   2   2   1 1667.03   46.90
   2   2   1 1681.83   49.20
  -2   2  -1 1606.44   45.50
  -2   2  -1 1651.03   49.60
   2   2   1 1685.43   51.99
   2   2   1 1610.04   49.00
  -4  -2  -1  954.10   33.60
   4  -2   1  952.10   34.80
   4  -2   1  967.10   32.60
  -4  -2  -1  948.51   33.70
   4  -2   1  949.90   29.20
   4  -2   1  954.10   32.80
   4  -2   1  956.30   29.20
  -4  -2  -1  931.91   32.70
  -4  -2  -1  957.40   32.90
  -4  -2  -1  970.40   34.00
  -4  -2  -1  948.81   28.70
   4   2   1  930.81   33.70
  -4   2  -1  933.41   32.20
   4   2   1  981.30   32.50
   4   2   1  948.41   32.30
  -4   2  -1  926.31   32.10
   4   2   1  953.90   33.70
  -4   2  -1  948.61   34.50
   4   2   1  934.41   28.80
   4   2   1  951.70   33.60
  -6  -2  -1  350.46   16.90
  -6  -2  -1  319.07   16.40
   6  -2   1  357.06   16.90
  -6  -2  -1  317.57   16.80
  -6  -2  -1  355.36   17.00
  -6  -2  -1  335.07   17.20
   6  -2   1  334.17   13.60
   6  -2   1  344.57   15.30
  -6  -2  -1  327.77   13.30
   6   2   1  329.87   16.20
   6   2   1  350.56   17.20
  -6   2  -1  349.17   13.20
   6   2   1  321.27   17.40
  -6   2  -1  343.07   18.20
  -6   2  -1  361.16   16.80
  -6   2  -1  346.47   10.90
  -6   2  -1  346.07   10.90
   6   2   1  335.57   16.30
  -6   2  -1  347.57   17.90
  -6   2  -1  339.37   13.10
  -6   2  -1  349.57   15.40
   6   2   1  336.17   17.00
   8  -2   1   48.70    5.70
   8  -2   1   60.49    7.70
  -8  -2  -1   29.00    6.10
   8  -2   1   56.59    8.30
   8  -2   1   50.89    4.10
   8  -2   1   58.09    6.00
  -8  -2  -1   55.59    8.10
  -8  -2  -1   60.09    8.20
  -8  -2  -1   48.90    7.70
  -8  -2  -1   41.30    5.60
  -8   2  -1   49.70    3.70
  -8   2  -1   50.39    4.50
  -8   2  -1   32.40    6.70
  -8   2  -1   49.10    7.50
   8   2   1   48.90    5.80
   8   2   1   38.30    6.40
   8   2   1   47.30    7.30
  -8   2  -1   41.50    7.30
  -8   2  -1   51.19    7.40
   8   2   1   58.19    8.60
   8   2   1   38.70    6.60
  -8   2  -1   52.49    4.20
   8   2   1   51.49    8.90
  10  -2   1 1080.09   36.80
  10  -2   1 1063.59   39.30
  10  -2   1 1074.79   40.80
  10  -2   1 1032.90   36.10
 -10  -2  -1 1070.59   41.80
 -10  -2  -1 1067.59   40.70
 -10  -2  -1 1048.60   40.50
 -10  -2  -1  973.70   40.50
 -10  -2  -1  990.90   35.80
  10   2   1 1082.09   40.70
  10   2   1 1066.49   39.40
 -10   2  -1  994.70   38.70
 -10   2  -1 1025.50   41.80
 -10   2  -1 1044.00   33.40
  10   2   1 1027.00   36.20
 -10   2  -1 1043.40   40.40
 -10   2  -1 1087.69   42.20
 -10   2  -1 1061.29   33.50
  10   2   1  987.70   40.30
  10   2   1 1068.69   40.20
  10   2   1 1056.49   41.90
 -12  -2  -1    6.40    4.20
  12  -2   1   14.30    6.80
 -12  -2  -1    5.50    3.80
 -12  -2  -1    4.50    3.80
  12  -2   1    7.80    4.10
 -12  -2  -1    5.50    3.80
  12  -2   1    8.70    2.30
  12  -2   1   10.40    3.70
 -12  -2  -1    9.10    4.50
 -12   2  -1   11.20    4.60
  12   2   1    9.40    4.60
 -12   2  -1    8.80    2.40
 -12   2  -1   14.10    3.40
  12   2   1    1.80    2.60
  12   2   1   12.90    5.10
 -12   2  -1   14.70    5.90
  12   2   1    4.80    3.60
 -14  -2  -1    7.00    4.40
 -14  -2  -1    4.50    4.10
  14  -2   1   -5.20    2.20
  14  -2   1    1.80    2.50
  14  -2   1   10.40    4.50
 -14  -2  -1   -3.70    2.90
 -14  -2  -1    1.70    3.50
  14  -2   1    0.50    1.50
 -14   2  -1    3.00    1.80
  14   2   1   -0.80    2.90
  14   2   1    2.80    4.20
 -14   2  -1    0.30    2.00
  14   2   1   -0.10    2.80
  14   2   1    8.30    5.50
 -14   2  -1   -0.90    2.40
  14   2   1    3.90    3.20
  16  -2   1   16.70    6.60
 -16  -2  -1   11.80    5.70
  16  -2   1   18.70    7.30
  16  -2   1    8.50    4.30
 -16  -2  -1   27.30    8.00
  16   2   1   26.20    8.20
  16   2   1   11.40    5.20
 -16   2  -1    6.30    4.70
  16   2   1   17.10    5.80
  16   2   1    4.60    4.20
 -18  -2  -1   68.99   12.90
  18  -2   1   66.39   11.00
  18  -2   1   89.69   14.10
  18   2   1   63.19   12.70
  18   2   1   89.29   12.60
  18   2   1   87.89   12.90
  20  -2   1    3.30    4.50
 -20  -2  -1    1.40    4.90
  20  -2   1   -2.10    3.50
  20   2   1    7.40    4.90
  20   2   1    3.60    5.10
  20   2   1    0.90    3.40
 -20   2  -1   -4.00    2.80
  20   2   1    4.60    4.70
 -22  -2  -1    9.20    7.10
  22  -2   1    6.30    6.00
  22  -2   1   28.50    8.90
  22  -2   1    9.20    7.10
 -22   2  -1    9.20    7.10
  22   2   1   14.00    7.80
  24  -2   1    7.40    7.20
 -24  -2  -1    0.30    5.30
  24  -2   1    4.10    4.90
  24  -2   1   -3.50    4.20
  24   2   1   11.30    7.80
  24   2   1    0.80    4.80
 -24   2  -1    4.60    6.70
 -26  -2  -1    3.50    7.70
  26  -2   1    0.60    5.00
  26  -2   1    3.80    6.90
  26  -2   1   -1.50    5.60
 -26   2  -1   -1.00    5.50
  26   2   1    6.70    7.90
  28  -2   1    5.70    6.60
 -28  -2  -1    2.50    7.80
  27  -3  -1    3.50    8.50
  27  -3  -1   -0.50    5.10
  27  -3  -1    7.00    7.30
 -27  -3   1    3.00    7.40
 -27   3   1    4.00    8.70
  27   3  -1    5.70    8.00
  25  -3  -1   -1.80    4.70
  25  -3  -1   11.10    6.80
  25  -3  -1    4.10    6.60
 -25  -3   1    7.10    8.70
  25   3  -1    6.60    8.40
 -25   3   1    0.40    6.50
  23  -3  -1    6.80    7.60
  23  -3  -1   14.10    6.50
  23  -3  -1   13.20    7.70
 -23  -3   1    6.80    7.60
 -23   3   1    1.80    6.10
  23   3  -1    8.70    7.50
  23   3  -1    8.90    6.90
  21  -3  -1   16.50    6.50
 -21  -3   1   20.20   10.20
  21  -3  -1    8.90    6.80
  21  -3  -1    9.00    7.00
 -21   3   1   17.70    8.60
  21   3  -1    2.90    5.10
  21   3  -1   20.30    9.20
 -19  -3   1    6.10    5.50
  19  -3  -1   -0.30    2.90
  19  -3  -1    0.80    4.10
  19  -3  -1    2.50    3.50
  19   3  -1    8.60    8.70
 -19   3   1   -1.70    4.00
  19   3  -1   -4.10    4.40
  19   3  -1    3.00    3.60
 -17  -3   1   -1.00    3.40
  17  -3  -1    0.40    4.00
  17  -3  -1    1.10    3.90
 -17  -3   1   -2.20    4.40
  17   3  -1   -4.20    2.90
  17   3  -1   -2.80    3.10
 -17   3   1   -5.60    2.40
  17   3  -1    8.30    5.50
  17   3  -1   -0.40    2.50
  15  -3  -1   26.80    5.90
 -15  -3   1   64.69   12.60
  15  -3  -1   52.59   10.90
  15  -3  -1   40.70    9.80
 -15  -3   1   47.30   10.30
  15   3  -1   32.80    9.30
  15   3  -1   50.99   10.70
  15   3  -1   35.70    6.70
 -15   3   1   29.10    8.60
  15   3  -1   30.40    8.20
  13  -3  -1  185.58   15.20
  13  -3  -1  171.28   11.30
  13  -3  -1  207.48   12.10
 -13  -3   1  214.88   16.90
  13  -3  -1  194.38   11.60
 -13  -3   1  188.28   19.20
  13  -3  -1  205.88   16.50
 -13   3   1  181.98   11.30
 -13   3   1  173.18   18.60
  13   3  -1  174.48   17.50
  13   3  -1  223.88   17.70
  13   3  -1  196.58   11.80
  13   3  -1  187.68   18.70
 -11  -3   1    5.10    2.70
 -11  -3   1    3.90    3.90
 -11  -3   1    5.10    3.80
  11  -3  -1    3.70    3.80
  11  -3  -1    9.10    3.30
 -11  -3   1    4.50    3.70
  11  -3  -1    0.90    1.90
  11  -3  -1    2.10    2.00
  11  -3  -1    2.10    4.50
 -11   3   1    2.50    3.10
 -11   3   1    4.00    2.40
 -11   3   1    7.00    4.00
  11   3  -1    5.90    4.40
  11   3  -1    5.10    4.70
  11   3  -1    0.60    3.60
  11   3  -1   -1.40    2.50
  11   3  -1    6.10    2.50
   9  -3  -1  166.58    8.40
   9  -3  -1  163.78    8.40
  -9  -3   1  155.18   16.10
  -9  -3   1  185.58   14.70
  -9  -3   1  174.78   13.40
   9  -3  -1  172.98   12.50
   9  -3  -1  155.78   15.00
  -9  -3   1  158.08    7.90
  -9  -3   1  169.28   13.30
  -9  -3   1  158.58   12.90
   9  -3  -1  154.68   10.20
  -9   3   1  131.09   14.60
  -9   3   1  149.19   10.20
  -9   3   1  164.98   13.90
   9   3  -1  182.78   13.30
   9   3  -1  199.98   13.80
   9   3  -1  141.69   14.40
   9   3  -1  174.98   17.40
  -9   3   1  161.08   12.30
   9   3  -1  160.48   13.10
   9   3  -1  163.68    7.90
  -9   3   1  171.18   13.00
  -7  -3   1   41.80    8.00
   7  -3  -1   34.90    6.90
   7  -3  -1   42.80    3.20
   7  -3  -1   40.10    6.80
   7  -3  -1   48.20    7.10
   7  -3  -1   34.80    3.40
  -7  -3   1   39.70    7.00
  -7  -3   1   28.60    6.20
  -7  -3   1   52.99   12.10
  -7  -3   1   40.90    7.50
  -7   3   1   45.00    6.60
  -7   3   1   48.90    7.60
  -7   3   1   46.60    8.30
   7   3  -1   37.20    6.40
  -7   3   1   43.30    6.30
  -7   3   1   36.60    6.90
   7   3  -1   40.30    7.70
   7   3  -1   38.00    6.30
   7   3  -1   27.40    6.20
   7   3  -1   39.90    7.50
  -7   3   1   36.80    6.50
  -5  -3   1  377.56   20.30
   5  -3  -1  337.47   19.20
  -5  -3   1  361.76   18.00
  -5  -3   1  383.36   18.60
  -5  -3   1  385.26   18.10
   5  -3  -1  378.46   12.00
   5  -3  -1  393.96   18.20
   5  -3  -1  371.16   12.00
   5  -3  -1  376.36   17.70
  -5   3   1  363.36   17.60
   5   3  -1  397.26   18.80
  -5   3   1  369.26   17.30
  -5   3   1  371.66   19.60
  -5   3   1  386.06   18.10
  -5   3   1  352.86   17.20
   5   3  -1  407.96   20.10
   5   3  -1  370.46   17.60
   5   3  -1  358.76   20.00
  -3  -3   1  106.89    7.90
   3  -3  -1   84.49    4.60
   3  -3  -1   85.19    4.60
   3  -3  -1  103.89   11.00
   3  -3  -1   87.89    8.40
  -3  -3   1   96.69   10.60
   3   3  -1   74.39    9.20
  -3   3   1   89.99    8.50
  -3   3   1   85.49    9.20
   3   3  -1  104.79    8.40
  -3   3   1  104.89   11.30
  -3   3   1   85.39    8.90
  -3   3   1   88.79    7.50
   3   3  -1  106.99    7.60
  -3   3   1  102.29   10.30
   1  -3  -1  520.45   18.20
  -1  -3   1  530.85   20.30
  -1  -3   1  540.65   20.30
   1  -3  -1  525.35   18.20
  -1  -3   1  544.95   24.40
   1  -3  -1  542.45   23.50
  -1  -3   1  502.55   19.90
  -1  -3   1  468.25   21.60
  -1   3   1  487.85   22.20
  -1   3   1  459.15   20.60
  -1   3   1  500.25   18.90
   1   3  -1  539.05   22.70
   1   3  -1  516.65   16.70
   1   3  -1  514.15   20.10
   1   3  -1  522.55   18.60
  -1   3   1  519.75   19.00
  -1   3   1  532.25   23.20
  -1   3   1  527.75   22.60
   1   3  -1  519.85   23.70
   1   3  -1  515.05   16.70
  -1   3   1  510.75   21.40
   1   3  -1  534.85   18.90
   1  -3   1 1263.37   40.20
   1  -3   1 1310.47   42.50
   1  -3   1 1284.37   43.30
   1  -3   1 1302.27   46.20
  -1  -3  -1 1310.47   41.20
  -1  -3  -1 1276.57   44.60
   1  -3   1 1311.07   40.00
  -1  -3  -1 1335.37   45.40
  -1  -3  -1 1245.68   43.10
  -1  -3  -1 1280.77   40.90
  -1   3  -1 1264.67   36.70
   1   3   1 1295.77   38.80
  -1   3  -1 1335.97   43.60
  -1   3  -1 1241.58   36.70
  -1   3  -1 1286.97   39.80
   1   3   1 1263.07   44.70
  -1   3  -1 1306.07   41.00
   1   3   1 1303.47   43.50
   1   3   1 1357.46   45.30
   1   3   1 1271.97   38.60
   1   3   1 1228.18   38.60
  -1   3  -1 1284.07   41.00
  -3  -3  -1  385.26   17.40
   3  -3   1  387.46   20.30
   3  -3   1  390.06   14.80
  -3  -3  -1  389.66   19.70
  -3  -3  -1  367.06   18.90
   3  -3   1  388.86   14.80
   3  -3   1  422.46   17.10
  -3  -3  -1  374.46   18.20
   3   3   1  408.76   16.60
   3   3   1  388.16   19.30
   3   3   1  357.36   16.00
  -3   3  -1  417.96   18.00
   3   3   1  368.86   19.20
   3   3   1  399.56   13.30
   3   3   1  390.26   18.70
   3   3   1  391.26   13.30
  -3   3  -1  369.76   16.50
  -3   3  -1  376.06   17.10
  -3   3  -1  374.96   16.20
  -3   3  -1  414.76   16.50
  -3   3  -1  397.86   20.60
   5  -3   1   16.30    3.80
   5  -3   1   12.30    4.90
  -5  -3  -1   13.80    4.50
  -5  -3  -1   22.70    5.70
   5  -3   1   14.70    2.90
  -5  -3  -1   15.80    4.70
  -5  -3  -1   11.00    3.50
   5  -3   1   15.50    4.00
  -5  -3  -1   17.30    4.40
   5  -3   1   15.50    2.90
  -5   3  -1    4.90    4.30
  -5   3  -1   18.00    4.40
   5   3   1   28.20    6.50
   5   3   1   15.80    2.40
   5   3   1    6.40    3.50
   5   3   1   22.50    6.00
  -5   3  -1    6.00    2.50
   5   3   1   18.60    4.90
   5   3   1    9.50    3.20
  -5   3  -1   18.50    4.00
  -5   3  -1   16.70    4.00
   7  -3   1   23.90    3.80
  -7  -3  -1   24.70    6.40
   7  -3   1   33.60    7.20
  -7  -3  -1   26.80    3.60
   7  -3   1   15.50    4.50
  -7  -3  -1   26.30    5.80
  -7  -3  -1   27.40    6.00
  -7  -3  -1   25.10    5.90
   7  -3   1   29.70    4.10
   7  -3   1   25.90    4.90
   7   3   1   20.10    5.90
   7   3   1   22.90    3.30
   7   3   1   19.70    4.90
   7   3   1   26.40    5.40
  -7   3  -1   29.40    4.60
  -7   3  -1   39.70    8.30
  -7   3  -1   29.60    5.40
  -7   3  -1   21.00    5.00
   7   3   1   29.30    6.50
  -7   3  -1   30.60    4.80
   7   3   1   20.10    5.10
  -9  -3  -1   27.70   10.00
   9  -3   1   30.80    6.10
  -9  -3  -1   22.80    6.40
  -9  -3  -1   22.50    6.50
   9  -3   1   19.90    5.80
  -9  -3  -1   32.10    7.00
  -9  -3  -1   21.70    5.70
   9  -3   1   23.20    4.10
   9  -3   1   20.10    4.00
  -9  -3  -1   18.20    3.80
  -9   3  -1   13.50    5.20
   9   3   1   23.00    5.90
  -9   3  -1   22.80    6.00
   9   3   1   14.00    5.70
  -9   3  -1   17.20    3.50
   9   3   1   22.70    6.00
   9   3   1   21.60    6.70
   9   3   1   17.80    5.40
  -9   3  -1   18.40    3.80
   9   3   1   21.40    3.90
  -9   3  -1   25.20    5.80
  11  -3   1   62.59    7.50
 -11  -3  -1   47.10    9.30
  11  -3   1   52.39    7.10
  11  -3   1   56.79   10.00
  11  -3   1   53.59    8.60
 -11  -3  -1   48.90    9.30
 -11  -3  -1   53.99    9.60
 -11  -3  -1   55.19    7.00
 -11   3  -1   44.50    5.50
  11   3   1   47.80    6.50
 -11   3  -1   50.09    8.20
  11   3   1   42.40    8.20
  11   3   1   58.49   11.10
 -11   3  -1   48.60    5.60
 -11   3  -1   55.29   10.70
 -13  -3  -1  259.77   19.70
 -13  -3  -1  225.88   17.70
  13  -3   1  241.38   14.60
  13  -3   1  279.87   17.90
  13  -3   1  226.18   17.90
  13   3   1  250.77   19.50
 -13   3  -1  250.47   19.60
 -13   3  -1  240.48   11.50
  13   3   1  236.08   17.70
  13   3   1  212.38   13.40
 -13   3  -1  239.18   17.10
  13   3   1  230.98   17.70
 -15  -3  -1  391.06   24.80
 -15  -3  -1  385.36   26.10
  15  -3   1  401.46   25.10
  15  -3   1  345.47   19.60
  15  -3   1  378.06   23.00
  15   3   1  334.77   24.40
  15   3   1  351.26   23.40
  15   3   1  337.87   18.90
  15   3   1  343.87   22.80
 -15   3  -1  388.16   26.20
  17  -3   1    4.40    4.20
  17  -3   1    8.00    4.60
 -17  -3  -1    2.20    4.30
  17  -3   1    2.30    5.00
 -17  -3  -1    8.80    8.70
 -17   3  -1    0.00    3.80
  17   3   1   -3.20    3.80
  17   3   1    6.00    4.10
  17   3   1    3.80    4.60
  19  -3   1   14.70    5.70
 -19  -3  -1   23.80    9.70
  19  -3   1   12.20    6.60
  19  -3   1   28.30    8.90
  19   3   1   34.30    8.40
  19   3   1   47.40   10.70
 -19   3  -1   28.90   10.00
  19   3   1   23.80    9.80
  21  -3   1   15.20    8.70
  21  -3   1   -0.40    4.90
  21  -3   1   10.00    5.40
 -21  -3  -1   -0.10    6.10
  21   3   1    4.40    5.50
  21   3   1   -1.90    4.50
 -21   3  -1   -0.20    4.90
  23  -3   1   -4.60    4.00
  23  -3   1    3.50    6.00
 -23  -3  -1   -2.50    5.00
  23  -3   1   -0.70    3.40
  23   3   1    1.30    5.60
 -23   3  -1    4.70    6.70
  25  -3   1   14.40    8.50
 -25  -3  -1   18.50   10.10
  25  -3   1   25.60    9.30
  25  -3   1    8.70    8.80
 -25   3  -1   48.90   15.60
  25   3   1   18.10   11.00
 -27  -3  -1   16.70   11.20
  27  -3   1   -1.90    6.00
  27  -3   1   15.00    8.00
  26  -4  -1   -1.10    4.10
  26  -4  -1    4.70    8.10
 -26  -4   1    1.60    8.00
 -26   4   1   -1.00    7.60
  26   4  -1    1.80    7.00
 -24  -4   1   -3.90    5.40
  24  -4  -1   -3.00    5.30
  24  -4  -1   -2.40    3.30
  24   4  -1    9.20    8.10
 -24   4   1    7.10    7.90
  24   4  -1   -2.50    5.00
  22  -4  -1    2.60    4.20
  22  -4  -1    4.50    5.70
  22  -4  -1    1.80    5.30
 -22  -4   1    8.70    8.20
  22   4  -1    6.20    6.70
  22   4  -1    4.50    6.40
 -22   4   1   -2.40    4.60
  20  -4  -1    5.70    6.00
  20  -4  -1   10.30    6.40
  20  -4  -1    4.70    4.20
 -20  -4   1    6.40    7.20
  20   4  -1   13.20    8.20
 -20   4   1   -1.70    5.30
  20   4  -1    6.30    6.50
  18  -4  -1   -1.00    4.70
 -18  -4   1    4.00    6.00
 -18  -4   1   -0.80    3.80
  18  -4  -1    0.30    4.40
  18   4  -1    0.90    4.60
  18   4  -1    5.70    5.60
 -18   4   1    2.20    4.40
  16  -4  -1   10.80    6.40
 -16  -4   1   14.20    7.10
 -16  -4   1   11.60    7.20
  16  -4  -1    5.20    3.50
  16  -4  -1   10.30    5.50
 -16   4   1    9.10    5.90
  16   4  -1   11.80   10.20
  16   4  -1   -1.30    4.40
  14  -4  -1   37.60    6.00
 -14  -4   1   51.39   11.90
  14  -4  -1   29.60    8.10
 -14  -4   1   29.10    8.30
  14  -4  -1   25.70    8.10
 -14   4   1   33.10    6.20
  14   4  -1   36.10   10.00
 -14   4   1   35.20    9.60
  14   4  -1   29.70    8.80
  12  -4  -1   81.79    7.90
 -12  -4   1  102.39   15.80
 -12  -4   1   93.39   13.20
  12  -4  -1   79.09   12.50
  12  -4  -1   94.89    8.80
  12  -4  -1   82.89   13.40
  12   4  -1   77.99   13.50
  12   4  -1   82.59   13.60
 -12   4   1   82.89   14.10
 -12   4   1   99.89   10.60
  10  -4  -1  731.63   32.80
 -10  -4   1  778.02   35.10
  10  -4  -1  720.93   25.50
  10  -4  -1  740.53   25.50
  10  -4  -1  728.63   33.70
 -10  -4   1  786.32   37.50
  10   4  -1  758.82   33.60
  10   4  -1  776.22   36.20
 -10   4   1  735.23   30.70
 -10   4   1  811.72   37.10
  10   4  -1  696.53   34.70
 -10   4   1  708.03   32.60
 -10   4   1  803.62   30.90
   8  -4  -1   30.80    6.90
   8  -4  -1   42.20    4.30
   8  -4  -1   45.40    8.80
  -8  -4   1   40.20    9.00
  -8  -4   1   33.10    7.40
   8  -4  -1   46.90    8.40
   8  -4  -1   33.50    3.90
  -8  -4   1   42.90    8.60
   8   4  -1   38.70    7.40
  -8   4   1   48.80    9.50
  -8   4   1   34.10    6.40
  -8   4   1   41.70    8.30
  -8   4   1   40.90    8.40
   8   4  -1   21.50    6.30
  -8   4   1   44.50    8.30
   8   4  -1   48.00    9.50
  -6  -4   1    0.70    2.60
  -6  -4   1   -2.30    2.10
   6  -4  -1    0.90    3.30
   6  -4  -1    0.40    1.20
   6  -4  -1   -2.80    2.60
   6  -4  -1    1.00    1.40
   6   4  -1   -1.40    3.40
  -6   4   1    1.20    2.20
  -6   4   1    0.90    2.60
   6   4  -1   -4.80    2.40
  -6   4   1    5.90    3.70
  -6   4   1   -0.20    2.30
   6   4  -1    0.60    2.30
   4  -4  -1    4.30    3.60
   4  -4  -1   18.90    4.50
  -4  -4   1   20.10    6.40
  -4  -4   1   10.00    3.80
   4  -4  -1   13.30    2.50
   4  -4  -1   16.20    2.70
  -4  -4   1   18.00    4.80
  -4   4   1   18.20    5.00
   4   4  -1    4.00    3.50
  -4   4   1   10.30    5.00
   4   4  -1   12.30    3.80
  -4   4   1   21.80    6.00
  -4   4   1   16.70    4.50
   4   4  -1   12.90    5.20
  -4   4   1   20.50    4.90
  -4   4   1    7.80    3.80
  -2  -4   1   -2.10    1.50
   2  -4  -1    0.80    1.30
  -2  -4   1   -2.00    1.50
  -2  -4   1   -1.80    1.70
   2  -4  -1   -2.30    1.90
  -2  -4   1    1.40    1.90
  -2  -4   1   -0.70    2.80
   2  -4  -1    4.70    2.00
   2   4  -1   -1.60    1.60
  -2   4   1    1.40    3.00
  -2   4   1   -0.30    1.50
  -2   4   1    0.40    2.40
   2   4  -1   -0.30    2.90
  -2   4   1   -0.20    2.30
   2   4  -1   -0.80    2.70
   2   4  -1    0.90    1.50
  -2   4   1   -0.50    1.60
   2   4  -1    1.50    1.90
  -2   4   1    3.10    2.30
  -2   4   1   -2.00    1.70
   0  -4  -1  103.49    7.70
   0  -4   1  119.49    8.50
   0  -4   1  111.09   12.00
   0  -4  -1   94.69    7.60
   0  -4   1  124.89    8.70
   0  -4  -1  132.79   14.40
   0  -4   1  104.49   12.30
   0   4  -1  114.59   12.10
   0   4  -1  106.79    6.70
   0   4   1  111.59    7.10
   0   4   1  121.19   13.30
   0   4   1  109.89   12.20
   0   4  -1  113.59    5.30
   0   4   1  108.59   11.20
   0   4  -1  105.49    8.30
   0   4   1  103.59   12.00
   0   4  -1   96.99   12.10
   0   4   1  137.49   10.50
   0   4   1  111.99    7.10
   0   4  -1  115.69    5.40
   0   4  -1  107.79    6.60
   0   4  -1  110.29    8.60
   2  -4   1  140.29    8.80
  -2  -4  -1  130.09   14.00
  -2  -4  -1  156.88   16.00
   2  -4   1  161.88   13.60
  -2  -4  -1  132.19    9.70
   2  -4   1  138.19    8.70
   2  -4   1  133.39    8.80
  -2  -4  -1  137.59    9.80
  -2  -4  -1  152.48   11.40
   2   4   1  142.89    7.90
   2   4   1  143.19   11.30
   2   4   1  121.99   12.90
   2   4   1  140.69    6.80
  -2   4  -1  148.09    9.80
   2   4   1  132.79    6.80
  -2   4  -1  143.19   11.10
  -2   4  -1  139.59    8.90
   2   4   1  129.79    7.60
  -2   4  -1  151.88   14.30
  -2   4  -1  152.78    9.80
   2   4   1  159.18   12.90
  -4  -4  -1   42.80    8.10
   4  -4   1   38.60    5.00
   4  -4   1   44.30    5.50
   4  -4   1   37.70    6.40
   4  -4   1   37.70    8.40
  -4  -4  -1   32.10    6.00
  -4   4  -1   44.70    6.30
  -4   4  -1   45.40    6.60
  -4   4  -1   32.00    6.50
  -4   4  -1   36.90    6.10
   4   4   1   27.90    6.90
   4   4   1   49.60    6.80
   4   4   1   49.10    8.40
  -4   4  -1   33.00    6.20
   6  -4   1   52.09    8.20
  -6  -4  -1   41.40    7.70
   6  -4   1   46.30    9.40
  -6  -4  -1   42.30    8.40
   6  -4   1   54.89    5.90
  -6  -4  -1   34.40    7.80
  -6  -4  -1   47.80   12.30
   6  -4   1   50.19    5.70
  -6   4  -1   48.40    7.40
  -6   4  -1   40.30    6.60
   6   4   1   51.19    7.70
  -6   4  -1   56.99    7.60
   6   4   1   42.30    8.70
   6   4   1   44.50    9.20
  -6   4  -1   53.59    7.70
   8  -4   1  159.88    9.40
   8  -4   1  166.28   17.80
  -8  -4  -1  160.08   17.70
   8  -4   1  168.98   11.90
  -8  -4  -1  171.28   13.90
   8  -4   1  166.88    9.70
   8  -4   1  161.78   15.40
  -8   4  -1  158.68   15.50
  -8   4  -1  172.48   11.50
  -8   4  -1  140.59   11.20
   8   4   1  184.98   21.00
   8   4   1  147.49   14.30
  -8   4  -1  150.18   10.60
   8   4   1  157.58   16.30
  10  -4   1   34.50    7.00
  10  -4   1   48.70    6.40
  10  -4   1   31.80    7.40
  10  -4   1   47.60    6.40
 -10  -4  -1   49.00    9.80
 -10  -4  -1   52.19   10.50
 -10   4  -1   48.30   10.30
 -10   4  -1   42.50    6.30
  10   4   1   44.90    9.50
  10   4   1   40.70    9.50
 -10   4  -1   25.70    6.70
  12  -4   1   92.89   13.80
 -12  -4  -1   98.49   14.10
  12  -4   1   92.39    9.60
  12  -4   1   84.99   11.40
 -12  -4  -1   85.09   14.20
  12   4   1  106.79   15.10
  12   4   1   66.69   13.10
  12   4   1   80.29   10.90
 -12   4  -1   88.29    8.90
 -12   4  -1   85.09   14.20
 -14  -4  -1  190.68   21.50
  14  -4   1  166.88   16.40
 -14  -4  -1  188.38   21.40
  14  -4   1  180.98   18.60
  14  -4   1  167.68   19.70
 -14   4  -1  189.48   21.10
  14   4   1  150.48   18.10
  14   4   1  180.78   21.60
 -16  -4  -1   59.79   12.80
  16  -4   1   46.20    8.20
  16  -4   1   39.50   10.60
 -16  -4  -1   46.10   11.90
  16  -4   1   38.80    9.30
  16   4   1   56.79   11.80
 -16   4  -1   60.99   13.90
  16   4   1   60.49   13.10
  18  -4   1    5.60    4.10
 -18  -4  -1    4.20    6.00
 -18  -4  -1   -0.70    5.40
  18  -4   1    0.70    4.80
  18   4   1    9.30    6.60
 -18   4  -1   14.00    8.10
 -20  -4  -1    2.90    5.80
  20  -4   1   -3.30    4.00
  20  -4   1   12.70    5.80
 -20   4  -1    3.60    6.60
  20   4   1    6.30    6.70
  20   4   1   -0.70    5.30
 -22  -4  -1   12.70    9.10
  22  -4   1   -0.90    5.60
  22  -4   1   16.70    7.10
  22   4   1    1.70    5.80
 -22   4  -1   -1.70    5.20
  22   4   1    6.10    6.00
  24  -4   1   20.70    8.20
 -24  -4  -1    1.50    6.60
  24  -4   1    2.90    7.00
 -24   4  -1   13.80    9.90
  24   4   1   21.70    9.90
 -23  -5   1    1.80   10.10
  23  -5  -1    7.30    7.70
  23   5  -1   -3.10    5.00
  23   5  -1    3.00    7.00
 -23   5   1   12.00   11.50
  21  -5  -1    7.10    4.90
  21  -5  -1    5.50    7.40
 -21  -5   1    2.10    6.60
 -21   5   1    3.30    6.40
  21   5  -1    2.90    5.30
  21   5  -1    6.40    6.80
  19  -5  -1    3.30    3.40
  19  -5  -1    1.70    5.10
 -19  -5   1    9.80    8.30
  19   5  -1    7.20    5.90
  19   5  -1    1.50    5.50
 -19   5   1    1.00    5.20
 -17  -5   1    8.90    6.80
  17  -5  -1   -3.30    3.70
  17  -5  -1   -1.00    2.80
  17   5  -1    9.50    7.10
 -17   5   1    0.30    4.40
  17   5  -1   -5.10    4.90
  15  -5  -1  144.89   18.70
 -15  -5   1  107.89   17.20
 -15  -5   1  136.99   18.30
  15  -5  -1  137.49   10.30
 -15   5   1  137.19   19.40
  15   5  -1  187.78   22.50
 -13  -5   1  147.39   19.20
 -13  -5   1  130.19   19.00
  13  -5  -1  120.39    8.90
  13  -5  -1  148.79   17.00
  13  -5  -1  118.79   16.30
  13   5  -1  144.29   20.10
 -13   5   1  122.69   18.30
  13   5  -1  128.59   17.70
  11  -5  -1    7.60    5.30
  11  -5  -1    5.70    4.30
 -11  -5   1    1.80    3.90
  11  -5  -1    5.40    2.50
 -11  -5   1    2.00    4.70
 -11   5   1    0.10    3.70
  11   5  -1    3.80    6.20
  11   5  -1    9.90    6.20
 -11   5   1    7.10    4.10
   9  -5  -1   13.20    2.90
  -9  -5   1   17.20    6.40
   9  -5  -1   16.50    5.70
   9  -5  -1   -0.30    3.70
  -9  -5   1   11.60    5.70
   9  -5  -1   19.70    3.30
   9   5  -1    8.00    6.30
   9   5  -1    9.60    5.50
  -9   5   1   10.90    4.70
  -9   5   1    4.00    4.70
  -9   5   1   13.50    5.50
   7  -5  -1  115.69   16.30
  -7  -5   1   97.09   14.60
   7  -5  -1   87.79    6.10
   7  -5  -1   89.09   12.20
  -7  -5   1   94.49   13.10
   7  -5  -1   91.19    6.20
  -7   5   1   92.49   12.00
   7   5  -1   93.49   13.90
   7   5  -1   80.59   11.70
   5  -5  -1   29.20    6.40
   5  -5  -1   27.20    4.20
  -5  -5   1   18.40    6.00
   5  -5  -1   35.90    4.70
  -5  -5   1   28.60    8.40
   5  -5  -1   22.90    7.20
   5   5  -1   19.50    6.20
  -5   5   1   18.20    6.10
  -5   5   1   27.20    6.90
  -5   5   1   31.30    6.80
  -5   5   1   23.60    5.60
   5   5  -1   38.00    9.40
  -5   5   1   23.90    6.50
   3  -5  -1  384.96   23.80
  -3  -5   1  354.96   19.70
  -3  -5   1  344.27   23.70
   3  -5  -1  346.97   15.90
   3  -5  -1  358.06   16.00
   3   5  -1  378.26   20.30
  -3   5   1  338.37   21.00
   3   5  -1  352.56   17.50
  -3   5   1  377.86   20.50
  -3   5   1  359.06   19.80
   3   5  -1  374.76   23.00
  -3   5   1  352.96   17.60
   1  -5  -1    7.30    3.20
  -1  -5   1    7.00    3.40
  -1  -5   1   21.80    6.80
   1  -5  -1    8.80    3.40
   1  -5  -1   10.70    5.30
   1   5  -1    9.90    4.10
   1   5  -1    8.50    2.20
   1   5  -1   15.80    5.80
  -1   5   1    1.00    3.20
  -1   5   1   18.20    5.60
  -1   5   1    8.00    2.90
  -1   5   1   18.50    6.20
   1   5  -1    9.30    3.90
   1  -5   1   98.49    9.90
  -1  -5  -1  114.39   14.40
   1  -5   1   98.29   10.00
   1  -5   1  126.89   16.50
  -1  -5  -1  104.49   12.30
  -1  -5  -1  121.79    9.70
   1   5   1  116.09   13.20
   1   5   1  109.59   13.20
   1   5   1   99.09   12.90
  -1   5  -1  114.89   13.60
  -1   5  -1  107.39    7.60
  -1   5  -1  104.59   11.00
   1   5   1  105.59    6.60
  -1   5  -1  101.69   11.00
   3  -5   1   59.79    7.70
  -3  -5  -1   62.09    8.80
   3  -5   1   65.69   12.10
  -3  -5  -1   52.29   10.20
   3  -5   1   47.90    6.60
  -3  -5  -1   60.99   10.80
   3  -5   1   59.59    7.40
   3   5   1   48.90   10.30
  -3   5  -1   62.89    8.30
   3   5   1   49.80    9.30
  -5  -5  -1  203.38   17.00
   5  -5   1  163.88   12.40
   5  -5   1  180.08   10.60
   5  -5   1  168.18   18.90
  -5  -5  -1  215.68   15.30
   5  -5   1  163.88   10.40
  -5   5  -1  200.18   14.40
   5   5   1  161.98   19.30
   5   5   1  196.38   20.20
  -5   5  -1  180.08   12.40
   7  -5   1  179.28   10.60
   7  -5   1  172.08   19.30
  -7  -5  -1  206.58   19.60
   7  -5   1  184.48   10.80
  -7  -5  -1  202.58   21.70
   7  -5   1  181.28   13.90
  -7   5  -1  157.18   12.80
   7   5   1  211.08   21.70
  -7   5  -1  191.28   13.20
   7   5   1  160.88   18.20
   9  -5   1    7.70    3.20
  -9  -5  -1   11.30    5.20
   9  -5   1    1.90    3.80
   9  -5   1    4.30    3.00
   9  -5   1    3.70    4.70
  -9  -5  -1    0.00    3.90
  -9   5  -1    9.10    5.80
  -9   5  -1    3.70    3.40
   9   5   1    7.50    5.80
  -9   5  -1    1.10    2.40
   9   5   1   -2.00    3.80
 -11  -5  -1   74.09   13.10
 -11  -5  -1   34.10    9.40
  11  -5   1   57.09   11.10
  11   5   1   52.79   12.10
  11   5   1   38.00   10.60
 -13  -5  -1   -1.20    3.40
  13  -5   1   -0.90    3.10
 -13  -5  -1   -3.30    3.90
  13  -5   1    1.60    2.70
  13   5   1   -5.30    3.60
 -13   5  -1    1.60    4.70
  13   5   1    9.50    9.80
  15  -5   1    8.40    5.50
  15  -5   1    1.10    3.20
 -15  -5  -1   15.90    7.90
  15   5   1    1.40    4.20
 -17  -5  -1   37.60   11.80
  17  -5   1   40.20    7.90
  17  -5   1   40.10   11.10
 -17  -5  -1   26.60   10.20
 -17   5  -1   55.89   13.70
  17   5   1   21.40    8.90
  17   5   1   23.70    9.50
 -19  -5  -1    8.60    7.80
  19  -5   1   -0.30    5.00
  19  -5   1    6.50    4.50
 -19   5  -1    0.30    5.50
  19   5   1    0.30    4.80
  19   5   1   10.80    9.10
 -21  -5  -1   10.90    9.20
  21  -5   1    5.40    6.40
  21  -5   1   12.10    6.10
  21   5   1    0.10    5.90
 -21   5  -1    3.80    6.60
  21   5   1    5.90    6.80
  23  -5   1   -2.60    3.90
 -23   5  -1   -7.60    5.60
  23   5   1    3.90    7.20
  20  -6  -1    4.80    4.20
  20  -6  -1   -0.40    5.40
 -20  -6   1   11.60    8.90
  20   6  -1    9.80    7.60
  20   6  -1   -3.60    5.20
 -20   6   1    5.90    7.10
 -18  -6   1   13.20    8.70
  18  -6  -1   -0.30    4.70
  18  -6  -1   10.20    4.50
  18   6  -1    4.40    7.80
 -18   6   1    1.70    6.90
  18   6  -1    3.20    5.70
  16  -6  -1    0.00    2.60
 -16  -6   1    2.90    6.20
 -16  -6   1    0.60    5.70
  16  -6  -1   -3.80    3.70
  16   6  -1    9.80    6.40
 -16   6   1    3.20    6.10
  16   6  -1   14.10    9.40
  14  -6  -1   21.80    4.70
 -14  -6   1   21.30    9.50
  14  -6  -1   28.00    9.40
 -14   6   1   20.40    9.00
  14   6  -1   -0.50    6.00
  14   6  -1   18.80    7.70
 -12  -6   1   14.10    6.80
 -12  -6   1   12.50    8.10
  12  -6  -1    5.00    4.10
  12   6  -1   13.40    8.60
  10  -6  -1    5.30    2.30
 -10  -6   1   10.50    7.60
 -10  -6   1    0.90    4.30
  10  -6  -1    5.90    4.70
  10   6  -1   12.00    5.80
 -10   6   1   10.60    6.00
  10   6  -1   18.40   12.70
 -10   6   1    1.90    3.70
   8  -6  -1   22.30    8.90
   8  -6  -1   18.90    3.80
  -8  -6   1   22.00    7.60
  -8  -6   1   13.20    6.80
  -8   6   1   22.30    6.70
  -8   6   1    6.90    4.90
   8   6  -1   24.30    9.80
   8   6  -1   36.70    8.70
  -6  -6   1   11.20    8.20
   6  -6  -1   15.00    6.70
  -6  -6   1    7.30    4.80
   6  -6  -1    2.40    2.30
  -6   6   1   13.30    5.90
   6   6  -1    9.00    5.80
  -6   6   1   12.30    5.50
  -6   6   1    7.10    4.10
   6   6  -1    7.70    6.00
  -4  -6   1   32.40    7.90
  -4  -6   1   29.60    9.90
   4  -6  -1    6.90    5.50
  -4   6   1   16.30    6.30
  -4   6   1   21.10    6.40
   4   6  -1   33.10    8.50
   2  -6  -1    4.40    5.20
  -2  -6   1    1.00    3.10
  -2  -6   1    1.20    4.80
   2   6  -1    2.80    4.60
  -2   6   1    7.10    4.00
   2   6  -1    6.60    5.30
  -2   6   1   -0.60    3.70
   0  -6   1  239.58   24.90
   0  -6  -1  222.68   23.90
   0  -6  -1  274.77   19.70
   0  -6   1  274.37   19.40
   0   6  -1  245.28   16.30
   0   6   1  269.57   20.60
   0   6  -1  283.27   21.10
  -2  -6  -1   33.90    7.20
   2  -6   1   39.60   10.30
   2  -6   1   33.50    7.60
  -2  -6  -1   40.20   10.30
  -2   6  -1   29.10    8.30
   2   6   1   32.00    7.80
   2   6   1   26.20    8.60
   4  -6   1  117.99   11.40
  -4  -6  -1  129.59   17.30
  -4  -6  -1  151.38   16.30
   4   6   1  103.79   15.40
  -4   6  -1  103.19   13.90
   4   6   1  116.49   16.80
   6  -6   1    7.80    3.30
  -6  -6  -1    5.70    5.80
   6  -6   1    1.00    4.90
  -6  -6  -1    6.50    4.70
   6   6   1   15.80    7.50
   6   6   1   -3.20    4.30
  -6   6  -1    9.40    5.10
  -8  -6  -1    0.60    4.10
   8  -6   1    5.90    6.40
   8  -6   1    4.30    2.80
  -8  -6  -1    0.30    3.10
  -8   6  -1   -1.30    3.00
   8   6   1    2.60    5.40
   8   6   1   -2.50    5.00
 -10  -6  -1   25.40    8.80
  10  -6   1   23.30    5.10
  10  -6   1   25.60    9.00
 -10  -6  -1    8.60    5.80
  10   6   1   36.50   11.70
  10   6   1   26.60    9.30
 -10   6  -1   18.50    8.90
  12  -6   1    8.20    3.60
 -12  -6  -1    5.70    7.00
  12   6   1    7.80    6.20
 -12   6  -1    0.80    4.20
  12   6   1    6.10    5.00
  14  -6   1   12.10    4.50
  14  -6   1    5.40    5.80
 -14  -6  -1   27.40   10.20
 -14  -6  -1    3.90    6.30
  14   6   1    8.60    7.90
  14   6   1    3.90    7.30
 -14   6  -1    9.90    6.70
 -16  -6  -1   36.70   11.30
  16  -6   1   48.20    8.40
 -16  -6  -1   23.50   10.20
  16  -6   1   55.59   13.30
  16   6   1   54.29   14.00
  16   6   1   61.39   14.80
 -16   6  -1   50.19   13.70
 -18  -6  -1   13.80    9.40
  18  -6   1    8.70    7.40
  18  -6   1   25.30    6.90
 -18   6  -1   15.30    9.30
  18   6   1   21.20    9.90
  18   6   1   18.20    9.90
 -20  -6  -1    5.40    8.10
  20  -6   1   -4.50    5.30
  20   6   1    2.00    9.10
  20   6   1   13.30    8.80
  17  -7  -1   -0.70    2.60
 -17  -7   1   -3.30    4.80
 -17   7   1   -1.20    8.00
  17   7  -1    0.40    6.80
 -15  -7   1   -1.70    5.70
  15  -7  -1    0.40    2.20
 -15  -7   1    4.50    6.60
 -15   7   1    3.10    7.30
  15   7  -1    3.80    6.90
 -13  -7   1   -0.70    4.20
  13  -7  -1    3.40    2.60
 -13  -7   1    7.30    7.80
  13   7  -1   -0.80    5.60
 -13   7   1    2.20    6.30
  11  -7  -1    3.00    2.30
 -11  -7   1    7.40    5.90
 -11  -7   1   19.60    9.70
  11   7  -1   -3.10    5.60
 -11   7   1   21.80    9.20
   9  -7  -1   -0.20    2.00
  -9  -7   1    7.40    7.80
  -9  -7   1    5.50    5.20
   9  -7  -1    0.70    4.60
  -9   7   1   -2.50    4.20
   9   7  -1    6.00    7.20
  -7  -7   1   -0.90    5.10
  -7  -7   1    7.70    5.70
   7  -7  -1    8.30    3.60
   7  -7  -1   18.50    8.70
   7   7  -1   19.50    9.20
  -7   7   1    8.00    5.70
   5  -7  -1   18.50    4.90
  -5  -7   1   28.90   10.60
  -5  -7   1   31.10    9.20
   5   7  -1   34.10   10.70
  -5   7   1   36.80   10.40
  -3  -7   1    2.60    3.60
  -3  -7   1    6.00    6.40
   3  -7  -1    2.70    3.30
   3  -7  -1    2.60    6.10
   3   7  -1    0.90    6.50
  -3   7   1    7.80    5.60
   1  -7  -1   -2.60    4.10
  -1  -7   1    2.40    3.60
   1  -7  -1    1.20    3.10
  -1   7   1   -0.40    4.30
   1   7  -1    1.30    5.10
   1  -7   1   57.39    9.30
   1  -7   1   19.90   12.50
  -1  -7  -1   18.20    8.50
  -1  -7  -1   41.00    8.50
  -1   7  -1   48.00   12.10
  -3  -7  -1    7.90    6.60
  -3  -7  -1    6.50    5.00
   3  -7   1   11.00    8.20
   3  -7   1    4.80    4.10
   3   7   1   -2.40    5.50
  -3   7  -1   13.10    7.60
  -5  -7  -1   17.30    6.90
   5  -7   1    8.30    6.90
   5  -7   1    7.10    4.00
   5   7   1    5.90    6.90
  -5   7  -1   13.40    8.70
   7  -7   1    9.30    6.90
   7  -7   1    3.70    3.20
  -7  -7  -1   -4.80    3.90
  -7  -7  -1   -2.00    3.00
   7   7   1    4.50    7.00
  -9  -7  -1   21.70   10.00
   9  -7   1   34.90    6.30
  -9  -7  -1   25.90    9.30
   9  -7   1   16.40    8.60
  -9   7  -1   30.90   11.00
   9   7   1   30.60   11.10
  11  -7   1    6.00    3.60
 -11  -7  -1   -2.70    3.90
 -11  -7  -1    4.80    6.80
 -11   7  -1    5.20    6.50
  11   7   1    3.10    7.70
 -13  -7  -1    5.40    7.40
 -13  -7  -1    8.00    7.20
  13  -7   1    1.10    3.00
 -13   7  -1    6.20    7.90
  13   7   1   -1.00    7.40
  15  -7   1    3.00    3.50
 -15  -7  -1    6.60    7.70
 -15  -7  -1   -3.50    5.60
  15   7   1   10.70    8.80
 -15   7  -1   -3.00    5.00
  17  -7   1    4.20    4.50
 -17  -7  -1   -2.70    5.00
 -17  -7  -1   -4.80    8.40
  17   7   1   -0.80    7.70
 -17   7  -1    6.30    8.50
 -12  -8   1    2.80    6.10
 -12   8   1    4.70    8.90
  12   8  -1    2.30    8.00
 -10  -8   1   19.60    9.20
  10  -8  -1    5.50    3.10
 -10  -8   1    0.90    6.90
 -10   8   1    2.50    7.10
   8  -8  -1    7.70    3.90
  -8  -8   1   -0.90    4.80
  -8  -8   1    4.20    6.90
   8  -8  -1    4.70    7.10
   8   8  -1    6.60    7.80
  -6  -8   1    4.00    5.30
   6  -8  -1    3.50    6.20
  -6  -8   1   10.60    9.40
   6  -8  -1    8.10    4.20
   6   8  -1    1.00    6.90
  -4  -8   1    2.30    4.40
   4  -8  -1    5.90    6.40
   4  -8  -1   -1.60    3.10
  -4  -8   1    3.30    6.40
  -4   8   1    1.80    6.70
   4   8  -1    7.50    8.00
  -2  -8   1   -1.30    5.60
  -2  -8   1    8.20    5.80
   2  -8  -1    5.50    4.40
   2  -8  -1    2.60    6.00
   2   8  -1   13.00    9.30
  -2   8   1   10.30    9.10
   0  -8  -1   33.30    8.00
   0  -8  -1    5.50    7.10
   0  -8   1   41.30   13.90
   0  -8   1   20.80    7.30
   0   8   1   46.60   13.60
   0   8  -1   31.80   11.90
  -2  -8  -1   11.60    5.70
  -2  -8  -1   30.80   11.50
   2  -8   1   23.60    7.50
   2  -8   1    0.40    6.50
   2   8   1   25.10   10.90
  -2   8  -1    9.10    7.70
   4  -8   1   -2.20    5.50
  -4  -8  -1    4.10    4.60
   4  -8   1    2.10    3.80
  -4  -8  -1    0.90    5.70
   4   8   1   -3.70    5.70
  -6  -8  -1   -1.00    4.30
   6  -8   1   -2.30    5.20
  -6  -8  -1    3.30    6.90
   6  -8   1   -2.00    2.90
   6   8   1   -4.80    6.60
  -8  -8  -1    7.00    7.50
   8  -8   1   -0.40    5.60
  -8  -8  -1    9.60    6.40
   8  -8   1    2.00    3.40
   8   8   1    1.10    7.40
  10  -8   1   11.20    4.70
 -10  -8  -1    3.10    6.70
 -10   8  -1    9.00    8.10
  10   8   1    4.40    8.50
  28   0  -2   14.60    9.30
  28   0  -2   34.70   12.60
 -28   0   2   27.70   12.50
  28   0  -2   26.50   10.20
  26   0  -2    8.40    6.90
 -26   0   2    3.50    7.00
  26   0  -2   13.80    7.80
  26   0  -2   23.10   10.70
  24   0  -2    9.40    7.00
  24   0  -2    0.90    5.30
  24   0  -2   -4.20    3.30
 -24   0   2    9.50    7.00
  22   0  -2   33.80    9.30
  22   0  -2   34.90   10.20
 -22   0   2   43.50   11.30
  22   0  -2   35.10   10.40
  20   0  -2   28.80    8.70
  20   0  -2   14.40    6.30
  20   0  -2   32.40    7.60
  18   0  -2  247.88   18.80
  18   0  -2  265.97   16.60
  18   0  -2  209.48   17.30
  18   0  -2  231.88   24.30
 -18   0   2  220.98   18.10
 -18   0   2  239.68   20.10
  16   0  -2   59.39   10.30
  16   0  -2   54.89   11.20
 -16   0   2   70.49   10.10
  16   0  -2   66.69    9.30
  16   0  -2   53.99    9.40
 -16   0   2   56.19   10.90
 -16   0   2   53.69    8.30
 -14   0   2  408.76   20.70
 -14   0   2  377.96   21.20
  14   0  -2  397.66   19.40
 -14   0   2  453.65   27.40
 -14   0   2  396.66   19.30
  14   0  -2  399.06   21.30
  14   0  -2  394.86   21.50
  14   0  -2  340.17   36.30
  14   0  -2  390.76   21.20
  12   0  -2  899.71   32.70
 -12   0   2  860.51   33.40
 -12   0   2  845.82   33.10
  12   0  -2  889.41   34.80
 -12   0   2  887.71   32.50
  12   0  -2  906.81   34.60
  12   0  -2  864.71   35.70
 -12   0   2  930.11   37.20
 -12   0   2  845.42   36.00
  12   0  -2  855.61   34.20
  12   0  -2  938.01   37.50
  10   0  -2    1.80    2.20
 -10   0   2    3.30    2.50
  10   0  -2   -0.20    2.00
 -10   0   2    0.50    2.70
  10   0  -2    1.40    2.10
 -10   0   2    3.50    2.60
  10   0  -2   -0.20    2.30
  10   0  -2    2.30    2.50
 -10   0   2    2.70    2.30
 -10   0   2    2.60    2.90
  10   0  -2    0.90    2.00
 -10   0   2   -1.00    2.00
  -8   0   2 1087.59   36.70
  -8   0   2 1111.09   39.30
  -8   0   2 1105.69   38.00
  -8   0   2 1155.68   37.60
   8   0  -2 1140.99   37.80
  -8   0   2 1155.48   37.50
   8   0  -2 1134.49   39.20
   8   0  -2 1148.09   37.20
   8   0  -2 1125.59   39.60
   8   0  -2 1129.29   38.20
   8   0  -2 1081.29   37.40
   6   0  -2 2136.59   63.99
   6   0  -2 2192.68   65.09
  -6   0   2 2181.38   65.49
  -6   0   2 2199.98   64.59
   6   0  -2 2135.09   63.79
  -6   0   2 2201.58   63.99
   6   0  -2 2189.58   64.49
   6   0  -2 2147.99   65.79
  -6   0   2 2180.08   63.69
   6   0  -2 2127.29   64.09
  -6   0   2 2075.19   65.39
  -6   0   2 2142.59   63.69
  -4   0   2 3466.75  144.29
   4   0  -2 3487.25  144.59
  -2   0   2   39.80    3.20
   2   0  -2   34.70    2.80
   2   0  -2   41.00    3.20
  -2   0   2   39.80    2.90
  -2   0   2   41.30    3.00
  -2   0   2   43.10    2.80
   2   0  -2   35.40    2.90
   2   0  -2   41.20    3.20
  -2   0   2   38.60    3.10
   2   0  -2   37.60    2.70
   0   0  -2   14.20    2.10
   0   0   2   25.20    2.30
   0   0   2   16.10    2.10
   2   0   2 2951.50  125.59
   4   0   2 9711.23  339.87
  -4   0  -2 9999.00  342.17
   6   0   2 2128.69   63.89
  -6   0  -2 2086.99   64.29
  -6   0  -2 2104.09   59.99
   6   0   2 2064.99   59.99
  -6   0  -2 2102.49   63.79
   6   0   2 2036.50   63.59
   6   0   2 2150.18   64.49
  -6   0  -2 2106.49   63.69
  -6   0  -2 2071.89   63.49
  -6   0  -2 2135.09   64.59
   6   0   2 2043.40   63.99
   6   0   2 2102.99   63.99
  -8   0  -2   44.60    6.90
  -8   0  -2   56.49    7.40
   8   0   2   48.50    6.80
  -8   0  -2   40.00    6.10
  -8   0  -2   51.59    7.40
   8   0   2   42.10    6.10
   8   0   2   43.00    6.30
   8   0   2   45.80    6.90
  -8   0  -2   61.79    7.80
   8   0   2   63.39    7.90
  10   0   2    1.70    2.50
  10   0   2   -0.90    2.40
 -10   0  -2    0.20    3.50
 -10   0  -2    6.40    2.80
 -10   0  -2    0.20    1.90
 -10   0  -2    6.60    2.10
  10   0   2    5.10    3.20
 -10   0  -2    3.20    2.90
  10   0   2    9.30    3.00
  10   0   2    3.10    1.90
 -10   0  -2    2.70    2.40
  10   0   2    3.00    2.30
  12   0   2   14.70    5.10
  12   0   2    9.80    4.30
 -12   0  -2   20.00    6.20
 -12   0  -2   10.70    4.30
  12   0   2   12.20    4.90
 -12   0  -2   20.60    5.70
 -12   0  -2   12.30    4.70
  12   0   2   11.70    3.10
 -12   0  -2   15.80    5.10
  12   0   2   17.80    5.40
 -12   0  -2   14.20    3.50
  12   0   2   14.60    4.50
  14   0   2   51.89    9.90
  14   0   2   43.10    8.50
 -14   0  -2   43.50    8.90
 -14   0  -2   51.19    6.60
  14   0   2   46.50    6.50
 -14   0  -2   54.39    8.90
  14   0   2   45.80   11.00
  14   0   2   37.10    7.70
 -16   0  -2  104.59   12.10
  16   0   2  139.29   16.10
 -16   0  -2   96.79   12.80
 -16   0  -2   98.09   14.50
  16   0   2  107.79   15.10
  16   0   2  134.19   16.30
  16   0   2   93.89    9.60
 -18   0  -2   38.70   10.60
  18   0   2   39.30    9.40
  18   0   2   34.60    9.70
  18   0   2   32.70    9.20
  20   0   2    7.20    6.00
  20   0   2    1.50    3.80
 -20   0  -2   11.10    6.60
 -22   0  -2   -1.30    4.50
  22   0   2   -1.40    3.90
  22   0   2   -0.80    4.10
  24   0   2   22.70   10.80
 -24   0  -2   12.60    7.90
  24   0   2   14.10   12.60
  24   0   2   22.60    9.30
  26   0   2    2.60    6.00
  26   0   2    4.70    6.30
 -26   0  -2   -4.80    4.70
  26   0   2    5.60    6.70
  28   0   2   10.00    9.90
  28   0   2   12.20   10.50
 -28   0  -2   22.70   11.80
  29  -1  -2    7.60    8.50
 -29  -1   2    4.60    7.90
  29  -1  -2   -3.20    5.70
  29   1  -2   -1.00    6.00
 -29   1   2   -7.60    5.30
  27  -1  -2   -4.50    3.80
  27  -1  -2    0.80    5.70
 -27  -1   2   -3.20    5.10
  27  -1  -2   -5.70    4.60
  27   1  -2   -1.80    4.80
  27   1  -2   -1.80    4.40
 -27   1   2    1.90    6.20
  25  -1  -2    5.90    6.40
  25  -1  -2    0.30    4.60
  25  -1  -2    5.80    6.30
 -25  -1   2    2.70    6.20
  25   1  -2    0.60    5.00
 -25   1   2   12.70    8.50
  25   1  -2    8.00    7.00
  25   1  -2    9.00    7.10
  23  -1  -2    4.80    5.70
  23  -1  -2   -2.10    6.60
  23  -1  -2    8.80    6.70
 -23  -1   2   -2.90    5.00
  23   1  -2   10.80    6.70
  23   1  -2   -3.80    3.10
 -23   1   2    0.60    5.70
  21  -1  -2    7.40    6.40
  21  -1  -2   21.70    8.10
 -21  -1   2   11.80    6.70
  21  -1  -2    8.50    5.50
 -21   1   2    7.70    5.80
  21   1  -2    2.20    4.60
  21   1  -2    7.00    4.80
  21   1  -2   10.60    5.80
  21   1  -2   14.40    6.90
  19  -1  -2   24.00    8.60
  19  -1  -2   20.50    7.80
  19  -1  -2   22.30    6.40
  19  -1  -2   36.90    7.10
 -19  -1   2   16.10    7.70
  19   1  -2   17.30    7.70
  19   1  -2   16.60    6.20
  19   1  -2    6.60    4.50
 -19   1   2   29.20    9.20
  19   1  -2   12.50    5.70
 -17  -1   2    2.90    4.40
  17  -1  -2   -1.70    2.00
  17  -1  -2   -0.50    3.40
  17  -1  -2    0.90    3.40
 -17  -1   2   -1.40    4.00
  17  -1  -2   -2.00    2.00
 -17   1   2   -0.10    3.50
  17   1  -2    4.50    3.60
  17   1  -2    2.80    4.30
  15  -1  -2  282.27   19.70
  15  -1  -2  275.27   17.00
  15  -1  -2  278.97   19.10
 -15  -1   2  255.67   16.80
 -15  -1   2  263.57   16.60
  15  -1  -2  276.17   15.40
 -15  -1   2  272.27   19.80
  15   1  -2  259.77   18.40
  15   1  -2  276.97   19.90
 -15   1   2  268.77   15.00
  15   1  -2  238.68   17.40
 -15   1   2  321.57   20.70
  15   1  -2  246.08   16.50
  15   1  -2  299.97   17.80
 -13  -1   2   11.20    4.40
 -13  -1   2   27.20    7.10
  13  -1  -2   -1.40    1.80
  13  -1  -2    1.90    2.80
  13  -1  -2   -0.80    1.80
 -13  -1   2    8.80    3.30
  13  -1  -2    2.10    2.70
  13  -1  -2   -0.10    1.00
  13  -1  -2   -1.40    1.70
 -13   1   2    1.40    2.00
  13   1  -2   26.50    7.50
 -13   1   2   -2.00    2.20
 -13   1   2   -1.30    2.70
  13   1  -2    6.20    3.20
 -13   1   2    1.50    2.00
  13   1  -2    4.30    3.60
  13   1  -2   19.90    5.50
 -13   1   2   -1.70    1.90
 -13   1   2   -1.00    1.60
  11  -1  -2   38.20    7.30
 -11  -1   2   42.90    6.90
 -11  -1   2   50.09    8.50
  11  -1  -2   37.70    7.00
  11  -1  -2   42.80    6.20
 -11  -1   2   44.10    8.30
 -11  -1   2   30.60    6.00
 -11  -1   2   35.60    5.90
 -11  -1   2   48.40    9.00
  11  -1  -2   52.09    6.90
  11  -1  -2   59.69    7.00
  11   1  -2   55.39    9.00
  11   1  -2   39.60    6.50
 -11   1   2   45.30    7.70
  11   1  -2   47.50    8.00
 -11   1   2   44.30    5.70
  11   1  -2   43.50    7.30
 -11   1   2   42.20    5.70
 -11   1   2   53.39    6.50
  11   1  -2   53.69    7.50
 -11   1   2   46.90    7.70
  11   1  -2   55.39    8.50
   9  -1  -2  152.58    9.30
   9  -1  -2  165.48   11.70
   9  -1  -2  160.88   11.30
  -9  -1   2  175.88   11.40
  -9  -1   2  156.48   11.80
  -9  -1   2  178.98   12.30
  -9  -1   2  160.98    9.90
   9  -1  -2  168.48   11.60
   9  -1  -2  176.38    9.70
   9  -1  -2  161.58    9.40
  -9  -1   2  149.29   10.40
  -9  -1   2  162.78   11.10
   9   1  -2  178.68   12.20
  -9   1   2  158.88    8.50
   9   1  -2  164.88   11.40
   9   1  -2  163.28   11.70
  -9   1   2  186.28   12.30
  -9   1   2  163.08    9.40
   9   1  -2  118.09    9.80
  -9   1   2  192.08   12.40
  -9   1   2  158.48   11.40
   9   1  -2  164.28    9.90
  -9   1   2  170.38    8.70
   9   1  -2  167.38   11.20
  -7  -1   2    6.70    3.00
   7  -1  -2    4.10    1.80
   7  -1  -2    6.90    3.20
   7  -1  -2    1.00    2.50
   7  -1  -2    6.80    2.60
  -7  -1   2    8.40    2.70
   7  -1  -2    8.10    3.30
  -7  -1   2    6.90    3.30
  -7  -1   2    4.70    2.80
   7  -1  -2    7.10    2.30
  -7  -1   2    7.10    2.90
  -7  -1   2    6.10    3.10
  -7   1   2    5.30    1.70
  -7   1   2    9.70    2.60
   7   1  -2    9.30    2.50
   7   1  -2    8.60    3.40
   7   1  -2    8.60    3.20
  -7   1   2    8.10    3.10
  -7   1   2    4.60    2.80
  -7   1   2    2.90    1.40
   7   1  -2    6.70    2.90
   7   1  -2    9.60    3.30
  -7   1   2    6.30    3.00
   5  -1  -2  121.29    8.20
   5  -1  -2  133.19    5.90
  -5  -1   2  125.79    8.20
  -5  -1   2  127.59    6.50
  -5  -1   2  126.79    8.10
   5  -1  -2  128.99    7.40
   5  -1  -2  126.39    8.10
   5  -1  -2  133.39    7.90
  -5  -1   2  125.09    8.70
  -5  -1   2  132.89    8.20
   5  -1  -2  120.19    5.70
  -5  -1   2  115.19    7.90
   5   1  -2  134.79    8.30
   5   1  -2  128.19    6.40
  -5   1   2  127.59    8.30
  -5   1   2  133.79    8.00
  -5   1   2  124.49    4.70
   5   1  -2  127.59    8.40
  -5   1   2  120.99    7.10
  -5   1   2  118.19    7.80
   5   1  -2  124.59    8.10
   5   1  -2  123.29    8.20
  -5   1   2  131.99    4.70
   3  -1  -2  808.72   28.90
  -3  -1   2  786.62   27.30
  -3  -1   2  797.62   25.80
  -3  -1   2  787.92   23.90
  -3  -1   2  817.52   23.90
  -3  -1   2  852.81   27.00
   3  -1  -2  809.72   22.70
   3  -1  -2  801.52   22.90
   3  -1  -2  804.52   26.40
  -3  -1   2  886.81   27.20
  -3  -1   2  829.32   26.80
   3   1  -2  831.02   26.90
  -3   1   2  824.42   26.20
  -3   1   2  793.12   25.70
   3   1  -2  797.32   26.60
   3   1  -2  799.62   25.80
   3   1  -2  782.22   27.20
   3   1  -2  805.12   26.70
  -3   1   2  793.62   26.20
  -1  -1   2  533.65   18.80
  -1  -1   2  530.15   15.80
  -1  -1   2  530.45   17.80
   1  -1  -2  515.75   16.80
  -1  -1   2  500.55   17.50
   1  -1  -2  523.65   15.60
   1  -1  -2  519.45   17.30
  -1  -1   2  536.55   16.20
   1  -1  -2  526.45   15.60
  -1  -1   2  525.35   18.70
   1   1  -2  524.45   16.00
   1   1  -2  509.35   15.60
  -1   1   2  529.05   18.30
  -1   1   2  497.35   18.40
   1   1  -2  505.95   17.50
  -1   1   2  509.35   17.40
   1   1  -2  514.75   17.70
  -1   1   2  529.25   16.90
  -1   1   2  524.45   14.80
   1   1  -2  526.75   18.70
  -1   1   2  531.15   18.50
   1   1  -2  520.45   17.60
  -1   1   2  528.25   14.80
  -1  -1  -2   -1.30    1.10
   1  -1   2    0.00    0.20
   1  -1   2   -1.00    1.20
   1  -1   2   -1.70    1.50
  -1  -1  -2   -1.60    1.60
   1  -1   2    1.70    1.70
  -1  -1  -2   -1.10    1.20
   1  -1   2   -0.70    1.10
   1   1   2    0.90    1.70
  -1   1  -2    0.90    1.20
   1   1   2   -1.00    1.20
  -1   1  -2   -2.90    1.20
   1   1   2    1.30    1.20
   1   1   2   -2.30    1.50
  -1   1  -2   -0.40    0.60
  -1   1  -2   -0.50    1.00
  -1   1  -2    0.50    1.60
   1   1   2    0.10    1.20
  -1   1  -2    1.00    1.20
   1   1   2   -1.00    1.10
   3  -1   2 1938.71   55.79
  -3  -1  -2 2029.20   58.29
   3  -1   2 1859.11   58.69
   3  -1   2 1936.81   56.59
  -3  -1  -2 1912.71   57.69
   3  -1   2 1941.41   57.89
  -3  -1  -2 1958.40   57.59
  -3  -1  -2 1953.80   56.49
  -3  -1  -2 1993.50   58.59
  -3  -1  -2 1914.11   58.59
  -3   1  -2 2003.00   59.09
   3   1   2 1929.51   57.79
  -3   1  -2 1863.21   57.49
   3   1   2 1934.01   57.19
   3   1   2 1873.91   57.39
  -3   1  -2 1937.91   53.69
   3   1   2 1988.20   57.79
   3   1   2 1942.71   56.49
  -3   1  -2 1932.31   55.79
  -3   1  -2 1981.60   56.29
   3   1   2 1919.51   58.79
   5  -1   2 1559.24   47.80
  -5  -1  -2 1496.25   48.00
  -5  -1  -2 1556.54   49.99
   5  -1   2 1526.45   47.80
  -5  -1  -2 1570.94   47.70
  -5  -1  -2 1581.44   49.40
  -5  -1  -2 1598.04   49.40
   5  -1   2 1532.55   49.30
  -5   1  -2 1539.55   47.20
  -5   1  -2 1508.75   47.70
   5   1   2 1635.64   50.89
  -5   1  -2 1552.04   49.30
  -5   1  -2 1587.74   47.20
   5   1   2 1591.54   49.20
   5   1   2 1568.34   49.40
   5   1   2 1601.34   48.30
  -5   1  -2 1546.45   49.99
   5   1   2 1568.94   47.90
   5   1   2 1627.04   49.70
  -5   1  -2 1517.95   50.09
  -7  -1  -2  136.19    9.80
  -7  -1  -2  142.29    9.90
   7  -1   2  122.79    8.90
  -7  -1  -2  124.89    8.70
  -7  -1  -2  127.79    8.40
  -7  -1  -2  122.49    9.30
  -7  -1  -2  124.69   10.20
   7  -1   2  126.69    5.00
   7  -1   2  134.39    9.90
   7  -1   2  143.69    8.90
   7  -1   2  135.79    9.90
  -7   1  -2  125.79    9.50
  -7   1  -2  132.19    9.00
  -7   1  -2  126.89    9.90
   7   1   2  141.49    9.70
   7   1   2  150.58   10.10
   7   1   2  132.19   10.40
  -7   1  -2  147.29    8.60
   7   1   2  132.99    8.70
   7   1   2  132.89    8.70
  -7   1  -2  136.69    5.10
   7   1   2  146.69    9.80
  -7   1  -2  130.69    8.20
   9  -1   2  239.28    8.90
  -9  -1  -2  223.18   12.30
  -9  -1  -2  217.78   15.20
   9  -1   2  251.27   13.70
   9  -1   2  216.88   13.70
  -9  -1  -2  251.07   14.70
  -9  -1  -2  237.58   14.60
   9  -1   2  224.08   14.20
  -9  -1  -2  229.98   13.30
  -9  -1  -2  247.08   14.50
   9  -1   2  245.08   14.80
  -9   1  -2  252.47   12.90
   9   1   2  232.38   15.40
   9   1   2  218.88   12.90
  -9   1  -2  218.78   12.20
  -9   1  -2  248.48   14.30
  -9   1  -2  237.28    8.90
   9   1   2  222.48   14.10
  -9   1  -2  236.78   14.50
   9   1   2  256.17   14.70
   9   1   2  247.88   13.00
   9   1   2  224.18   14.00
  -9   1  -2  227.58   14.80
 -11  -1  -2  303.17   17.90
 -11  -1  -2  268.17   17.90
 -11  -1  -2  302.47   17.30
  11  -1   2  279.27   17.30
 -11  -1  -2  288.37   17.10
 -11  -1  -2  287.07   14.60
 -11  -1  -2  277.07   15.90
  11  -1   2  269.17   15.50
  11  -1   2  252.37   16.30
  11  -1   2  246.98   16.50
  11  -1   2  304.27   16.20
  11  -1   2  272.67   10.90
  11   1   2  257.97   14.30
 -11   1  -2  255.77   14.30
  11   1   2  298.87   18.60
 -11   1  -2  261.97   10.70
 -11   1  -2  286.07   17.80
 -11   1  -2  228.88   15.80
  11   1   2  276.67   16.80
  11   1   2  266.67   17.00
 -11   1  -2  259.17   17.40
  11   1   2  293.87   17.30
 -11   1  -2  272.17   14.80
  11   1   2  259.97   15.50
  13  -1   2    4.10    2.80
  13  -1   2    8.20    4.50
 -13  -1  -2    5.00    3.10
 -13  -1  -2    2.60    3.30
  13  -1   2    8.50    4.00
 -13  -1  -2    2.30    3.70
  13  -1   2    6.40    2.20
  13  -1   2    4.60    4.60
 -13  -1  -2    1.00    2.80
 -13  -1  -2   11.00    4.60
 -13   1  -2    7.60    4.30
  13   1   2    6.20    3.30
  13   1   2    6.50    4.10
 -13   1  -2    6.40    3.40
  13   1   2    2.20    3.30
 -13   1  -2    2.20    1.80
  13   1   2    2.80    3.80
  13   1   2   11.50    3.90
 -13   1  -2    5.50    3.80
  15  -1   2    4.40    4.40
  15  -1   2    3.50    2.20
 -15  -1  -2    3.80    3.00
  15  -1   2    4.90    4.20
 -15  -1  -2   11.10    5.00
  15  -1   2    9.60    4.80
 -15  -1  -2   12.50    5.40
  15   1   2    4.00    4.20
 -15   1  -2   -0.20    1.70
 -15   1  -2    7.90    4.80
  15   1   2    9.60    4.70
  15   1   2    3.20    3.10
  15   1   2    0.50    3.30
 -15   1  -2    3.00    2.90
  17  -1   2    5.10    4.90
  17  -1   2   -2.10    2.20
 -17  -1  -2    1.60    4.70
  17  -1   2    7.40    5.00
  17   1   2   -4.90    3.00
 -17   1  -2   -0.30    4.10
  17   1   2    5.50    3.60
  17   1   2   -2.30    3.20
  19  -1   2   15.40    6.00
  19  -1   2   13.10    6.50
  19   1   2   16.70    7.50
  19   1   2    8.40    6.00
  19   1   2   19.50    7.50
 -19   1  -2   18.80    7.60
 -21  -1  -2    0.50    4.60
  21  -1   2    3.50    4.90
  21  -1   2    3.10    5.40
  21  -1   2    0.80    5.00
  21   1   2    9.80    6.00
 -21   1  -2   15.30    9.10
  21   1   2    8.50    6.00
  21   1   2    9.10    7.00
 -23  -1  -2   60.99   15.60
  23  -1   2   24.20   10.40
  23  -1   2   11.20    6.30
  23  -1   2   22.50    9.10
 -23   1  -2   27.00   10.60
  23   1   2   29.50   11.90
  23   1   2   43.90   12.50
  23   1   2   44.40   13.10
 -25  -1  -2    8.30    8.10
  25  -1   2    1.10    6.50
  25  -1   2   -2.80    4.80
  25  -1   2    0.20    4.80
  25   1   2   10.50    7.90
 -25   1  -2    8.70    7.30
  25   1   2    0.70    5.30
  27  -1   2   -0.30    5.30
  27  -1   2    2.30    5.90
 -27  -1  -2    4.90    7.40
  27  -1   2   -1.40    5.60
  27   1   2    0.10    5.60
 -27   1  -2    0.50    8.60
  27   1   2   10.60    7.90
  28  -2  -2   37.10   13.70
 -28  -2   2   53.49   15.80
  28  -2  -2   19.60   10.50
  28   2  -2   25.70   12.00
 -28   2   2   54.19   16.40
 -26  -2   2   13.40    9.80
  26  -2  -2    1.60    7.40
  26  -2  -2    0.30    4.30
  26  -2  -2   12.60    9.30
 -26   2   2    4.10    7.50
  26   2  -2    3.20    6.30
  24  -2  -2   -1.10    4.30
  24  -2  -2   -2.50    4.60
  24  -2  -2   -1.30    3.40
 -24  -2   2   -4.70    4.00
 -24   2   2    6.20    6.10
  24   2  -2    3.30    5.00
  24   2  -2    4.40    6.40
  22  -2  -2   31.30   10.50
  22  -2  -2   63.89   14.60
  22  -2  -2   51.49   10.80
 -22  -2   2   37.90   12.10
  22   2  -2   43.60   10.10
  22   2  -2   40.20   11.50
 -22   2   2   50.19   12.20
  22   2  -2   43.70   12.20
  20  -2  -2   42.40   14.00
  20  -2  -2   44.30    9.60
 -20  -2   2   55.99   13.80
  20  -2  -2   31.70    9.20
  20   2  -2   53.09   12.10
  20   2  -2   42.10    9.20
 -20   2   2   32.00   10.00
  20   2  -2   48.10   11.90
  20   2  -2   40.20    9.20
  18  -2  -2  126.39   16.40
 -18  -2   2  159.58   20.30
  18  -2  -2  146.99   15.70
  18  -2  -2  162.38   20.30
  18   2  -2  124.89   15.60
 -18   2   2  153.08   19.50
  18   2  -2  159.28   20.10
  18   2  -2  126.19   14.20
  18   2  -2  141.99   17.80
  16  -2  -2   22.50    7.00
 -16  -2   2   17.90    6.30
  16  -2  -2   25.80    6.30
  16  -2  -2   27.90    7.70
  16  -2  -2   29.10    5.60
 -16  -2   2   32.40    9.30
  16   2  -2   34.80    6.90
  16   2  -2   23.80    7.30
  16   2  -2   15.50    6.70
 -16   2   2   20.40    7.70
  16   2  -2   19.50    6.80
  14  -2  -2   98.49   13.50
 -14  -2   2   92.69   10.80
 -14  -2   2   92.09   13.40
  14  -2  -2   89.69    9.60
  14  -2  -2   83.59    9.80
  14  -2  -2  114.89   14.50
 -14  -2   2   89.89   12.70
 -14  -2   2   98.19   14.20
  14  -2  -2   92.69   11.80
  14   2  -2  104.89   14.10
 -14   2   2   76.39   11.80
 -14   2   2   80.49    5.90
  14   2  -2  112.99   14.00
 -14   2   2   81.69    9.00
  14   2  -2   81.29   10.00
  14   2  -2   90.29   13.60
 -12  -2   2  792.82   34.40
  12  -2  -2  831.22   29.80
  12  -2  -2  767.82   34.40
 -12  -2   2  760.12   33.10
 -12  -2   2  802.12   34.40
  12  -2  -2  820.92   30.10
 -12  -2   2  841.52   36.70
  12  -2  -2  803.82   34.90
 -12  -2   2  746.83   34.80
  12  -2  -2  810.82   29.90
 -12  -2   2  784.02   30.00
  12  -2  -2  863.41   35.50
  12   2  -2  801.12   34.60
  12   2  -2  842.22   36.30
 -12   2   2  791.02   24.80
 -12   2   2  809.62   24.90
 -12   2   2  786.52   34.50
 -12   2   2  789.42   35.20
 -12   2   2  780.32   29.30
  12   2  -2  800.12   30.10
  12   2  -2  836.22   34.50
 -12   2   2  789.22   34.90
  12   2  -2  822.52   34.80
 -10  -2   2   12.70    4.40
  10  -2  -2   12.60    4.70
  10  -2  -2   12.40    3.20
  10  -2  -2   12.30    3.00
  10  -2  -2   16.00    3.90
 -10  -2   2   21.90    5.90
 -10  -2   2   14.70    3.50
 -10  -2   2   15.90    5.30
  10  -2  -2   14.50    4.60
 -10  -2   2   13.40    5.10
 -10   2   2    8.50    2.90
 -10   2   2   12.80    5.20
  10   2  -2   11.20    4.30
 -10   2   2   15.60    5.30
  10   2  -2    8.90    3.80
 -10   2   2   12.50    4.70
  10   2  -2   10.30    2.90
  10   2  -2   11.20    4.40
  10   2  -2    8.60    4.00
 -10   2   2    9.00    4.20
  10   2  -2   14.70    4.70
  -8  -2   2   46.90    7.60
  -8  -2   2   43.10    7.90
   8  -2  -2   30.80    3.70
  -8  -2   2   28.80    6.20
   8  -2  -2   39.80    7.00
   8  -2  -2   33.00    6.10
  -8  -2   2   44.00    7.40
   8  -2  -2   29.30    3.70
  -8  -2   2   34.00    5.90
   8  -2  -2   38.00    5.50
   8   2  -2   44.10    7.40
  -8   2   2   37.50    5.40
  -8   2   2   31.00    6.20
   8   2  -2   31.40    5.90
   8   2  -2   32.30    4.90
  -8   2   2   34.60    6.70
   8   2  -2   37.40    6.50
   8   2  -2   31.80    6.90
  -8   2   2   26.60    5.60
   8   2  -2   28.60    6.60
  -8   2   2   42.10    6.70
  -6  -2   2  714.83   27.70
  -6  -2   2  684.63   28.70
  -6  -2   2  722.03   27.60
   6  -2  -2  729.13   26.20
   6  -2  -2  733.63   27.70
   6  -2  -2  732.23   21.20
  -6  -2   2  700.83   27.70
  -6  -2   2  750.92   27.70
  -6  -2   2  714.23   22.10
   6  -2  -2  693.03   27.40
   6  -2  -2  704.63   21.10
  -6   2   2  696.73   27.30
  -6   2   2  714.03   27.90
   6   2  -2  666.93   26.70
   6   2  -2  718.03   29.00
   6   2  -2  732.53   27.70
   6   2  -2  741.03   28.30
  -6   2   2  717.93   27.80
   6   2  -2  707.53   22.20
  -6   2   2  739.93   27.70
   6   2  -2  718.83   27.50
  -6   2   2  710.63   25.90
   4  -2  -2  968.80   32.50
  -4  -2   2  910.61   33.00
  -4  -2   2  960.10   32.90
  -4  -2   2  974.90   33.10
  -4  -2   2  914.41   31.30
  -4  -2   2  956.70   34.60
   4  -2  -2  937.81   32.10
   4  -2  -2  996.80   33.50
   4  -2  -2  933.81   32.90
   4   2  -2  877.41   32.00
  -4   2   2  916.71   32.90
   4   2  -2  975.10   34.50
   4   2  -2  941.01   33.30
   4   2  -2  953.50   31.70
  -4   2   2  950.10   32.30
   4   2  -2  966.90   32.60
  -4   2   2  930.41   32.80
  -4   2   2  951.30   32.30
   2  -2  -2  857.21   30.10
  -2  -2   2  869.31   27.60
  -2  -2   2  871.91   30.10
   2  -2  -2  894.41   30.10
  -2  -2   2  834.12   31.40
  -2  -2   2  862.21   29.40
   2   2  -2  874.61   28.90
   2   2  -2  855.21   24.60
  -2   2   2  913.01   30.50
  -2   2   2  835.22   29.70
  -2   2   2  895.51   30.40
   2   2  -2  851.01   30.20
   2   2  -2  888.51   27.90
  -2   2   2  869.51   30.30
   2   2  -2  835.82   31.20
  -2   2   2  829.02   28.70
  -2   2   2  871.11   30.40
   2   2  -2  891.71   29.10
  -2   2   2  903.61   28.80
   0  -2   2 2263.37   69.49
   0  -2  -2 2260.37   64.39
   0  -2  -2 2272.57   67.39
   0  -2  -2 2278.17   64.49
   0  -2   2 2241.28   65.69
   0  -2   2 2218.88   63.99
   0  -2  -2 2226.18   67.79
   0  -2   2 2128.59   66.39
   0  -2   2 2199.78   63.49
   0  -2   2 2318.07   65.99
   0   2  -2 2252.47   63.59
   0   2   2 2231.08   62.89
   0   2  -2 2328.67   65.19
   0   2  -2 2244.68   66.79
   0   2  -2 2229.38   64.99
   0   2   2 2219.58   67.09
   0   2   2 2237.48   65.09
   0   2   2 2252.67   68.39
   0   2   2 2326.07   65.09
   0   2   2 2209.98   68.09
   0   2  -2 2226.28   64.09
   0   2   2 2272.37   67.99
   2  -2   2 1306.37   40.20
  -2  -2  -2 1279.07   41.70
  -2  -2  -2 1267.77   42.40
   2  -2   2 1275.67   39.30
   2  -2   2 1289.07   41.40
  -2  -2  -2 1253.77   38.40
   2  -2   2 1297.07   39.30
  -2  -2  -2 1264.77   42.30
   2  -2   2 1264.17   43.50
  -2  -2  -2 1259.67   40.30
  -2   2  -2 1297.07   43.70
   2   2   2 1304.87   39.80
  -2   2  -2 1300.37   39.80
   2   2   2 1283.47   42.70
  -2   2  -2 1309.57   38.20
   2   2   2 1271.77   38.60
   2   2   2 1329.27   41.80
  -2   2  -2 1312.17   38.20
  -2   2  -2 1289.77   38.00
  -2   2  -2 1297.57   40.10
   2   2   2 1317.17   42.80
  -4  -2  -2  109.39    8.00
  -4  -2  -2   99.49    8.10
  -4  -2  -2  111.79    8.80
  -4  -2  -2  103.29    7.90
  -4  -2  -2   96.09    6.00
   4  -2   2  114.49    8.10
   4  -2   2  113.29    6.60
   4  -2   2  110.49    6.60
   4  -2   2  135.29   10.00
  -4  -2  -2  112.89    8.40
   4  -2   2  105.99    6.50
   4   2   2  109.29    7.70
  -4   2  -2  114.59    5.60
   4   2   2  113.09    7.90
   4   2   2  114.09    8.30
  -4   2  -2  106.79    5.50
  -4   2  -2  114.39    6.20
   4   2   2  104.99    6.40
   4   2   2  136.59    9.70
   4   2   2  112.39    8.80
  -4   2  -2  113.79    9.30
  -4   2  -2  114.79    6.30
  -4   2  -2  104.19    7.70
  -4   2  -2  108.19    6.50
  -6  -2  -2  349.27   17.80
  -6  -2  -2  344.57   17.00
  -6  -2  -2  364.46   17.50
  -6  -2  -2  324.57   16.60
  -6  -2  -2  326.37   13.90
   6  -2   2  322.57   14.20
   6  -2   2  322.57   17.90
   6  -2   2  331.17   14.00
   6  -2   2  348.87   17.00
  -6  -2  -2  333.57   16.60
   6  -2   2  337.57   14.90
  -6   2  -2  333.97   12.30
  -6   2  -2  320.97   16.40
   6   2   2  338.97   14.10
  -6   2  -2  346.37   14.80
   6   2   2  331.07   16.80
  -6   2  -2  334.87   17.90
   6   2   2  321.07   16.30
  -6   2  -2  321.27   17.90
   6   2   2  330.07   17.80
   6   2   2  343.47   16.60
  -6   2  -2  338.97   12.20
  -6   2  -2  330.07   12.60
  -6   2  -2  339.87   12.70
   6   2   2  312.67   16.50
   8  -2   2  852.81   29.70
  -8  -2  -2  873.41   38.40
  -8  -2  -2  820.72   33.00
  -8  -2  -2  826.42   32.30
  -8  -2  -2  815.72   29.50
   8  -2   2  867.91   31.40
   8  -2   2  837.12   30.10
   8  -2   2  805.32   33.10
  -8  -2  -2  831.02   33.40
  -8  -2  -2  851.31   33.70
  -8   2  -2  836.32   27.60
  -8   2  -2  889.91   35.10
  -8   2  -2  865.61   25.80
   8   2   2  839.72   33.20
   8   2   2  851.21   34.80
   8   2   2  810.72   29.60
  -8   2  -2  827.02   25.70
   8   2   2  817.82   32.70
  -8   2  -2  866.91   33.40
   8   2   2  869.51   33.30
  -8   2  -2  816.72   31.00
  -8   2  -2  867.31   29.40
   8   2   2  834.72   32.60
 -10  -2  -2  211.38   14.50
  10  -2   2  210.08   13.40
 -10  -2  -2  194.68   14.40
 -10  -2  -2  222.18   15.00
 -10  -2  -2  179.18   22.80
 -10  -2  -2  204.48   12.10
 -10  -2  -2  197.38   14.80
  10  -2   2  203.88   14.50
  10  -2   2  189.78   11.90
 -10   2  -2  196.08    7.90
 -10   2  -2  202.88   15.40
 -10   2  -2  192.68   14.10
  10   2   2  196.88   14.00
  10   2   2  183.28   13.70
 -10   2  -2  176.68   10.10
 -10   2  -2  194.28   12.80
  10   2   2  179.18   11.50
 -10   2  -2  193.18   10.20
 -10   2  -2  199.78   15.10
  10   2   2  191.98   13.90
  10   2   2  177.38   12.90
  10   2   2  171.08   14.30
 -12  -2  -2  231.08   14.30
 -12  -2  -2  204.18   15.70
  12  -2   2  218.58   13.80
 -12  -2  -2  240.08   16.50
  12  -2   2  201.78   15.80
 -12  -2  -2  195.08   15.80
  12  -2   2  217.48   15.30
  12  -2   2  217.18   14.00
  12  -2   2  207.88    8.50
 -12  -2  -2  213.38   14.50
  12   2   2  187.78   15.10
 -12   2  -2  218.58   16.90
  12   2   2  216.58   17.10
 -12   2  -2  238.88   15.60
 -12   2  -2  208.58    8.60
  12   2   2  238.58   14.20
  12   2   2  243.18   17.90
 -12   2  -2  211.18   11.70
  12   2   2  217.08   14.90
 -14  -2  -2    2.30    3.90
 -14  -2  -2    1.20    3.60
  14  -2   2    0.30    2.70
  14  -2   2    4.20    4.10
 -14  -2  -2   -0.30    3.50
 -14  -2  -2    1.70    3.40
  14  -2   2    2.70    3.30
 -14   2  -2    5.60    2.20
 -14   2  -2    6.00    4.50
  14   2   2   -0.60    3.10
  14   2   2    0.40    2.80
  14   2   2   -0.40    4.10
  14   2   2   -3.10    3.10
  14   2   2   -1.60    3.30
 -14   2  -2    2.00    2.20
  16  -2   2  249.38   19.00
 -16  -2  -2  254.87   19.50
 -16  -2  -2  174.88   20.00
  16  -2   2  262.07   20.20
  16  -2   2  235.58   16.90
 -16   2  -2  273.17   21.60
  16   2   2  250.97   17.60
  16   2   2  219.88   21.90
  16   2   2  257.47   21.10
  16   2   2  231.68   18.60
 -18  -2  -2  187.08   24.20
  18  -2   2  225.98   23.20
  18  -2   2  193.38   20.80
  18  -2   2  173.28   23.70
 -18   2  -2  213.18   26.20
  18   2   2  215.38   17.00
  18   2   2  201.78   22.60
  18   2   2  242.78   29.50
  18   2   2  199.08   19.40
 -20  -2  -2   30.00   10.90
  20  -2   2   18.30    8.40
  20  -2   2   18.60    6.90
  20   2   2   17.50    8.10
  20   2   2   35.70    8.70
 -20   2  -2   22.80    8.70
  20   2   2   33.90    8.80
  20   2   2   23.60   10.30
  22  -2   2   -1.30    3.40
 -22  -2  -2    6.70    6.60
  22  -2   2   -0.80    3.80
  22  -2   2    0.50    5.10
  22   2   2    2.30    4.50
  22   2   2   10.90    8.40
 -22   2  -2    0.90    5.00
 -24  -2  -2    7.90    8.00
  24  -2   2    3.60    5.30
  24  -2   2    1.50    6.20
  24  -2   2   12.30    7.50
 -24   2  -2   25.00   11.20
  24   2   2   25.50   11.10
  24   2   2   10.70    7.40
  26  -2   2    9.10    7.30
 -26  -2  -2   13.40    9.50
  26  -2   2   10.10    8.50
  26  -2   2    5.90    8.00
 -26   2  -2   14.70    9.10
  26   2   2   22.10   10.80
 -27  -3   2    0.60    7.70
  27  -3  -2    4.60    6.60
  27  -3  -2   -2.80    4.30
  27  -3  -2    1.90    7.80
 -27   3   2    4.80    8.20
  27   3  -2    0.30    6.40
  25  -3  -2    9.00    8.20
  25  -3  -2    5.20    5.30
  25  -3  -2   -3.10    5.00
 -25  -3   2    7.90    8.60
 -25   3   2    1.20    6.80
  25   3  -2    9.50    7.60
  23  -3  -2   -3.60    4.50
  23  -3  -2   -1.80    4.20
 -23  -3   2   -0.70    5.70
  23  -3  -2   -0.90    2.90
  23   3  -2    1.60    5.20
 -23   3   2    0.10    5.20
  23   3  -2    6.00    6.60
 -21  -3   2    5.10    5.50
  21  -3  -2   -1.80    4.10
  21  -3  -2    1.30    4.70
  21  -3  -2   -1.30    2.80
  21   3  -2   -2.50    4.10
 -21   3   2    5.30    5.90
  21   3  -2    0.10    4.40
  19  -3  -2    1.30    3.00
 -19  -3   2    9.50    6.00
  19  -3  -2    4.10    5.80
  19  -3  -2    3.30    5.10
 -19   3   2    7.40    6.40
  19   3  -2    3.40    5.20
 -17  -3   2   -3.50    2.70
  17  -3  -2   -4.00    2.80
  17  -3  -2   -4.10    2.40
  17  -3  -2    2.60    5.20
 -17  -3   2   -0.80    3.90
  17   3  -2    0.90    3.00
  17   3  -2    8.20    6.00
  17   3  -2   -0.70    3.20
  17   3  -2    8.10    5.70
 -17   3   2    0.00    4.10
  15  -3  -2   22.70    5.10
  15  -3  -2   16.00    6.40
  15  -3  -2   16.50    4.60
 -15  -3   2   16.10    6.30
 -15  -3   2   29.00    8.50
  15  -3  -2   21.80    7.80
 -15   3   2   18.40    6.70
  15   3  -2   23.10    5.30
  15   3  -2   14.80    6.10
  15   3  -2   10.40    6.20
  15   3  -2   21.30    7.60
  13  -3  -2  153.78    9.90
 -13  -3   2  150.98   16.20
  13  -3  -2  150.58   10.80
 -13  -3   2  195.78   19.50
  13  -3  -2  172.78   10.60
  13  -3  -2  133.09   15.60
 -13   3   2  168.58   18.10
  13   3  -2  148.39    9.80
  13   3  -2  153.78   16.30
 -13   3   2  144.69   10.50
  13   3  -2  160.18   16.70
  13   3  -2  155.58   17.80
  11  -3  -2  254.27   12.00
 -11  -3   2  270.57   19.00
 -11  -3   2  273.97   18.10
 -11  -3   2  260.97   17.90
  11  -3  -2  254.97   14.20
  11  -3  -2  253.37   12.00
  11  -3  -2  252.37   17.10
 -11  -3   2  253.77   11.90
 -11  -3   2  215.38   16.60
  11   3  -2  252.97   17.40
  11   3  -2  278.37   18.40
 -11   3   2  256.17   20.30
  11   3  -2  245.48   17.70
 -11   3   2  237.18   14.10
  11   3  -2  251.27   17.20
  11   3  -2  260.37   11.90
 -11   3   2  271.97   17.60
  -9  -3   2   58.09    9.90
  -9  -3   2   62.39    9.10
  -9  -3   2   73.99   10.40
  -9  -3   2   75.79   11.60
   9  -3  -2   52.49    8.50
   9  -3  -2   66.19    4.60
   9  -3  -2   57.89    4.40
  -9  -3   2   48.40    9.80
   9  -3  -2   63.59    8.10
   9  -3  -2   66.89    9.60
  -9  -3   2   71.69    4.60
   9   3  -2   73.19   10.00
   9   3  -2   59.69   11.30
   9   3  -2   77.69   11.30
  -9   3   2   56.39    9.50
  -9   3   2   67.79    9.90
   9   3  -2   58.39    8.80
   9   3  -2   61.19    9.70
   9   3  -2   64.49    4.40
  -9   3   2   72.19   10.60
  -9   3   2   70.79    8.60
  -7  -3   2  102.79   14.10
   7  -3  -2  114.19   12.10
  -7  -3   2  105.09   11.50
  -7  -3   2   97.59   11.80
   7  -3  -2   77.49    9.60
   7  -3  -2   77.59    8.70
  -7  -3   2  105.79   11.20
  -7  -3   2   78.59   10.70
  -7   3   2   88.59   11.20
   7   3  -2   96.59   11.30
  -7   3   2  135.59   13.10
   7   3  -2   98.19   11.00
  -7   3   2  101.09   10.00
   7   3  -2   70.99   10.00
   7   3  -2   93.09   10.60
  -7   3   2   89.39   10.80
   7   3  -2   89.39   10.60
  -5  -3   2    1.30    2.50
   5  -3  -2    9.50    3.50
   5  -3  -2    1.10    2.40
  -5  -3   2    5.90    3.10
  -5  -3   2   11.10    3.60
   5  -3  -2   13.70    4.50
  -5  -3   2    4.90    3.40
   5   3  -2    6.40    3.00
  -5   3   2    6.00    2.80
  -5   3   2    6.40    2.90
   5   3  -2    9.20    4.00
  -5   3   2    6.10    3.00
  -5   3   2    6.40    3.20
  -5   3   2    9.60    3.70
   5   3  -2    9.70    3.70
  -3  -3   2  195.88   11.70
   3  -3  -2  175.48   10.60
  -3  -3   2  197.18   13.70
  -3  -3   2  208.18   12.80
  -3  -3   2  170.28   10.10
   3  -3  -2  180.48   12.30
   3  -3  -2  200.48    7.30
   3  -3  -2  197.28    7.30
  -3   3   2  207.18   11.10
  -3   3   2  200.08   12.80
  -3   3   2  188.28   11.90
  -3   3   2  195.68   12.30
   3   3  -2  172.08   12.90
   3   3  -2  212.38   13.30
  -3   3   2  207.38   12.60
  -3   3   2  181.88   10.80
   3   3  -2  203.38   11.30
   3   3  -2  199.18   11.00
   3   3  -2  206.88   11.20
  -3   3   2  185.18   11.90
  -1  -3   2    8.50    4.30
   1  -3  -2    5.20    1.90
  -1  -3   2    6.80    2.60
  -1  -3   2    3.50    2.20
  -1  -3   2    6.60    2.60
   1  -3  -2    7.30    2.10
  -1  -3   2   10.00    2.00
  -1  -3   2    1.40    2.50
   1  -3  -2    4.70    3.20
   1   3  -2   13.20    3.00
  -1   3   2   13.50    4.50
  -1   3   2   13.10    3.10
   1   3  -2    9.40    2.80
  -1   3   2   11.40    4.10
  -1   3   2    6.50    3.10
  -1   3   2    6.90    3.30
   1   3  -2    9.40    2.00
   1   3  -2   -0.30    2.30
  -1   3   2    7.50    3.30
  -1   3   2   14.70    3.00
   1   3  -2    8.20    3.90
   1   3  -2    5.20    2.30
   1  -3   2  185.98   13.40
   1  -3   2  198.38   10.20
   1  -3   2  183.98   10.00
  -1  -3  -2  184.38   10.00
  -1  -3  -2  192.68   10.20
   1  -3   2  177.38   11.10
  -1  -3  -2  188.38   11.90
   1  -3   2  209.28    9.80
  -1  -3  -2  189.38   12.40
  -1   3  -2  194.78    8.40
  -1   3  -2  188.18    9.40
   1   3   2  180.68    9.80
   1   3   2  204.28   13.00
  -1   3  -2  192.68   10.40
  -1   3  -2  185.88    8.30
   1   3   2  178.08   10.80
   1   3   2  206.48   13.10
   1   3   2  185.08    8.40
   1   3   2  191.78   12.20
  -1   3  -2  195.68   11.50
   1   3   2  184.98    8.40
   1   3   2  212.48   12.80
  -3  -3  -2  286.67   11.70
  -3  -3  -2  311.77   16.60
   3  -3   2  300.77   13.30
  -3  -3  -2  303.57   16.90
  -3  -3  -2  314.97   16.60
  -3  -3  -2  315.87   15.20
   3  -3   2  316.57   14.70
   3  -3   2  293.47   13.10
   3  -3   2  311.37   14.50
   3  -3   2  321.27   18.20
  -3   3  -2  303.27   14.50
   3   3   2  302.47   12.00
  -3   3  -2  314.57   13.20
   3   3   2  272.17   16.50
  -3   3  -2  294.27   14.30
  -3   3  -2  287.67   14.10
  -3   3  -2  318.87   18.20
   3   3   2  293.17   16.10
   3   3   2  310.77   16.90
   3   3   2  301.37   13.90
  -3   3  -2  310.37   14.20
  -5  -3  -2    4.80    3.00
   5  -3   2    4.40    2.20
   5  -3   2    7.40    2.50
  -5  -3  -2    5.60    3.50
   5  -3   2    6.20    3.20
  -5  -3  -2    2.80    3.00
  -5  -3  -2    6.50    2.10
  -5  -3  -2    8.60    3.80
  -5  -3  -2    0.60    2.20
   5  -3   2    5.00    2.00
   5  -3   2    7.80    3.90
  -5   3  -2    8.20    3.30
   5   3   2    0.30    2.20
   5   3   2    6.60    2.50
  -5   3  -2    7.20    2.60
  -5   3  -2    5.90    2.60
   5   3   2    9.60    4.20
  -5   3  -2    8.80    4.60
   5   3   2   11.50    4.70
  -5   3  -2    8.00    2.70
   5   3   2   12.60    4.40
   5   3   2   -0.30    1.70
  -7  -3  -2   69.09    9.20
  -7  -3  -2   64.09    9.10
   7  -3   2   65.39    6.70
  -7  -3  -2   56.79    8.60
   7  -3   2   59.99    7.30
   7  -3   2   54.59    6.40
   7  -3   2   77.69   11.00
  -7  -3  -2   70.89    6.40
  -7  -3  -2   66.69    9.40
  -7  -3  -2   72.39   10.30
   7  -3   2   72.09    9.40
   7   3   2   75.29    6.90
  -7   3  -2   80.19    6.00
   7   3   2   64.79    9.10
  -7   3  -2   82.09    8.60
   7   3   2   67.09    8.50
   7   3   2   75.19   11.30
  -7   3  -2   89.39   12.10
  -7   3  -2   63.89    6.70
   7   3   2   73.29   10.00
   7   3   2   88.39   10.40
  -9  -3  -2   99.39   14.10
   9  -3   2   94.29    7.60
  -9  -3  -2   91.29    7.00
   9  -3   2   85.09    9.70
   9  -3   2   89.09   11.10
  -9  -3  -2   92.59   11.40
  -9  -3  -2  106.99   12.50
  -9  -3  -2  104.29   12.90
   9   3   2   76.19   10.40
   9   3   2   91.99   11.60
   9   3   2   97.89    7.30
  -9   3  -2   90.99    6.30
  -9   3  -2   97.09   12.30
   9   3   2   84.09   12.80
  -9   3  -2  104.49   10.80
  -9   3  -2   99.59    6.40
   9   3   2  120.69   14.20
   9   3   2   98.99   11.80
  11  -3   2   74.29    8.60
  11  -3   2   56.59   10.10
  11  -3   2   69.79    9.60
 -11  -3  -2   56.89    9.90
 -11  -3  -2   79.89    8.80
  11  -3   2   68.69    8.40
 -11  -3  -2   87.19   12.10
 -11   3  -2   61.79   11.40
  11   3   2   58.99    7.60
 -11   3  -2   66.29    7.20
  11   3   2   77.99   11.00
  11   3   2   69.29   11.10
 -11   3  -2   76.49    5.30
  13  -3   2   -2.10    2.90
 -13  -3  -2    7.40    4.90
  13  -3   2    0.50    2.60
 -13  -3  -2    3.40    4.80
  13  -3   2    2.30    3.00
 -13   3  -2    9.70    4.20
  13   3   2   10.20    6.40
 -13   3  -2    3.80    4.90
  13   3   2    4.90    4.40
 -13   3  -2    3.00    1.60
  13   3   2   -2.70    3.30
  13   3   2    4.40    3.10
  15  -3   2   15.50    6.40
  15  -3   2    3.10    3.50
 -15  -3  -2    3.40    3.90
 -15  -3  -2    9.60    6.30
  15  -3   2   10.30    5.10
  15   3   2    1.90    3.50
  15   3   2    2.40    4.10
  15   3   2   10.80    7.50
  15   3   2   12.70    4.60
 -15   3  -2   16.20    6.90
  17  -3   2   13.50    5.50
  17  -3   2    0.90    4.00
  17  -3   2   26.90    8.70
 -17  -3  -2   12.60    7.10
 -17   3  -2    8.00    6.60
  17   3   2    9.40    6.10
  17   3   2   18.80    7.00
  17   3   2   10.50    6.80
  19  -3   2   40.80   15.00
  19  -3   2   42.70   10.10
 -19  -3  -2   47.70   12.40
  19  -3   2   44.90   11.60
  19   3   2   34.00    9.70
  19   3   2   36.00   15.80
  19   3   2   40.20    8.90
  21  -3   2    1.60    4.90
 -21  -3  -2   20.60   10.10
  21  -3   2   10.10    7.20
  21  -3   2   14.40    6.30
  21   3   2   23.30    8.80
  21   3   2    6.10    6.60
 -21   3  -2   16.80    8.20
  23  -3   2   -1.70    5.00
  23  -3   2   -4.20    4.20
 -23  -3  -2    0.40    5.20
  23  -3   2    0.00    3.70
  23   3   2    2.40    6.60
 -23   3  -2    2.10    6.40
  25  -3   2    6.50    5.80
 -25  -3  -2   11.00    9.60
  25  -3   2    0.90    6.10
 -25   3  -2   10.90    8.80
  25   3   2   -0.60    6.00
 -26  -4   2   16.00   11.80
  26  -4  -2   18.60   11.20
  26  -4  -2    5.50    5.30
  26   4  -2    2.80    7.20
 -26   4   2   18.20   11.30
  24  -4  -2    0.90    4.20
  24  -4  -2    7.50    7.60
 -24  -4   2    4.60    7.40
  24   4  -2   15.00    9.10
  24   4  -2   20.50    9.80
 -24   4   2   -0.40    7.10
  22  -4  -2   -0.30    3.50
  22  -4  -2   17.80    8.60
 -22  -4   2    6.80    7.40
  22  -4  -2    5.40    6.30
  22   4  -2    8.70    7.60
  22   4  -2   13.10    7.60
 -22   4   2    9.40    7.60
  20  -4  -2   19.60    8.00
 -20  -4   2   30.80   11.00
  20  -4  -2   15.30    8.30
  20  -4  -2   19.70    6.20
  20   4  -2   12.90    7.80
 -20   4   2   11.70    8.50
  20   4  -2   12.80    7.70
 -18  -4   2   27.80    9.20
  18  -4  -2   17.60    8.10
 -18  -4   2   24.90   11.30
  18  -4  -2   15.90    7.60
  18   4  -2    8.00    6.00
 -18   4   2   28.60   10.20
  18   4  -2   34.70   10.30
  16  -4  -2    9.60    3.90
  16  -4  -2    5.40    5.10
  16  -4  -2    5.40    5.40
 -16  -4   2   10.90    6.30
 -16  -4   2    4.10    5.00
  16   4  -2   12.60    7.30
  16   4  -2   17.00    8.20
 -16   4   2    3.20    7.70
  14  -4  -2   24.60    7.30
  14  -4  -2   35.30    9.10
  14  -4  -2   32.40    5.40
 -14  -4   2   17.80    8.30
 -14  -4   2   29.80    8.30
  14   4  -2   61.29   12.20
  14   4  -2   35.80    9.50
 -14   4   2   44.60   10.80
 -14   4   2   24.20    5.70
 -12  -4   2  377.96   25.20
  12  -4  -2  302.67   21.00
  12  -4  -2  325.87   14.60
  12  -4  -2  346.37   21.50
  12  -4  -2  318.17   14.40
 -12  -4   2  355.36   22.80
  12   4  -2  310.67   22.30
  12   4  -2  393.76   23.80
 -12   4   2  332.97   18.40
 -12   4   2  357.46   23.90
 -10  -4   2   24.30    7.00
  10  -4  -2   20.00    6.20
  10  -4  -2   32.30    3.90
  10  -4  -2   17.40    5.90
 -10  -4   2   34.30    8.60
 -10   4   2   25.60    6.80
 -10   4   2   18.70    5.20
  10   4  -2   16.50    5.70
  10   4  -2   16.80    6.00
 -10   4   2   22.30    5.60
  10   4  -2   17.70    6.80
 -10   4   2   23.50    6.90
   8  -4  -2    6.00    4.00
  -8  -4   2    9.80    4.80
  -8  -4   2    0.40    3.20
  -8  -4   2   11.10    5.40
   8  -4  -2   11.00    1.90
   8  -4  -2   11.70    4.60
   8   4  -2   13.30    6.20
  -8   4   2    8.30    4.20
  -8   4   2    3.30    2.80
   8   4  -2   10.40    5.00
  -8   4   2    8.60    4.50
  -8   4   2    9.50    4.00
   8   4  -2   16.60    5.10
  -6  -4   2   60.09    8.60
  -6  -4   2   70.99   11.10
   6  -4  -2   42.90    7.70
  -6  -4   2   55.09    8.80
   6  -4  -2   75.29   11.00
   6  -4  -2   47.40    3.20
   6   4  -2   49.90    8.20
   6   4  -2   60.09   10.70
  -6   4   2   53.49    8.20
   6   4  -2   59.59    8.50
  -6   4   2   64.69    9.70
  -6   4   2   58.99    9.60
  -6   4   2   59.49    8.70
  -6   4   2   66.19    9.40
   4  -4  -2   19.00    5.80
   4  -4  -2   24.20    3.00
  -4  -4   2   15.30    4.60
   4  -4  -2   16.90    2.70
  -4  -4   2   24.50    7.30
  -4  -4   2   23.80    5.20
  -4   4   2   19.40    4.80
  -4   4   2   30.80    6.90
  -4   4   2   18.10    5.00
  -4   4   2   28.30    5.50
   4   4  -2   21.00    5.20
  -4   4   2   18.50    5.40
  -4   4   2   22.50    5.40
   4   4  -2   14.10    5.80
  -4   4   2   17.80    5.30
   4   4  -2   14.70    5.30
  -2  -4   2   37.30    5.80
  -2  -4   2   31.30    5.90
   2  -4  -2   30.10    7.10
   2  -4  -2   40.30    4.80
  -2  -4   2   36.80    6.40
  -2  -4   2   28.60    6.40
   2  -4  -2   25.90    3.90
  -2  -4   2   26.50    6.90
   2   4  -2   27.20    8.30
  -2   4   2   27.20    6.10
  -2   4   2   31.50    7.20
   2   4  -2   27.40    5.20
  -2   4   2   38.60    6.00
   2   4  -2   36.90    7.40
  -2   4   2   32.00    6.60
  -2   4   2   32.10    6.80
  -2   4   2   41.00    5.90
  -2   4   2   35.60    7.10
   2   4  -2   30.90    4.70
   0  -4  -2  121.39    8.40
   0  -4   2  126.69   14.80
   0  -4  -2  135.69    8.70
   0  -4   2  143.79   10.80
   0  -4   2  140.39   13.50
   0  -4   2  126.69    9.30
   0  -4  -2  148.19   14.60
   0  -4   2  118.59    7.00
   0   4   2  124.49   12.90
   0   4  -2  121.29    6.70
   0   4  -2  126.29    8.60
   0   4   2  123.59   10.60
   0   4  -2  125.09   16.50
   0   4   2  125.29    7.90
   0   4  -2  124.59    7.30
   0   4   2  125.79    8.00
   0   4   2  122.79   12.80
   0   4   2  137.59   13.60
   0   4  -2  124.69   12.50
   0   4  -2  117.39    6.60
   0   4   2  118.39   13.30
   0   4  -2  131.99    8.70
   2  -4   2  342.37   16.10
   2  -4   2  357.26   16.10
   2  -4   2  344.57   15.60
  -2  -4  -2  362.66   20.40
   2  -4   2  340.97   18.20
  -2  -4  -2  359.26   17.20
  -2  -4  -2  322.47   20.90
  -2  -4  -2  347.27   17.20
   2  -4   2  326.77   20.80
  -2   4  -2  330.37   17.90
  -2   4  -2  358.36   15.80
  -2   4  -2  355.46   15.50
  -2   4  -2  352.26   15.60
   2   4   2  349.87   14.40
   2   4   2  366.26   20.60
   2   4   2  327.37   18.80
   2   4   2  352.66   14.00
   2   4   2  353.36   14.20
   2   4   2  359.36   14.40
   2   4   2  348.97   19.90
   4  -4   2   26.50    5.40
  -4  -4  -2   24.70    5.40
  -4  -4  -2   23.70    7.00
   4  -4   2   20.80    5.30
  -4  -4  -2   27.90    6.80
   4  -4   2   21.80    4.20
  -4  -4  -2   25.40    6.40
  -4   4  -2   24.00    4.40
   4   4   2   23.80    4.70
   4   4   2   20.80    6.10
   4   4   2   23.70    3.30
  -4   4  -2   34.00    6.60
  -4   4  -2   26.40    5.30
   4   4   2   29.30    3.60
   4   4   2   20.20    5.60
  -4   4  -2   30.30    5.60
  -4   4  -2   25.70    4.90
   4   4   2   12.80    4.90
  -6  -4  -2   42.00    7.60
   6  -4   2   56.69    6.50
  -6  -4  -2   63.59    6.10
   6  -4   2   53.89    6.60
   6  -4   2   57.79    8.60
  -6  -4  -2   57.79    9.60
   6  -4   2   39.60    8.60
  -6  -4  -2   55.49   10.00
   6   4   2   41.10    7.00
  -6   4  -2   56.69    7.20
  -6   4  -2   59.89    8.50
   6   4   2   56.19   10.70
  -6   4  -2   60.39    8.10
  -6   4  -2   51.29    7.20
  -6   4  -2   50.19    6.90
   6   4   2   44.80   11.30
   6   4   2   49.40    9.00
   6   4   2   52.79    4.20
  -8  -4  -2  353.06   20.60
   8  -4   2  301.57   15.10
   8  -4   2  354.26   22.70
   8  -4   2  345.87   19.50
   8  -4   2  326.87   16.90
   8  -4   2  300.97   15.10
  -8  -4  -2  344.17   21.40
  -8   4  -2  330.17   15.90
  -8   4  -2  333.07   22.30
  -8   4  -2  317.17   16.00
   8   4   2  303.87   18.20
   8   4   2  325.07   21.70
  -8   4  -2  311.57   16.60
   8   4   2  304.57   21.00
  10  -4   2   32.70    5.70
  10  -4   2   42.40    6.50
 -10  -4  -2   58.99   10.80
  10  -4   2   49.00    7.80
 -10  -4  -2   44.60    9.70
  10  -4   2   40.90    8.30
  10   4   2   31.90    9.00
  10   4   2   46.30   10.10
 -10   4  -2   25.80    8.50
 -10   4  -2   33.90    8.40
 -10   4  -2   36.90    5.70
  10   4   2   55.89    6.20
 -12  -4  -2   19.20    6.80
 -12  -4  -2   14.30    6.60
  12  -4   2    9.60    5.20
  12  -4   2   15.80    5.40
  12  -4   2   18.90    5.00
  12   4   2   26.00    9.10
  12   4   2    9.60    6.00
  12   4   2   18.00    4.00
 -12   4  -2   13.30    6.50
  14  -4   2  100.69   14.60
 -14  -4  -2  137.59   17.80
  14  -4   2  130.59   15.50
 -14  -4  -2  109.29   16.30
  14   4   2  110.89   16.30
  14   4   2  116.39   15.90
 -16  -4  -2   53.09   12.60
 -16  -4  -2   29.80   10.20
  16  -4   2   49.10   10.70
  16  -4   2   47.60    9.90
  16  -4   2   42.00    8.30
  16   4   2   49.60   11.80
 -16   4  -2   38.30   11.50
  16   4   2   48.40   11.80
 -18  -4  -2   30.20   15.20
  18  -4   2   12.80    5.40
  18  -4   2   22.60    9.10
 -18  -4  -2   -1.60    8.10
 -18   4  -2   17.00    8.40
  18   4   2   27.90   10.00
  18   4   2   14.60    8.30
 -20  -4  -2    2.20    6.00
  20  -4   2   -1.50    4.90
  20  -4   2    1.80    3.90
 -20   4  -2    2.40    5.10
  20   4   2   -1.90    4.90
  20   4   2    9.80    6.20
  22  -4   2    0.30    4.10
 -22  -4  -2    2.50    6.60
  22  -4   2   -5.00    3.80
  22   4   2    0.60    5.90
 -22   4  -2    9.20    7.70
  22   4   2    6.70    7.40
  24  -4   2    0.20    8.10
  24  -4   2    1.20    7.30
 -24  -4  -2    5.00    7.20
  24   4   2   -2.10    5.60
 -24   4  -2   10.70   14.00
 -23  -5   2   10.90   10.90
  23  -5  -2   -3.90    4.70
  23   5  -2   10.00    7.60
  23   5  -2    2.10    6.10
 -23   5   2    0.70    7.20
  21  -5  -2   16.40    5.90
 -21  -5   2   16.90   10.80
  21  -5  -2    9.50    8.40
 -21   5   2    7.70    7.90
  21   5  -2   17.60    8.90
  21   5  -2   19.30    9.00
  19  -5  -2   59.59    9.10
 -19  -5   2   33.60   11.80
  19  -5  -2   44.20   12.70
 -19   5   2   42.60   11.90
  19   5  -2   46.80   12.10
  19   5  -2   56.69   13.60
  17  -5  -2   10.20    7.20
 -17  -5   2    7.80    6.80
  17  -5  -2   19.30    5.10
 -17  -5   2    4.30    6.00
  17   5  -2    5.80    5.50
  17   5  -2   14.80    8.40
 -17   5   2   11.70    7.70
  15  -5  -2    8.00    5.40
  15  -5  -2    2.90    2.70
 -15  -5   2    2.30    4.60
 -15  -5   2    1.40    5.30
  15  -5  -2   -2.00    3.80
 -15   5   2    2.60    5.60
 -13  -5   2   45.00   12.00
  13  -5  -2   36.60    5.60
 -13  -5   2   46.70   10.70
  13  -5  -2   33.60    9.00
  13  -5  -2   38.70    9.40
  13   5  -2   36.60   10.10
  13   5  -2   62.89   12.30
  11  -5  -2   69.69   11.90
  11  -5  -2   61.89    5.00
  11  -5  -2   66.09    5.20
 -11  -5   2   72.39   12.70
  11  -5  -2   74.89   11.70
 -11  -5   2   64.99   14.00
  11   5  -2   68.89   12.10
 -11   5   2   48.60   10.00
 -11   5   2   71.79   13.20
  11   5  -2   58.49   13.60
   9  -5  -2   -1.50    1.20
   9  -5  -2    1.00    1.50
   9  -5  -2    2.10    3.20
  -9  -5   2    0.40    4.20
  -9  -5   2   -2.70    3.00
  -9   5   2   -1.10    2.50
   9   5  -2    7.50    4.70
  -9   5   2    3.40    3.30
   9   5  -2    1.10    4.60
  -7  -5   2   87.09   12.20
   7  -5  -2   73.69    4.90
  -7  -5   2   63.39   12.10
   7  -5  -2   67.89    4.70
   7  -5  -2   88.49   11.70
   7  -5  -2   70.29   11.90
   7   5  -2   59.39   10.00
  -7   5   2   63.29   10.40
  -7   5   2   79.19   11.00
   7   5  -2   56.59   11.20
  -5  -5   2    3.30    3.20
  -5  -5   2    2.70    4.60
   5  -5  -2    2.40    1.80
   5  -5  -2    4.30    4.30
   5  -5  -2    3.10    1.80
   5   5  -2    2.80    4.10
  -5   5   2    2.10    3.50
  -5   5   2   -0.50    2.50
  -5   5   2    2.90    3.10
  -5   5   2    4.80    3.50
  -5   5   2   -2.00    1.70
   5   5  -2    2.10    4.10
  -3  -5   2  166.88   13.30
   3  -5  -2  198.08   16.30
   3  -5  -2  181.08   10.30
   3  -5  -2  187.68   10.40
  -3  -5   2  182.28   19.60
   3   5  -2  156.28   17.20
  -3   5   2  197.88   12.50
  -3   5   2  210.98   16.00
  -3   5   2  220.68   22.10
  -3   5   2  176.88   14.20
  -3   5   2  188.88   14.30
   3   5  -2  192.38   13.50
   1  -5  -2    1.60    2.20
   1  -5  -2    4.10    2.50
   1  -5  -2    7.50    4.80
  -1  -5   2    7.70    3.60
  -1  -5   2    4.30    4.50
   1   5  -2    3.30    3.20
  -1   5   2    3.70    4.00
   1   5  -2    5.00    1.70
  -1   5   2    9.70    3.20
   1   5  -2    4.00    1.80
   1   5  -2    3.90    4.30
   1   5  -2    6.10    4.60
  -1   5   2    4.30    3.40
  -1   5   2   -0.60    2.40
   1  -5   2  378.76   16.10
  -1  -5  -2  355.56   22.50
   1  -5   2  339.27   19.20
   1  -5   2  386.66   18.60
  -1  -5  -2  351.66   18.10
  -1  -5  -2  367.96   21.20
   1  -5   2  379.96   24.50
   1   5   2  340.67   20.70
  -1   5  -2  343.87   21.00
   1   5   2  387.56   21.60
   1   5   2  357.46   15.00
  -1   5  -2  327.47   16.90
   1   5   2  360.06   22.70
  -3  -5  -2   75.89   10.00
   3  -5   2   73.39   12.90
   3  -5   2   77.69    9.00
   3  -5   2   59.39    7.70
   3  -5   2   68.99    8.40
  -3  -5  -2  101.39   14.50
   3   5   2   78.09   11.80
  -3   5  -2   80.79    8.90
   3   5   2   68.59    4.90
   3   5   2   61.09   11.20
  -3   5  -2   75.39   10.50
  -5  -5  -2    7.10    4.70
   5  -5   2    9.20    3.40
   5  -5   2   13.20    6.20
  -5  -5  -2   -0.70    2.80
   5  -5   2    2.90    2.50
   5  -5   2    2.50    2.80
  -5   5  -2   -0.20    2.60
  -5   5  -2    6.40    3.50
  -5   5  -2    5.40    3.00
   5   5   2    4.20    5.40
   5   5   2    2.30    4.00
  -7  -5  -2   -4.40    3.00
   7  -5   2    0.60    2.20
   7  -5   2    0.30    2.40
   7  -5   2    1.80    2.30
  -7  -5  -2    7.20    4.70
   7  -5   2   -2.00    3.80
   7   5   2    1.70    5.60
  -7   5  -2   -2.70    2.00
  -7   5  -2   -1.90    1.60
   7   5   2    6.30    4.80
   9  -5   2  244.08   24.10
  -9  -5  -2  229.58   23.30
  -9  -5  -2  214.68   17.10
   9  -5   2  190.48   12.10
   9  -5   2  198.08   15.60
   9   5   2  166.98   19.40
   9   5   2  184.48   21.00
  -9   5  -2  174.78   12.60
  -9   5  -2  217.38   23.70
  -9   5  -2  164.88   12.70
  11  -5   2   16.30    4.70
  11  -5   2    9.50    5.30
 -11  -5  -2   13.80    5.70
  11   5   2    0.60    4.90
  11   5   2   -0.80    4.00
 -11   5  -2   13.30    6.60
 -13  -5  -2    8.50    5.70
  13  -5   2    1.90    2.90
  13  -5   2    0.70    4.10
 -13  -5  -2   -2.30    3.60
  13   5   2    7.30    6.30
  13   5   2    5.70    6.10
 -13   5  -2    3.50    5.60
 -15  -5  -2    6.40    7.10
  15  -5   2    9.50    5.60
  15  -5   2    7.60    4.20
 -15  -5  -2    8.10    7.60
 -15   5  -2    4.20    5.70
  15   5   2   11.20    8.40
  15   5   2    7.10    6.10
  17  -5   2   17.30    6.00
 -17  -5  -2   13.40    7.80
  17  -5   2   16.30    7.90
 -17  -5  -2   25.40    9.80
 -17   5  -2   32.60   11.00
  17   5   2   24.30   10.80
  17   5   2   27.60   10.20
  19  -5   2   20.40    8.80
  19  -5   2   26.20    7.60
 -19  -5  -2   11.70    8.10
  19   5   2   18.20    9.20
  19   5   2    6.70    6.90
 -19   5  -2   16.60    9.20
 -21  -5  -2   -0.50    6.50
  21  -5   2   -1.90    3.90
  21  -5   2   -1.40    4.90
  21   5   2   -1.60    5.20
 -21   5  -2    1.60    6.60
  21   5   2    8.30    7.30
  23  -5   2   -0.80    4.30
  23  -5   2    4.30    7.00
  23   5   2    6.40    7.40
 -23   5  -2    3.70    8.00
  23   5   2   -0.80    6.40
  20  -6  -2   -1.40    5.60
  20  -6  -2    6.60    4.30
 -20  -6   2    7.70    8.30
  20   6  -2   19.40    9.50
  20   6  -2    7.20    8.00
 -20   6   2   -2.80    5.30
  18  -6  -2    1.40    3.20
 -18  -6   2   10.70    7.90
  18  -6  -2    1.10    5.50
  18   6  -2   -1.10    5.80
  18   6  -2    8.20    7.30
 -18   6   2   13.30    8.40
  16  -6  -2   -4.40    3.60
 -16  -6   2    4.90    7.30
 -16  -6   2    4.10    6.30
  16  -6  -2    1.30    2.50
  16   6  -2    3.40    5.30
 -16   6   2   -5.80    4.40
  16   6  -2    6.00    8.00
 -14  -6   2   58.79   14.70
  14  -6  -2   56.79    6.20
  14  -6  -2   63.89   13.20
  14   6  -2   52.09   13.10
  14   6  -2   42.50   11.20
 -14   6   2   54.09   13.30
  12  -6  -2   43.00    5.00
 -12  -6   2   50.39   13.80
 -12  -6   2   57.89   12.80
  12   6  -2   35.60   11.20
  12   6  -2   53.69   11.20
 -12   6   2   40.30   10.70
 -10  -6   2    0.30    4.20
  10  -6  -2    1.70    1.90
 -10  -6   2    7.30    6.10
  10   6  -2    0.40    3.30
 -10   6   2    6.00    6.00
 -10   6   2   -1.90    2.60
 -10   6   2   -0.50    3.00
 -10   6   2   -1.50    2.40
  -8  -6   2    8.40    5.40
  -8  -6   2   22.30    8.10
   8  -6  -2   22.50    3.80
   8  -6  -2   19.30    4.00
  -8   6   2   13.90    5.80
   8   6  -2   32.60    8.50
   8   6  -2   30.00    9.70
  -8   6   2   15.60    5.60
  -8   6   2   21.60    6.60
   6  -6  -2   23.20    8.20
  -6  -6   2   46.10   12.00
  -6  -6   2   24.60    7.50
  -6   6   2   18.20    6.10
  -6   6   2   23.90    7.60
   6   6  -2    6.60    6.00
  -4  -6   2    9.10    4.90
   4   6  -2    8.70    5.20
  -4   6   2    8.20    4.40
  -4   6   2   10.70    6.10
   4   6  -2    3.80    6.20
  -2  -6   2   -2.50    3.60
  -2  -6   2    2.80    3.40
   2  -6  -2    4.10    4.70
   2   6  -2    2.80    5.40
  -2   6   2    0.00    2.80
  -2   6   2    0.80    4.00
   0  -6   2   33.20   10.20
   0  -6  -2   29.90    9.00
   0  -6   2   20.30    5.90
   0  -6  -2   29.70    7.30
   0   6   2   24.20    7.20
   0   6  -2   42.70   10.00
   0   6   2   27.60    8.10
  -2  -6  -2   88.69   14.40
  -2  -6  -2  137.89   14.00
   2  -6   2  109.89   12.00
  -2   6  -2  125.89   16.40
   2   6   2  125.49   16.00
   4  -6   2   42.30    7.40
   4  -6   2   44.00   11.10
  -4  -6  -2   45.90   10.80
  -4  -6  -2   48.00    9.10
  -4   6  -2   44.30    9.40
   4   6   2   45.50   10.50
   4   6   2   43.00   11.10
   6  -6   2   25.50    9.60
   6  -6   2   37.60    6.60
  -6  -6  -2   53.39   11.50
  -6  -6  -2   35.80    8.40
  -6   6  -2   42.80    9.10
   6   6   2   49.10   11.40
   6   6   2   38.80   11.10
  -8  -6  -2   10.60    5.90
  -8  -6  -2    6.60    7.10
   8  -6   2    4.50    3.10
   8  -6   2   26.60    9.70
   8   6   2    1.20    5.40
   8   6   2    5.60    6.80
 -10  -6  -2   21.80    8.20
 -10  -6  -2   18.00    8.40
  10   6   2   24.70   10.70
  10   6   2   11.60    7.80
 -12  -6  -2    7.20    9.10
  12  -6   2    4.90    3.40
  12  -6   2    7.40    5.80
 -12   6  -2    2.90    5.30
  12   6   2   -0.80    6.10
  12   6   2    7.80    6.20
  14  -6   2   14.00    7.40
 -14  -6  -2    3.00    5.30
  14  -6   2    3.40    3.50
 -14  -6  -2   11.60    7.80
 -14   6  -2    8.20    6.50
  14   6   2   -4.90    5.40
  14   6   2   13.70    7.10
  16  -6   2    3.00    3.60
 -16  -6  -2   -4.60    4.80
  16  -6   2   -0.90    3.90
 -16  -6  -2    4.70    6.10
 -16   6  -2   -3.60    4.80
  16   6   2    5.50    6.90
  16   6   2   11.80    7.20
  18  -6   2   -1.50    3.40
  18  -6   2   -4.00    4.30
 -18  -6  -2    0.40    5.60
  18   6   2   18.70    9.50
 -18   6  -2    2.50    6.60
  18   6   2    2.30    5.40
  20  -6   2   -0.20    6.00
  20  -6   2   -3.90    3.40
 -20  -6  -2   -4.70    5.30
  20   6   2   -2.30    5.30
 -20   6  -2   -9.20    5.30
 -17  -7   2   16.40    9.30
  17   7  -2   -0.20    6.80
 -17   7   2   -2.60    5.60
 -15  -7   2   -0.10    5.40
 -15  -7   2    2.00    6.20
  15   7  -2    3.70    7.30
 -15   7   2   -0.70    6.10
 -13  -7   2    7.20    5.70
 -13  -7   2    4.40    7.10
 -13   7   2   10.50    7.60
  13   7  -2    0.20    5.90
 -11  -7   2    5.20    6.40
 -11  -7   2    9.40    8.10
  11   7  -2   26.70   10.70
 -11   7   2   24.00   10.00
   9  -7  -2    6.90    6.00
   9  -7  -2   -0.20    1.80
  -9  -7   2   -2.90    6.00
  -9  -7   2   -1.70    3.60
  -9   7   2   -2.50    4.30
   9   7  -2   -1.00    5.60
  -7  -7   2   59.29   11.90
  -7  -7   2   33.90   11.50
   7  -7  -2   46.40    6.10
   7  -7  -2   34.90   13.30
  -7   7   2   46.20   10.90
   7   7  -2   46.00   12.60
   5  -7  -2   55.79    7.60
   5  -7  -2   35.60   11.00
  -5  -7   2   61.29   11.40
  -5  -7   2   54.49   12.90
  -5   7   2   65.09   12.80
   5   7  -2   61.79   14.10
   3  -7  -2   73.29    9.50
  -3  -7   2   95.79   17.70
  -3  -7   2   60.79   10.80
   3  -7  -2   46.40   11.80
  -3   7   2   50.49   11.80
   1  -7  -2   -2.30    2.30
  -1  -7   2    4.20    5.80
   1  -7  -2   -2.70    4.00
  -1  -7   2   -0.10    3.30
   1   7  -2    3.20    5.90
  -1   7   2   -0.50    5.00
  -1  -7  -2   51.79    9.40
  -1  -7  -2   70.29   14.40
   1  -7   2   64.69   10.40
   1  -7   2   57.29   13.20
   1   7   2   84.69   16.50
  -1   7  -2   57.89   12.30
   3  -7   2  178.08   24.30
  -3  -7  -2  142.89   16.20
   3  -7   2  192.48   14.40
  -3  -7  -2  167.78   21.10
   3   7   2  165.48   22.10
  -3   7  -2  185.28   21.20
   5  -7   2   35.90   11.60
   5  -7   2   41.80    7.90
  -5  -7  -2   32.60   11.30
  -5  -7  -2   52.49   10.40
   5   7   2   69.29   14.70
   5   7   2   55.09   18.30
  -7  -7  -2   20.80    9.00
  -7  -7  -2   19.10    7.10
   7  -7   2   15.60    8.40
   7  -7   2   21.30    5.90
   7   7   2   21.70   10.30
   7   7   2   24.20   10.40
  -9  -7  -2    0.00    5.10
  -9  -7  -2    2.30    4.30
   9  -7   2    4.40    3.30
   9  -7   2    7.00    6.90
  -9   7  -2   -7.00    4.00
   9   7   2    3.70    7.30
   9   7   2    9.60    7.00
 -11  -7  -2   37.40   11.10
 -11  -7  -2   28.30   11.00
  11  -7   2   29.00    6.70
  11   7   2   36.80   12.10
 -11   7  -2   24.40    9.60
  11   7   2   20.20    8.80
  13  -7   2    1.80    3.20
 -13  -7  -2    2.10    5.90
 -13  -7  -2   -2.40    4.70
  13   7   2   -0.80    6.80
 -13   7  -2    4.10    6.60
  13   7   2    7.20    6.00
  15  -7   2    0.60    3.40
 -15  -7  -2   -6.30    4.80
 -15  -7  -2    3.20    6.50
  15   7   2   13.50    7.90
  15   7   2    5.50   13.40
 -15   7  -2    7.50    8.50
 -17  -7  -2   15.50   14.60
 -17  -7  -2   12.70    9.30
  17  -7   2   17.20    6.30
 -12  -8   2    4.60    8.70
 -12  -8   2    3.10   10.80
 -12   8   2    4.90    7.80
  12   8  -2    6.30    9.20
 -10  -8   2   -2.90    5.70
 -10  -8   2    4.70    5.50
 -10   8   2   -0.80    5.70
   8  -8  -2   -1.10    5.30
  -8  -8   2    9.50    9.10
  -8  -8   2   -0.20    4.70
   8  -8  -2    0.40    2.50
   8   8  -2    3.80    7.40
  -8   8   2   -2.00    5.60
   6  -8  -2    0.00    2.70
  -6  -8   2   -2.70    3.60
  -6  -8   2    6.50    7.10
   6  -8  -2    0.50    5.30
   6   8  -2   -5.10    5.10
   4  -8  -2    2.30    5.60
  -4  -8   2   -4.20    3.00
   4  -8  -2   -0.40    2.80
  -4  -8   2   -0.90    5.10
  -4   8   2    4.60    7.60
   4   8  -2    5.50    7.40
  -2  -8   2    8.80    5.60
  -2  -8   2   11.20    8.40
   2  -8  -2    0.50    5.90
   2  -8  -2    5.50    4.70
   2   8  -2   11.50    9.20
  -2   8   2    4.40    7.40
   0  -8   2    1.80    4.50
   0  -8   2    1.70    6.00
   0  -8  -2   -2.90    4.70
   0  -8  -2    9.70    5.50
   0   8  -2   -2.70    5.20
   0   8   2    2.10    6.60
  -2  -8  -2    8.30    7.60
   2  -8   2   -2.20    5.90
  -2  -8  -2   -1.00    3.60
   2  -8   2   -0.90    4.10
   2   8   2    1.80    6.30
  -2   8  -2    3.50    7.30
  -4  -8  -2    8.70    7.80
   4  -8   2    2.90    6.80
   4  -8   2   13.10    5.70
  -4  -8  -2    0.30    4.50
   4   8   2    2.50    8.10
  -6  -8  -2   -4.30    3.40
   6  -8   2    4.40    7.50
   6  -8   2    1.30    3.60
  -6  -8  -2    3.50    6.10
   6   8   2    8.60    9.00
  -8  -8  -2    3.30    5.90
  -8  -8  -2    0.80    6.20
   8  -8   2    2.80    7.20
   8  -8   2    1.60    3.40
   8   8   2   -3.30    6.60
 -10  -8  -2    1.60    7.00
 -10  -8  -2    5.50   12.40
  10   8   2    5.50    8.60
  28   0  -3    4.00    7.00
 -28   0   3   -3.00    5.20
  28   0  -3    1.70    5.90
  28   0  -3   -2.50    4.40
  26   0  -3   -3.60    4.20
  26   0  -3    2.50    5.60
 -26   0   3    2.90    5.80
  26   0  -3   -3.80    3.70
  24   0  -3    3.10    5.40
  24   0  -3    2.00    6.10
  24   0  -3    3.60    5.20
 -24   0   3    7.50    6.90
  22   0  -3    1.50    4.10
 -22   0   3    0.00    4.50
  22   0  -3   -2.40    3.20
  22   0  -3   -1.90    3.30
  20   0  -3   -2.80    2.40
  20   0  -3    1.40    3.80
  20   0  -3    6.00    4.10
 -18   0   3   -2.90    3.20
  18   0  -3    9.40    5.60
  18   0  -3   -3.90    2.30
  18   0  -3    4.10    3.90
 -16   0   3    3.60    2.50
 -16   0   3    5.10    3.10
  16   0  -3    5.40    3.30
  16   0  -3    6.20    3.30
 -16   0   3    4.40    3.80
  16   0  -3    4.60    4.40
  16   0  -3   -0.10    2.40
  14   0  -3   -0.90    2.20
 -14   0   3    2.00    3.10
  14   0  -3    0.10    2.30
 -14   0   3   -1.00    1.90
 -14   0   3    0.70    3.50
 -14   0   3    0.90    2.80
  14   0  -3   -1.60    1.90
  14   0  -3   -4.20    1.80
 -12   0   3   -1.00    2.50
 -12   0   3   -2.00    1.40
  12   0  -3   -3.10    1.80
  12   0  -3    1.80    2.60
  12   0  -3    0.30    2.40
  12   0  -3   -0.70    1.90
 -12   0   3   -0.20    2.30
 -12   0   3    0.30    2.10
 -12   0   3   -1.90    2.20
  12   0  -3    0.40    2.50
  12   0  -3   -1.10    2.10
  10   0  -3    0.00    1.70
 -10   0   3   -1.00    2.20
 -10   0   3    1.10    2.80
  10   0  -3    1.10    2.50
 -10   0   3   -2.20    1.40
  10   0  -3    1.20    2.40
  10   0  -3   -0.40    2.00
 -10   0   3   -2.80    1.40
  10   0  -3   -0.80    1.70
 -10   0   3   -4.70    1.30
 -10   0   3    3.30    3.00
  10   0  -3    7.50    2.90
   8   0  -3   -0.30    1.90
  -8   0   3   -1.00    1.40
   8   0  -3   -2.30    1.40
  -8   0   3   -0.10    1.80
   8   0  -3   -0.80    2.20
  -8   0   3    0.10    2.00
   8   0  -3   -1.30    1.50
  -8   0   3   -2.70    1.70
   8   0  -3   -0.90    1.50
  -8   0   3    1.30    2.20
   8   0  -3   -1.60    1.70
  -8   0   3   -1.20    1.40
   6   0  -3    1.90    2.00
  -6   0   3   -0.50    1.30
  -6   0   3   -2.30    1.70
   6   0  -3   -0.10    1.60
  -6   0   3   -2.20    1.20
   6   0  -3   -0.30    1.80
   6   0  -3    2.00    1.90
  -6   0   3   -0.40    1.70
  -6   0   3   -0.60    1.80
   6   0  -3   -3.40    1.40
  -6   0   3    1.10    2.10
   6   0  -3   -0.90    1.70
  -4   0   3    0.40    1.50
  -4   0   3   -0.70    1.30
   4   0  -3    1.00    1.50
   4   0  -3    0.60    1.70
   4   0  -3   -1.50    1.40
  -4   0   3   -2.60    1.40
   4   0  -3    1.40    1.60
  -2   0   3    1.00    1.30
  -2   0   3   -1.10    1.20
   2   0  -3    0.30    1.20
  -2   0   3    0.90    1.40
   2   0  -3    0.50    1.20
  -2   0   3    2.70    1.40
   2   0  -3    1.50    1.10
   2   0  -3   -0.30    1.30
   2   0  -3   -0.30    1.40
   2   0  -3    0.80    1.20
  -2   0   3    0.80    1.30
  -2   0   3   -0.50    0.90
   0   0  -3    0.00    1.30
   0   0   3   -0.20    1.00
   0   0   3   -0.40    1.00
   0   0   3   -0.50    1.00
   0   0  -3   -0.70    1.20
   0   0   3   -0.10    1.30
   0   0   3    1.90    1.30
   0   0  -3   -0.30    1.40
   0   0  -3    2.30    1.30
   0   0  -3    1.30    1.00
   0   0  -3    0.60    1.20
   0   0   3    0.60    0.90
   2   0   3    2.00    1.70
  -2   0  -3    1.70    1.70
  -2   0  -3    1.50    1.70
   2   0   3    4.10    2.00
   2   0   3   -0.60    1.60
  -2   0  -3    1.80    1.10
   2   0   3    0.50    1.10
   2   0   3   -1.20    1.10
  -2   0  -3   -1.40    1.90
  -2   0  -3    0.70    1.20
  -2   0  -3    0.30    1.60
  -4   0  -3   -1.90    2.10
  -4   0  -3    0.80    2.10
   4   0   3    0.80    1.70
  -4   0  -3    0.00    1.90
   4   0   3   -0.80    2.40
   4   0   3    1.30    1.20
  -4   0  -3   -2.00    1.40
   4   0   3   -3.30    1.60
   4   0   3   -0.50    1.10
   4   0   3    0.20    1.90
  -4   0  -3    0.40    1.70
   6   0   3    1.90    2.20
  -6   0  -3    1.20    2.00
   6   0   3   -0.30    2.00
   6   0   3   -2.30    1.50
  -6   0  -3    0.30    2.20
  -6   0  -3   -3.30    1.90
   6   0   3   -1.30    2.10
  -6   0  -3   -1.10    0.90
  -6   0  -3    0.40    2.50
  -6   0  -3   -0.20    1.70
   6   0   3    0.30    2.40
   6   0   3    0.30    1.30
   8   0   3    1.40    2.20
  -8   0  -3    0.80    2.30
  -8   0  -3   -0.10    1.40
   8   0   3   -0.90    2.10
  -8   0  -3    0.80    3.40
   8   0   3   -0.30    2.80
  -8   0  -3    4.80    2.60
   8   0   3   -1.50    2.30
  -8   0  -3   -1.20    1.60
   8   0   3    2.70    2.30
  -8   0  -3    0.30    2.20
 -10   0  -3   -1.40    2.30
 -10   0  -3    2.20    3.70
 -10   0  -3   -1.70    1.50
  10   0   3   -3.30    1.80
  10   0   3    0.30    2.60
 -10   0  -3   -0.50    2.10
  10   0   3    0.10    2.50
 -10   0  -3    1.40    2.60
  10   0   3   -0.20    2.00
 -10   0  -3    2.10    1.50
  10   0   3    0.60    2.00
  10   0   3   -1.30    1.40
 -12   0  -3    1.70    3.00
  12   0   3    0.50    2.40
  12   0   3    1.30    2.50
  12   0   3   -0.70    1.50
  12   0   3   -1.50    2.80
 -12   0  -3    2.80    2.90
 -12   0  -3   -7.70    2.90
  12   0   3    1.50    2.40
 -12   0  -3   -2.30    2.10
 -12   0  -3    2.80    2.00
 -12   0  -3    2.40    3.30
  12   0   3    0.50    2.70
 -14   0  -3    0.10    2.30
  14   0   3   -1.20    2.50
  14   0   3    0.50    2.20
 -14   0  -3    1.40    1.90
  14   0   3   -3.90    2.20
 -14   0  -3    3.20    3.40
  14   0   3   -1.90    1.30
  16   0   3   63.39   11.30
  18   0   3   -0.80    4.20
 -18   0  -3   -0.50    3.60
  18   0   3    0.80    4.10
  18   0   3    3.20    4.20
  20   0   3    1.10    3.60
  20   0   3    1.00    4.30
 -20   0  -3   -1.30    4.40
  20   0   3    6.10    4.80
  22   0   3    1.50    4.50
 -22   0  -3    6.40    6.70
  22   0   3    2.70    5.00
  24   0   3   -1.00    5.90
  24   0   3    3.30    5.80
  24   0   3    3.50    6.30
 -24   0  -3   -0.80    5.20
  26   0   3    2.70    5.50
 -26   0  -3   -1.50    6.50
  26   0   3    1.30    5.60
  26   0   3    8.30    8.20
  28   0   3    5.20    8.60
 -28   0  -3    0.40    9.60
 -29  -1   3    8.50   10.40
  29  -1  -3   -1.70    7.30
  29  -1  -3    0.10    6.20
  29  -1  -3   -1.30    7.70
 -29   1   3    5.00    9.00
  29   1  -3    0.70    5.90
 -27  -1   3  105.89   20.30
  27  -1  -3   62.99   13.30
  27  -1  -3  100.59   20.40
  27  -1  -3   61.79   14.70
  27   1  -3   62.59   16.20
 -27   1   3   84.29   18.60
  27   1  -3   58.89   14.00
  25  -1  -3   28.80    9.80
  25  -1  -3   49.10   13.70
 -25  -1   3   32.40   11.40
  25  -1  -3   25.70    8.90
  25   1  -3   15.80    7.60
 -25   1   3   31.70   11.90
  25   1  -3   17.90    8.30
  25   1  -3   29.50   10.40
 -23  -1   3    2.40    5.80
  23  -1  -3   -0.80    4.80
  23  -1  -3   -2.80    3.60
  23   1  -3    5.30    5.40
  23   1  -3    8.50    6.00
  23   1  -3    3.10    5.50
 -23   1   3    4.30    6.40
  21  -1  -3   72.49   14.80
 -21  -1   3  128.19   20.00
  21  -1  -3   91.59   16.40
  21  -1  -3  108.59   14.40
  21   1  -3   88.19   12.70
 -21   1   3  117.79   18.50
  21   1  -3  110.69   16.00
  21   1  -3  109.99   16.30
  21   1  -3  114.99   18.50
  19  -1  -3  197.88   20.40
  19  -1  -3  220.08   17.20
  19  -1  -3  198.08   14.50
  19  -1  -3  214.78   24.20
 -19  -1   3  215.48   23.40
  19   1  -3  165.18   20.30
  19   1  -3  226.18   17.50
  19   1  -3  203.58   16.50
  19   1  -3  194.08   20.70
 -19   1   3  229.68   23.80
 -17  -1   3  154.18   16.40
  17  -1  -3  132.79   17.70
  17  -1  -3  142.09   11.60
  17  -1  -3  161.28   18.00
 -17  -1   3  141.19   17.80
  17  -1  -3  159.18   16.50
  17   1  -3  140.89   15.30
  17   1  -3  147.89   18.40
 -17   1   3  147.49   17.40
  17   1  -3  146.39   15.30
 -17   1   3  142.09   13.80
  15  -1  -3  221.48   17.00
  15  -1  -3  257.37   16.10
 -15  -1   3  234.78   16.10
 -15  -1   3  237.88   18.50
 -15  -1   3  283.47   18.00
 -15  -1   3  271.47   16.70
  15  -1  -3  261.97   19.10
  15  -1  -3  241.98   14.80
  15   1  -3  260.77   18.50
  15   1  -3  278.07   17.00
  15   1  -3  245.88   17.30
 -15   1   3  281.57   19.20
  15   1  -3  245.18   18.60
 -15   1   3  253.77   14.90
  15   1  -3  224.88   15.70
 -15   1   3  237.88   14.20
 -13  -1   3  258.47   16.00
 -13  -1   3  294.07   17.50
 -13  -1   3  273.77   18.50
  13  -1  -3  288.27   15.40
  13  -1  -3  313.97   18.30
 -13  -1   3  247.08   17.40
 -13  -1   3  288.37   16.40
  13  -1  -3  270.17   17.60
  13  -1  -3  278.07   18.40
 -13  -1   3  277.97   17.10
  13  -1  -3  285.57   15.70
 -13   1   3  265.17   14.60
 -13   1   3  258.57   17.50
  13   1  -3  255.67   15.40
  13   1  -3  259.97   17.70
 -13   1   3  263.87   15.60
 -13   1   3  250.47   17.20
 -13   1   3  296.77   18.50
  13   1  -3  277.07   17.30
  13   1  -3  270.07   17.20
  13   1  -3  288.27   18.80
  13   1  -3  250.87   16.00
 -11  -1   3  112.19   11.80
 -11  -1   3  107.39   15.40
  11  -1  -3  116.49    8.50
  11  -1  -3  121.19   13.00
 -11  -1   3  129.19   13.60
  11  -1  -3  107.79    8.50
  11  -1  -3  129.39   13.20
 -11  -1   3  110.39   10.80
 -11  -1   3   84.29    9.40
  11  -1  -3  131.29   10.70
  11  -1  -3   98.29    8.10
 -11  -1   3   99.99   10.90
  11   1  -3  102.59   11.50
 -11   1   3   83.99   10.10
 -11   1   3  129.69   13.30
  11   1  -3  124.89   12.80
 -11   1   3  116.39    7.80
 -11   1   3  104.49    8.20
  11   1  -3   99.49   10.40
 -11   1   3   95.39    9.30
  11   1  -3  103.29   11.20
  11   1  -3  117.19   12.00
  11   1  -3   95.49    9.80
 -11   1   3  111.79   14.00
  -9  -1   3  213.38   12.60
   9  -1  -3  230.98   12.00
  -9  -1   3  201.78   12.60
  -9  -1   3  202.98   13.40
  -9  -1   3  209.78   12.90
  -9  -1   3  181.28   12.60
   9  -1  -3  216.68   13.30
   9  -1  -3  182.68   13.00
   9  -1  -3  201.48   10.80
   9  -1  -3  213.88   12.90
  -9  -1   3  222.98   11.70
   9  -1  -3  203.88   10.90
  -9   1   3  210.68   10.00
   9   1  -3  221.98   12.90
   9   1  -3  207.48   13.30
  -9   1   3  189.38   12.60
  -9   1   3  208.28   13.50
  -9   1   3  212.38   10.00
  -9   1   3  192.98   12.60
   9   1  -3  194.28   12.60
   9   1  -3  214.88   13.00
  -9   1   3  221.28   11.60
   9   1  -3  217.88   13.60
   9   1  -3  207.98   11.30
  -7  -1   3 1560.74   49.99
   7  -1  -3 1531.25   49.70
  -7  -1   3 1579.14   47.80
  -7  -1   3 1472.55   50.89
   7  -1  -3 1571.24   49.10
   7  -1  -3 1568.04   51.29
  -7  -1   3 1560.04   50.19
  -7  -1   3 1574.54   50.49
   7  -1  -3 1556.84   50.59
   7  -1  -3 1528.55   46.80
   7  -1  -3 1539.15   46.80
  -7  -1   3 1496.75   50.19
  -7   1   3 1571.54   48.80
   7   1  -3 1586.24   47.80
  -7   1   3 1576.84   51.19
   7   1  -3 1615.94   50.69
  -7   1   3 1522.45   50.29
  -7   1   3 1579.74   49.99
   7   1  -3 1516.45   50.59
  -7   1   3 1562.94   45.50
   7   1  -3 1569.04   50.69
   7   1  -3 1591.04   50.39
  -7   1   3 1530.25   45.40
  -5  -1   3  105.29    7.30
   5  -1  -3  102.29    7.60
  -5  -1   3  106.09    7.70
   5  -1  -3  104.89    8.00
   5  -1  -3  111.89    5.60
   5  -1  -3  112.49    7.40
  -5  -1   3   95.19    5.80
  -5  -1   3  113.59    8.00
  -5  -1   3  114.09    6.10
  -5  -1   3  106.59    7.60
   5  -1  -3  109.89    6.90
   5  -1  -3  101.09    5.30
  -5  -1   3   99.89    7.40
   5   1  -3   84.29    7.00
  -5   1   3  112.99    4.60
  -5   1   3  111.99    4.50
  -5   1   3  107.99    7.60
   5   1  -3  111.09    7.90
   5   1  -3  116.99    7.60
  -5   1   3   95.39    7.50
   5   1  -3  114.49    7.80
  -5   1   3  112.09    7.20
   5   1  -3   97.19    7.40
  -5   1   3  109.59    7.00
  -3  -1   3  377.46   15.60
  -3  -1   3  388.16   15.30
  -3  -1   3  385.56   14.00
   3  -1  -3  364.56   12.30
  -3  -1   3  392.16   15.40
   3  -1  -3  381.16   15.90
   3  -1  -3  378.06   12.40
   3  -1  -3  369.96   15.10
  -3  -1   3  381.26   15.30
  -3  -1   3  383.86   13.10
  -3   1   3  376.96   15.00
   3   1  -3  373.76   15.30
  -3   1   3  386.46   11.20
  -3   1   3  367.76   15.20
  -3   1   3  366.76   15.80
   3   1  -3  379.66   15.20
  -3   1   3  383.26   15.20
  -3   1   3  398.96   13.70
  -3   1   3  366.76   13.70
   3   1  -3  356.96   15.30
   3   1  -3  397.96   13.10
   3   1  -3  366.56   13.80
   3   1  -3  385.96   15.20
  -1  -1   3    1.80    1.80
  -1  -1   3    2.80    1.80
  -1  -1   3    0.60    1.40
   1  -1  -3    1.20    1.50
  -1  -1   3    1.60    1.60
   1  -1  -3    0.10    1.10
   1  -1  -3   -0.90    0.90
   1  -1  -3   -1.40    1.50
  -1  -1   3   -0.30    0.80
   1  -1  -3   -1.20    0.90
  -1   1   3    2.40    2.10
   1   1  -3    3.40    1.90
   1   1  -3    0.90    1.70
   1   1  -3    0.10    1.20
  -1   1   3   -0.40    1.70
  -1   1   3    0.80    1.00
  -1   1   3   -1.20    0.90
   1   1  -3    1.10    1.60
  -1   1   3   -0.20    1.00
   1   1  -3    0.70    0.80
  -1   1   3   -0.90    1.30
  -1   1   3   -1.00    1.70
  -1  -1  -3   15.20    2.30
   1  -1   3   14.60    3.10
  -1  -1  -3   15.10    3.00
  -1  -1  -3   18.00    3.10
  -1  -1  -3   16.00    3.70
   1  -1   3   18.20    3.00
  -1  -1  -3   15.00    2.90
  -1   1  -3    8.80    2.60
  -1   1  -3   19.90    3.30
   1   1   3   10.60    2.40
   1   1   3   12.60    2.80
  -1   1  -3   16.10    2.90
   1   1   3   10.00    2.30
   1   1   3   14.30    2.20
   1   1   3   13.90    2.80
   3  -1   3  765.42   21.90
  -3  -1  -3  742.43   26.30
  -3  -1  -3  762.72   27.20
   3  -1   3  778.52   26.50
  -3  -1  -3  733.43   25.30
   3  -1   3  759.12   27.20
  -3  -1  -3  765.72   25.30
   3  -1   3  761.22   24.00
  -3  -1  -3  788.02   26.50
   3  -1   3  781.32   25.90
  -3   1  -3  775.82   27.40
   3   1   3  725.13   25.90
  -3   1  -3  768.42   24.00
   3   1   3  740.63   27.20
   3   1   3  711.23   24.90
  -3   1  -3  764.52   25.40
   3   1   3  730.23   25.70
  -3   1  -3  767.32   21.90
  -3   1  -3  780.32   25.40
   3   1   3  775.82   25.70
  -3   1  -3  760.62   26.40
   3   1   3  788.82   26.10
  -5  -1  -3   15.20    3.60
  -5  -1  -3   12.30    3.60
  -5  -1  -3   10.10    3.50
   5  -1   3   12.00    3.20
  -5  -1  -3   11.40    3.10
   5  -1   3    8.60    3.40
  -5  -1  -3    5.60    3.30
   5  -1   3   11.10    3.00
  -5  -1  -3    2.60    2.20
  -5   1  -3    4.40    2.50
   5   1   3   12.30    3.20
  -5   1  -3   10.00    2.90
  -5   1  -3    9.40    3.00
   5   1   3   10.10    3.50
  -5   1  -3    4.10    2.80
   5   1   3    6.40    2.90
  -5   1  -3    7.60    2.70
  -5   1  -3    9.50    3.40
   5   1   3    7.90    2.80
   5   1   3   14.80    4.60
   5   1   3   11.50    3.50
   7  -1   3  304.87   16.50
   7  -1   3  353.56   15.90
   7  -1   3  328.97   16.80
  -7  -1  -3  323.97   17.10
  -7  -1  -3  298.57   15.00
  -7  -1  -3  313.97   14.60
  -7  -1  -3  328.87   16.60
   7  -1   3  302.67   15.20
  -7  -1  -3  331.97   16.70
  -7  -1  -3  329.57   16.30
  -7   1  -3  342.97   17.40
   7   1   3  335.87   16.50
  -7   1  -3  328.67   16.60
   7   1   3  355.86   15.30
   7   1   3  343.77   18.00
  -7   1  -3  330.37   14.90
   7   1   3  320.67   16.00
  -7   1  -3  339.57   15.20
  -7   1  -3  320.47   15.50
   7   1   3  318.97   16.60
   7   1   3  327.07   15.70
  -7   1  -3  321.87   17.00
   9  -1   3  253.57   15.80
  -9  -1  -3  259.77   13.30
  -9  -1  -3  239.08   15.10
   9  -1   3  243.78   14.60
   9  -1   3  269.97   14.90
  -9  -1  -3  276.47   15.80
  -9  -1  -3  253.57   15.40
  -9  -1  -3  265.47   14.50
  -9  -1  -3  274.97   18.70
   9  -1   3  224.78   14.90
  -9   1  -3  248.18   13.70
   9   1   3  262.77   15.50
  -9   1  -3  333.17   24.20
  -9   1  -3  256.87   14.80
  -9   1  -3  235.88   13.50
   9   1   3  265.37   16.70
   9   1   3  229.88   14.70
  -9   1  -3  246.88   15.80
   9   1   3  259.17   13.50
   9   1   3  276.97   15.10
   9   1   3  296.07   16.40
  11  -1   3  117.99   12.30
  11  -1   3  109.19   12.10
 -11  -1  -3  134.99   14.10
 -11  -1  -3  151.38   10.00
 -11  -1  -3  148.19   14.60
 -11  -1  -3  113.19   12.70
 -11  -1  -3  135.29   14.70
  11  -1   3  123.59    5.80
  11  -1   3  124.49   13.50
  11  -1   3  125.19   12.10
  11  -1   3  129.29   13.30
 -11   1  -3  134.49   10.30
 -11   1  -3  141.79   14.80
  11   1   3  100.09   12.40
 -11   1  -3  124.29   13.80
  11   1   3  137.39   14.10
  11   1   3  117.99   12.40
  11   1   3  152.48   12.20
  11   1   3  131.69   13.20
 -11   1  -3  118.59    9.70
  11   1   3  150.48   10.10
 -11   1  -3  122.09    5.70
  13  -1   3  164.38   16.60
 -13  -1  -3  186.28   14.80
 -13  -1  -3  176.68   11.80
 -13  -1  -3  195.08   14.70
  13  -1   3  165.78   14.10
  13  -1   3  163.58   13.00
  13  -1   3  205.68   14.50
 -13  -1  -3  168.18   13.50
  13  -1   3  182.98    8.10
 -13   1  -3  154.38    7.70
  13   1   3  189.98   14.20
 -13   1  -3  182.38   12.90
 -13   1  -3  182.88   14.70
  13   1   3  171.38   11.80
 -13   1  -3  199.18   16.20
  13   1   3  151.38   15.50
  13   1   3  143.29   16.40
  13   1   3  147.89   15.70
 -15  -1  -3   62.89   10.80
 -15  -1  -3   65.19   10.50
  15  -1   3   81.79   11.60
  15  -1   3   65.09   11.10
  15  -1   3   68.59   11.80
 -15  -1  -3   87.89   13.70
 -15   1  -3   98.59   15.00
  15   1   3   76.39   13.30
  15   1   3   60.69   10.10
  15   1   3   64.89    9.10
  15   1   3  105.69   14.00
  17  -1   3   77.49   12.40
  17  -1   3   52.99   11.00
  17  -1   3   63.79   12.40
 -17  -1  -3   51.59   11.10
  17   1   3   69.99   11.90
 -17   1  -3   60.19   12.00
  17   1   3   66.39   12.80
  17   1   3   49.70    8.40
 -19  -1  -3  111.99   17.00
  19  -1   3  136.79   18.80
  19  -1   3  120.19   17.80
  19  -1   3   77.59   12.80
  19   1   3   79.79   13.60
 -19   1  -3  109.99   17.20
  19   1   3  116.99   18.30
  19   1   3  146.39   18.80
  21  -1   3   41.30   11.40
 -21  -1  -3   25.90   11.70
  21  -1   3   27.10    8.40
  21   1   3   44.90   11.40
  21   1   3   40.60   11.00
 -21   1  -3   20.90   10.20
  23  -1   3   -3.30    4.10
 -23  -1  -3   11.90    7.80
  23  -1   3    0.20    4.80
  23  -1   3    0.70    4.30
 -23   1  -3    1.00    6.40
  23   1   3   -3.80    3.80
  23   1   3    5.90    7.10
  23   1   3    5.60    6.50
  25  -1   3   11.20    7.40
  25  -1   3    8.30    7.30
  25  -1   3    7.50    7.40
 -25  -1  -3    5.50    8.30
  25   1   3   11.80    7.60
  25   1   3    5.00    7.40
 -25   1  -3   19.50   10.70
  27  -1   3   21.00   11.10
  27  -1   3   15.90   13.00
  27  -1   3   13.20    8.10
  27   1   3    5.20    7.90
 -27   1  -3   28.50   17.20
 -28  -2   3    6.00    9.70
  28  -2  -3    9.60    8.20
  28  -2  -3   -3.70    9.20
  28   2  -3   10.70    8.80
 -28   2   3   17.50   16.50
  26  -2  -3   -2.70    5.00
  26  -2  -3    1.60    5.50
 -26  -2   3   -1.40    6.10
  26  -2  -3   -1.20    3.60
 -26   2   3    0.10    6.80
  26   2  -3    0.70    4.90
 -24  -2   3    5.30    7.40
  24  -2  -3    1.70    3.90
  24  -2  -3   -1.60    4.60
  24  -2  -3    4.10    5.70
  24   2  -3    3.00    4.50
 -24   2   3    8.50    7.00
  24   2  -3   -0.60    5.40
  24   2  -3   -0.60    3.60
  22  -2  -3   14.30    7.70
 -22  -2   3    7.10    6.70
  22  -2  -3    1.80    3.60
  22  -2  -3    7.80    7.00
  22   2  -3   16.70    7.60
  22   2  -3    8.20    6.50
 -22   2   3   10.10    8.40
  22   2  -3    0.40    4.30
  22   2  -3   13.50    7.70
  20  -2  -3   92.09   13.20
  20  -2  -3   68.69   13.50
  20  -2  -3   58.79   13.30
 -20  -2   3   61.79   13.70
  20   2  -3   67.89   11.90
  20   2  -3   64.89   13.20
  20   2  -3   90.29   13.00
 -20   2   3   73.89   14.10
  20   2  -3   35.90   10.60
  18  -2  -3   51.69   11.30
  18  -2  -3   40.60   10.30
  18  -2  -3   47.80    8.00
 -18  -2   3   50.59   11.40
  18  -2  -3   35.90    7.60
  18   2  -3   54.49   10.60
 -18   2   3   46.30   10.70
  18   2  -3   40.50    9.30
  18   2  -3   38.80    9.70
  18   2  -3   36.10    7.90
  16  -2  -3   76.49    9.60
 -16  -2   3   49.60    9.90
  16  -2  -3   50.09   10.20
  16  -2  -3   51.19    8.50
  16  -2  -3   57.89   11.50
 -16  -2   3   79.99   13.80
  16   2  -3   63.29    9.20
  16   2  -3   50.19    9.60
  16   2  -3   79.89   12.70
  16   2  -3   53.29   11.10
 -16   2   3   60.69   11.90
 -14  -2   3   11.50    4.10
  14  -2  -3   11.80    3.80
  14  -2  -3   10.80    4.00
 -14  -2   3   11.00    5.20
 -14  -2   3    8.00    4.90
  14  -2  -3   24.60    7.10
  14  -2  -3   13.00    4.00
 -14  -2   3   21.30    6.40
  14  -2  -3   13.80    5.10
 -14   2   3   19.70    6.90
  14   2  -3   10.70    5.30
  14   2  -3    7.70    4.60
  14   2  -3   24.40    7.30
  14   2  -3   12.90    5.10
 -14   2   3   12.90    2.70
  14   2  -3   14.80    4.80
 -14   2   3   19.70    5.10
  12  -2  -3   52.89    6.60
 -12  -2   3   58.99    9.90
 -12  -2   3   40.40    7.50
  12  -2  -3   67.79   10.40
 -12  -2   3   46.90    8.80
 -12  -2   3   60.99    7.80
  12  -2  -3   58.59   10.00
  12  -2  -3   57.29    9.50
  12  -2  -3   65.69    8.40
 -12  -2   3   57.59    9.90
  12  -2  -3   58.89    7.20
 -12  -2   3   31.10    7.30
  12   2  -3   73.29   10.60
 -12   2   3   57.39    9.40
  12   2  -3   50.89    6.90
 -12   2   3   58.39    7.50
  12   2  -3   52.59    8.50
 -12   2   3   53.69    9.20
  12   2  -3   43.00    8.10
 -12   2   3   44.90    8.30
  12   2  -3   58.99   10.00
  10  -2  -3  291.27   12.80
  10  -2  -3  300.17   17.30
 -10  -2   3  267.67   16.70
 -10  -2   3  275.47   16.70
 -10  -2   3  276.97   13.10
 -10  -2   3  293.27   18.10
  10  -2  -3  322.77   15.40
  10  -2  -3  251.87   16.60
 -10  -2   3  256.47   16.70
 -10  -2   3  261.27   16.10
  10  -2  -3  304.87   13.00
 -10   2   3  255.07   16.20
  10   2  -3  249.38   16.80
 -10   2   3  268.37   14.30
 -10   2   3  273.07   16.80
  10   2  -3  268.47   16.70
 -10   2   3  300.87   19.60
  10   2  -3  283.97   16.90
  10   2  -3  259.67   16.60
  10   2  -3  274.77   13.10
  10   2  -3  272.37   16.70
  -8  -2   3  120.29   12.00
   8  -2  -3  102.19   10.70
  -8  -2   3  121.29   12.80
   8  -2  -3  120.19   12.20
  -8  -2   3  129.99   12.50
  -8  -2   3  119.69   11.80
  -8  -2   3  104.89   11.10
   8  -2  -3  119.49    8.70
   8  -2  -3  107.69    6.00
   8  -2  -3  106.59    6.00
   8   2  -3  135.39   11.10
   8   2  -3  106.69   11.00
  -8   2   3  114.69   11.50
   8   2  -3  102.99    7.20
  -8   2   3  105.19   10.80
   8   2  -3  109.39   11.20
  -8   2   3  102.09   10.70
  -8   2   3  117.39   12.40
   8   2  -3   95.99   11.50
   8   2  -3  108.29   11.50
  -8   2   3  108.79    8.30
   6  -2  -3  111.29    9.10
   6  -2  -3  119.19    8.50
   6  -2  -3  113.09    4.60
   6  -2  -3   90.29    9.10
  -6  -2   3  112.09    9.00
  -6  -2   3  111.79    8.90
  -6  -2   3  112.59    5.60
   6  -2  -3  114.79    4.60
  -6  -2   3   89.99    9.80
  -6  -2   3  109.39    9.00
  -6  -2   3  140.49   12.30
  -6  -2   3  105.69    5.50
   6   2  -3  112.39    8.90
   6   2  -3  116.29    9.50
  -6   2   3  125.99    8.90
   6   2  -3  123.59    9.90
  -6   2   3  113.49    8.70
   6   2  -3  106.19   10.30
  -6   2   3  114.49    8.70
   6   2  -3  121.69    8.60
  -6   2   3  124.19    8.50
  -6   2   3   93.49    9.90
  -4  -2   3   41.70    6.30
  -4  -2   3   66.89    6.60
   4  -2  -3   50.49    6.10
   4  -2  -3   53.29    6.40
  -4  -2   3   49.40    6.50
   4  -2  -3   52.09    6.60
  -4  -2   3   44.60    2.70
  -4  -2   3   43.50    6.00
  -4  -2   3   43.30    6.30
  -4  -2   3   46.90    2.80
   4  -2  -3   43.90    6.50
  -4   2   3   49.90    6.40
   4   2  -3   46.90    5.40
   4   2  -3   60.99    7.10
   4   2  -3   48.70    6.20
  -4   2   3   30.50    4.70
  -4   2   3   48.50    6.10
   4   2  -3   53.99    7.10
   4   2  -3   51.09    6.90
  -4   2   3   47.80    7.10
  -4   2   3   57.89    6.90
   2  -2  -3 1146.19   36.70
   2  -2  -3 1134.49   32.80
  -2  -2   3 1125.19   37.20
  -2  -2   3 1143.39   33.10
  -2  -2   3 1128.79   37.50
   2  -2  -3 1160.48   32.80
  -2  -2   3 1104.99   38.90
   2  -2  -3 1107.09   38.10
  -2  -2   3 1127.69   34.10
  -2  -2   3 1142.19   39.50
  -2   2   3 1112.09   36.50
   2   2  -3 1115.79   36.70
   2   2  -3 1128.79   34.10
  -2   2   3 1167.08   36.80
   2   2  -3 1130.79   37.50
  -2   2   3 1107.59   38.00
   2   2  -3 1150.58   36.90
  -2   2   3 1146.39   36.60
   2   2  -3 1104.99   32.90
  -2   2   3 1134.89   38.60
   2   2  -3 1109.29   38.90
  -2   2   3 1164.98   38.70
   0  -2  -3    0.80    1.30
   0  -2  -3   -0.30    1.80
   0  -2   3   -2.30    2.00
   0  -2   3    6.50    2.40
   0  -2   3    0.00    0.40
   0  -2  -3    0.10    1.50
   0  -2   3    1.60    1.50
   0  -2   3    3.30    2.00
   0  -2  -3    1.70    2.20
   0   2  -3   -1.20    2.60
   0   2  -3   -2.00    0.90
   0   2   3    0.20    2.30
   0   2   3    4.40    3.20
   0   2  -3    3.80    1.70
   0   2   3    0.20    1.10
   0   2   3    1.50    1.10
   0   2   3   -1.90    1.10
   0   2  -3    3.80    1.90
   0   2   3    1.60    1.50
   0   2   3    1.50    2.20
   0   2  -3    0.20    1.50
   2  -2   3 1105.49   39.00
   2  -2   3 1114.39   35.30
  -2  -2  -3 1098.59   35.90
  -2  -2  -3 1115.59   36.20
   2  -2   3 1110.79   35.50
   2  -2   3 1093.09   31.80
   2  -2   3 1113.69   35.80
  -2  -2  -3 1019.10   37.60
   2   2   3 1136.99   34.90
  -2   2  -3 1074.79   34.30
  -2   2  -3 1085.89   34.30
   2   2   3 1134.89   38.20
   2   2   3 1087.49   35.00
  -2   2  -3 1087.79   38.80
  -2   2  -3 1088.09   31.80
  -2   2  -3 1124.89   34.70
   2   2   3 1095.39   36.20
  -2   2  -3 1100.19   35.70
   2   2   3 1116.69   38.40
   2   2   3 1117.39   35.20
   2   2   3 1115.89   38.10
  -4  -2  -3  352.06   16.40
  -4  -2  -3  381.16   14.80
   4  -2   3  390.46   17.00
   4  -2   3  361.86   15.20
   4  -2   3  362.56   13.30
  -4  -2  -3  345.47   16.30
  -4  -2  -3  364.36   16.60
  -4  -2  -3  365.76   17.20
   4  -2   3  354.06   13.60
   4  -2   3  365.96   15.40
  -4  -2  -3  343.87   17.40
   4  -2   3  355.76   18.40
   4   2   3  366.76   18.10
   4   2   3  384.56   16.60
  -4   2  -3  350.96   16.30
   4   2   3  337.37   17.00
   4   2   3  388.66   15.20
  -4   2  -3  363.76   13.70
   4   2   3  359.26   16.40
  -4   2  -3  361.56   18.30
  -4   2  -3  382.16   13.40
  -4   2  -3  381.56   14.30
  -6  -2  -3  162.08   11.20
  -6  -2  -3  144.29   11.30
  -6  -2  -3  151.38    9.20
   6  -2   3  154.58    9.60
  -6  -2  -3  168.08   11.40
  -6  -2  -3  160.68   11.10
   6  -2   3  172.48    9.80
  -6  -2  -3  185.08   11.50
   6  -2   3  165.38   12.40
   6  -2   3  165.38    9.30
   6  -2   3  180.88   11.70
  -6   2  -3  153.68    6.60
  -6   2  -3  166.88    8.80
  -6   2  -3  169.68   11.30
   6   2   3  160.68    9.70
  -6   2  -3  156.28    9.10
   6   2   3  175.98   13.10
  -6   2  -3  160.48   12.20
  -6   2  -3  154.98   12.00
   6   2   3  173.48   11.10
  -6   2  -3  170.88    6.80
   6   2   3  173.88   11.30
   6   2   3  159.58   10.80
   6   2   3  171.78   11.40
  -6   2  -3  140.89   10.10
   8  -2   3    5.80    2.90
  -8  -2  -3    8.10    3.20
  -8  -2  -3    4.40    2.70
   8  -2   3    5.60    2.40
   8  -2   3    6.90    2.90
  -8  -2  -3    7.90    4.40
  -8  -2  -3    6.00    3.70
   8  -2   3    2.80    2.90
  -8  -2  -3    3.00    2.90
  -8  -2  -3    7.20    3.90
  -8   2  -3    9.70    2.90
  -8   2  -3    1.00    2.80
   8   2   3    1.80    2.30
   8   2   3   10.30    5.00
   8   2   3    1.60    2.70
  -8   2  -3    7.30    3.00
  -8   2  -3    9.60    2.90
   8   2   3   10.00    3.70
  -8   2  -3    1.70    3.00
   8   2   3    6.40    3.60
   8   2   3    0.60    3.00
 -10  -2  -3  362.86   18.80
 -10  -2  -3  320.77   19.30
  10  -2   3  359.36   20.30
 -10  -2  -3  340.17   20.40
 -10  -2  -3  357.96   20.00
  10  -2   3  316.87   16.80
 -10  -2  -3  325.37   19.50
  10  -2   3  316.57   17.60
 -10  -2  -3  346.37   17.40
  10  -2   3  343.57   17.70
 -10   2  -3  354.26   19.90
  10   2   3  365.46   20.20
 -10   2  -3  366.46   21.30
  10   2   3  367.86   17.80
  10   2   3  341.67   18.60
 -10   2  -3  331.77   15.90
 -10   2  -3  344.77   15.90
 -10   2  -3  341.57   17.90
  10   2   3  362.36   20.00
  10   2   3  355.86   21.60
 -10   2  -3  365.76   21.90
  10   2   3  337.97   19.30
 -12  -2  -3   16.60    4.90
  12  -2   3   22.30    6.80
  12  -2   3   36.00    7.40
  12  -2   3   21.80    5.30
 -12  -2  -3   24.90    7.40
 -12  -2  -3   17.60    6.20
  12  -2   3   24.70    5.50
 -12  -2  -3   32.10    7.40
 -12   2  -3   26.50    7.60
  12   2   3   24.90    8.00
 -12   2  -3   32.30    5.70
  12   2   3   25.70    6.30
 -12   2  -3   20.30    5.70
  12   2   3   17.00    5.80
  12   2   3   22.90    5.70
  12   2   3   26.90    7.40
  14  -2   3  328.97   21.50
 -14  -2  -3  306.27   20.60
  14  -2   3  317.07   20.10
  14  -2   3  274.67   17.90
 -14  -2  -3  285.67   17.90
 -14  -2  -3  264.57   19.80
 -14  -2  -3  293.97   20.70
  14   2   3  257.07   19.30
 -14   2  -3  290.27   21.00
  14   2   3  300.27   18.40
  14   2   3  306.27   18.30
  14   2   3  230.48   18.50
  14   2   3  312.07   22.50
  16  -2   3   58.79   11.40
  16  -2   3   84.09   13.90
 -16  -2  -3   63.09   12.50
  16  -2   3   49.80    9.50
 -16  -2  -3   62.49   11.20
  16   2   3   65.49   13.60
  16   2   3   65.59   10.40
 -16   2  -3   70.79   13.80
  16   2   3   57.69   10.20
  16   2   3   97.59   14.70
  18  -2   3   14.30    7.40
  18  -2   3   14.60    7.70
  18   2   3    8.50    4.80
 -18   2  -3    4.00    4.80
  18   2   3    5.00    4.60
  18   2   3   31.30   10.40
  18   2   3   23.60    8.10
  20  -2   3   37.00   12.90
  20  -2   3   30.40    8.90
 -20  -2  -3   27.50   10.20
  20   2   3   16.50    6.90
  22  -2   3   -2.50    5.00
 -22  -2  -3    4.60    6.80
  22  -2   3   -3.40    2.90
  22  -2   3    8.70    7.40
 -22   2  -3    4.60    6.70
  22   2   3    9.90    7.40
  22   2   3    1.10    4.00
  24  -2   3   39.00   11.50
  24  -2   3   41.50   13.30
  24  -2   3   28.70   10.80
 -24  -2  -3   17.70    9.70
  24   2   3   34.40   10.10
 -24   2  -3   37.20   12.50
  24   2   3   29.80   11.90
  26  -2   3   16.80    9.20
  26  -2   3   -0.30    5.40
  26  -2   3    2.90    6.80
 -26  -2  -3    1.70    6.80
  26   2   3    1.60    6.90
 -26   2  -3    7.40    8.70
  27  -3  -3    4.20    7.50
 -27  -3   3    3.40    7.90
  27  -3  -3    0.90    5.60
  27  -3  -3   12.40    9.10
  27   3  -3   19.10   13.10
  25  -3  -3   26.00   11.00
  25  -3  -3   34.10   12.60
 -25  -3   3   31.70   12.40
  25  -3  -3   50.79   11.00
  25   3  -3   30.60   10.60
 -25   3   3   70.49   16.90
  25   3  -3   41.20   13.10
 -23  -3   3    0.90    4.70
  23  -3  -3   -0.70    4.30
  23  -3  -3    1.20    5.90
  23  -3  -3    4.70    4.50
 -23   3   3    3.30    6.60
  23   3  -3    1.10    4.80
  23   3  -3    0.20    5.70
  21  -3  -3    3.40    5.00
  21  -3  -3    3.10    5.30
  21  -3  -3    3.20    3.90
 -21  -3   3    4.30    6.90
  21   3  -3    5.30    5.50
 -21   3   3   10.90    8.30
  21   3  -3    0.60    5.00
  19  -3  -3    5.90    3.80
 -19  -3   3    1.10    5.20
  19  -3  -3   14.40    7.30
 -19   3   3   12.50    7.10
  19   3  -3   15.50    8.30
  19   3  -3    5.10    5.40
  17  -3  -3    0.60    2.80
 -17  -3   3    1.40    5.20
 -17  -3   3    3.40    4.60
  17  -3  -3    2.70    4.70
  17  -3  -3    5.00    4.70
  17   3  -3    1.90    4.20
  17   3  -3    4.00    4.50
  17   3  -3    5.80    3.70
  17   3  -3   -1.00    3.00
 -17   3   3   -2.90    3.00
  15  -3  -3   81.89   10.10
  15  -3  -3   69.89   12.20
  15  -3  -3   77.49    9.20
 -15  -3   3   69.49   12.80
  15  -3  -3   93.69   13.30
 -15  -3   3  106.49   15.10
  15   3  -3   85.09   13.70
  15   3  -3  103.99   15.30
 -15   3   3  103.89   14.40
  15   3  -3   90.79    9.60
  15   3  -3   57.99   11.00
 -13  -3   3  550.04   29.80
  13  -3  -3  506.55   20.90
  13  -3  -3  510.85   20.80
 -13  -3   3  482.55   27.30
  13  -3  -3  507.05   27.60
  13  -3  -3  493.35   23.20
  13  -3  -3  507.25   27.50
 -13   3   3  527.65   28.30
 -13   3   3  506.35   23.70
  13   3  -3  487.95   20.60
  13   3  -3  555.14   28.70
  13   3  -3  486.55   27.20
  13   3  -3  539.95   28.70
 -11  -3   3  472.35   26.20
  11  -3  -3  447.56   21.20
  11  -3  -3  475.05   17.80
 -11  -3   3  426.06   23.90
  11  -3  -3  414.76   23.60
 -11  -3   3  428.36   17.20
  11  -3  -3  441.26   17.30
  11  -3  -3  448.06   27.80
 -11  -3   3  433.76   24.10
 -11  -3   3  475.15   25.20
  11   3  -3  464.35   17.60
  11   3  -3  468.85   25.00
 -11   3   3  455.25   24.60
 -11   3   3  447.76   21.30
  11   3  -3  422.06   23.70
 -11   3   3  456.85   24.50
  11   3  -3  475.25   24.80
  11   3  -3  452.95   24.10
  -9  -3   3  149.09   12.30
  -9  -3   3  149.69    7.00
   9  -3  -3  151.48   10.90
   9  -3  -3  160.18   12.70
  -9  -3   3  155.98   16.30
  -9  -3   3  134.89   14.50
   9  -3  -3  115.09   13.00
  -9  -3   3  144.99    6.70
  -9  -3   3  149.09   15.00
   9  -3  -3  149.09    6.90
   9  -3  -3  143.39    6.80
  -9   3   3  150.38   10.90
   9   3  -3  145.79   12.00
   9   3  -3  124.29   13.20
  -9   3   3  154.08   15.60
  -9   3   3  148.89   12.30
  -9   3   3  145.59   14.50
   9   3  -3  136.49   14.20
  -9   3   3  164.78   16.20
   9   3  -3  178.28   17.20
  -7  -3   3  503.35   23.30
  -7  -3   3  502.05   23.90
  -7  -3   3  486.05   23.40
   7  -3  -3  455.15   22.40
   7  -3  -3  489.25   22.00
  -7  -3   3  461.85   21.60
   7  -3  -3  539.45   24.10
  -7  -3   3  500.55   25.20
  -7   3   3  475.25   23.10
   7   3  -3  525.35   24.60
  -7   3   3  465.45   22.80
   7   3  -3  473.75   24.60
  -7   3   3  499.55   25.40
   7   3  -3  486.85   22.20
   7   3  -3  481.65   22.80
   7   3  -3  494.25   22.80
  -7   3   3  487.05   23.30
  -7   3   3  444.26   21.30
  -5  -3   3  133.89   10.60
   5  -3  -3  151.68   11.00
   5  -3  -3  154.78   10.80
   5  -3  -3  148.69   11.40
  -5  -3   3  135.39   10.50
  -5  -3   3  157.68   10.00
  -5  -3   3  168.18   13.10
   5  -3  -3  150.38   11.20
   5   3  -3  139.89   10.30
  -5   3   3  139.49   10.70
  -5   3   3  166.38   10.90
  -5   3   3  151.98   11.20
   5   3  -3  134.99   13.90
   5   3  -3  156.58   10.10
   5   3  -3  157.88   11.90
  -5   3   3  155.18   11.10
  -5   3   3  148.49   11.20
  -3  -3   3  707.93   28.70
  -3  -3   3  737.23   28.20
  -3  -3   3  725.13   31.00
   3  -3  -3  716.03   21.80
   3  -3  -3  728.23   28.70
  -3  -3   3  721.43   25.20
  -3   3   3  719.83   29.10
  -3   3   3  730.23   29.20
   3   3  -3  707.53   25.40
  -3   3   3  692.33   26.80
  -3   3   3  709.43   28.90
   3   3  -3  719.73   27.00
  -3   3   3  687.63   26.70
  -3   3   3  745.53   29.30
   3   3  -3  727.23   27.00
  -3   3   3  683.73   28.00
   3   3  -3  730.93   31.20
   3   3  -3  747.13   29.30
  -1  -3   3  330.57   12.90
   1  -3  -3  325.57   13.00
  -1  -3   3  325.47   12.20
  -1  -3   3  334.27   16.40
  -1  -3   3  342.87   19.10
   1  -3  -3  340.47   13.10
  -1  -3   3  345.67   15.70
   1  -3  -3  321.17   16.40
  -1   3   3  350.06   17.80
  -1   3   3  318.07   16.90
   1   3  -3  331.67   14.60
   1   3  -3  296.97   17.70
  -1   3   3  332.57   14.70
   1   3  -3  321.27   12.10
   1   3  -3  340.57   16.80
  -1   3   3  349.07   17.70
   1   3  -3  323.97   14.40
  -1   3   3  312.97   16.10
  -1   3   3  309.17   14.40
  -1   3   3  311.97   16.70
   1   3  -3  329.57   13.10
   1  -3   3   48.90    6.20
   1  -3   3   49.00    8.20
  -1  -3  -3   44.10    6.80
  -1  -3  -3   50.69    5.90
   1  -3   3   60.89    7.30
   1  -3   3   45.50    6.00
  -1  -3  -3   64.09    8.70
  -1  -3  -3   59.09    6.40
   1  -3   3   48.30    5.70
   1   3   3   51.79    5.80
  -1   3  -3   47.10    5.80
   1   3   3   50.09    7.10
   1   3   3   48.90    4.60
  -1   3  -3   40.30    4.10
   1   3   3   53.29    8.10
  -1   3  -3   42.10    7.30
   1   3   3   48.60    7.90
  -1   3  -3   48.30    5.10
  -1   3  -3   39.90    6.20
  -1   3  -3   44.80    3.80
  -1   3  -3   52.69    5.50
   1   3   3   46.60    4.50
   1   3   3   39.80    6.60
   1   3   3   46.70    5.40
  -3  -3  -3   76.99    9.10
  -3  -3  -3   94.79   12.50
   3  -3   3   74.99    7.30
   3  -3   3   68.99    7.70
   3  -3   3   81.39   10.60
  -3  -3  -3   56.59    7.40
  -3  -3  -3   72.49    5.50
   3  -3   3   74.89    7.70
   3  -3   3   78.39    7.60
  -3  -3  -3   76.39    8.30
  -3  -3  -3   65.09    8.70
  -3   3  -3   75.39    4.80
  -3   3  -3   75.09    7.60
  -3   3  -3   74.19    5.00
  -3   3  -3   81.89    8.40
   3   3   3   73.79    8.20
   3   3   3   77.89    7.70
   3   3   3   98.29    6.30
   3   3   3   58.09    9.20
   3   3   3   73.09    8.80
   3   3   3  102.39   11.10
  -3   3  -3   66.39    4.80
   3   3   3   84.69   10.50
  -3   3  -3   55.19    8.80
  -3   3  -3   76.49    4.90
   5  -3   3    8.80    2.50
  -5  -3  -3    9.60    3.80
  -5  -3  -3    6.70    3.80
  -5  -3  -3   10.30    2.80
  -5  -3  -3    9.50    3.60
  -5  -3  -3   10.40    4.10
   5  -3   3   12.30    4.00
   5  -3   3   10.80    5.00
   5  -3   3   10.40    2.90
  -5   3  -3   10.20    2.90
   5   3   3    6.70    3.50
   5   3   3    4.70    3.10
  -5   3  -3   14.70    3.20
  -5   3  -3   21.40    5.10
  -5   3  -3   11.60    2.00
  -5   3  -3    9.20    3.30
   5   3   3    9.40    3.50
   5   3   3   14.60    4.60
  -5   3  -3   11.60    2.90
  -5   3  -3   12.70    5.00
   5   3   3    6.90    2.60
  -7  -3  -3  101.99   11.60
   7  -3   3  125.49   13.10
   7  -3   3  109.19    8.20
   7  -3   3  121.59    8.50
  -7  -3  -3  107.49   12.30
  -7  -3  -3  133.69   13.60
  -7  -3  -3  114.79    7.80
   7  -3   3  114.79   13.30
  -7  -3  -3  116.59   12.20
   7  -3   3  122.59    8.70
  -7  -3  -3  110.09   11.70
  -7   3  -3  108.69    5.50
   7   3   3  126.59   14.70
  -7   3  -3  125.69    5.80
   7   3   3  115.29    7.90
   7   3   3  114.99   13.30
  -7   3  -3  111.69    6.90
  -7   3  -3  107.79   12.70
  -7   3  -3  130.19   13.20
  -7   3  -3  107.59    8.00
  -7   3  -3  112.19    7.10
   7   3   3   92.39   11.30
   7   3   3  137.29   10.70
   7   3   3  135.49   12.80
   9  -3   3    7.50    3.10
  -9  -3  -3    2.00    2.50
  -9  -3  -3   10.30    4.70
   9  -3   3    7.80    3.40
   9  -3   3    3.30    3.50
   9  -3   3    3.40    2.50
  -9  -3  -3    2.70    2.90
  -9  -3  -3    0.80    2.70
  -9   3  -3    7.50    3.10
  -9   3  -3    1.60    1.50
  -9   3  -3    4.80    3.60
  -9   3  -3    4.50    1.60
   9   3   3    2.40    3.20
  -9   3  -3    3.50    3.30
   9   3   3   10.60    4.90
   9   3   3    4.90    2.40
   9   3   3    4.80    3.90
  11  -3   3   29.30    6.60
  11  -3   3   27.10    7.20
 -11  -3  -3   45.30    9.40
 -11  -3  -3   29.30    7.70
  11  -3   3   36.20    6.70
  11  -3   3   41.30    6.80
 -11  -3  -3   46.80   11.00
 -11   3  -3   40.30    3.60
  11   3   3   49.10   10.00
 -11   3  -3   58.89   11.50
 -11   3  -3   38.40    3.10
  11   3   3   32.80   11.60
 -11   3  -3   34.60    6.90
  11   3   3   34.40    6.10
  11   3   3   14.50    5.90
  13  -3   3    1.20    3.70
  13  -3   3    2.30    3.40
  13  -3   3    3.10    3.10
 -13  -3  -3    1.20    3.40
 -13  -3  -3   -3.80    2.90
  13   3   3   -0.30    2.20
  13   3   3    0.30    2.90
  13   3   3   -1.60    3.90
 -13   3  -3    2.90    2.70
 -13   3  -3   -0.50    1.70
 -13   3  -3   -2.00    3.00
  13   3   3   -7.10    2.40
 -15  -3  -3  354.56   24.60
 -15  -3  -3  332.37   23.30
  15  -3   3  345.07   21.70
  15  -3   3  320.67   23.10
  15  -3   3  299.67   19.30
  15   3   3  319.27   19.00
 -15   3  -3  269.87   22.80
  15   3   3  360.26   25.70
  15   3   3  310.47   21.60
  17  -3   3   -4.40    3.60
  17  -3   3   -1.60    3.00
  17  -3   3    3.40    4.10
  17   3   3   -1.80    2.80
 -17   3  -3   12.10    6.90
  17   3   3   -2.60    3.90
  17   3   3   -5.40    3.30
  19  -3   3  278.27   22.40
  19  -3   3  228.08   30.80
 -19  -3  -3  279.77   29.60
  19   3   3  271.37   21.70
  19   3   3  274.87   29.20
 -19   3  -3  300.77   31.00
  19   3   3  258.97   19.30
  21  -3   3   44.20   11.50
  21  -3   3   43.20   12.10
 -21  -3  -3   28.60   11.60
  21  -3   3   27.00    8.70
  21   3   3   49.90   13.70
  21   3   3   26.50   13.40
 -21   3  -3   53.59   14.20
  23  -3   3    7.50    6.80
  23  -3   3   -0.40    3.90
 -23  -3  -3    1.20    6.50
 -23   3  -3   -1.30    5.90
  23   3   3    6.40    7.00
  25  -3   3   -0.30    4.80
 -25  -3  -3    4.20    7.20
  25  -3   3    5.50   10.00
 -25   3  -3   -1.10    6.60
  25   3   3   -0.50    5.50
 -26  -4   3   -2.00    5.90
  26  -4  -3    0.60    6.50
  26  -4  -3   -0.80    4.60
  26   4  -3    9.10    8.80
 -26   4   3   -7.30    5.40
  24  -4  -3   -2.80    4.70
  24  -4  -3    3.10    4.40
  24  -4  -3    1.90    6.40
 -24  -4   3   18.10   10.00
  24   4  -3   -1.30    4.30
  24   4  -3    8.90    8.40
 -24   4   3    1.30    6.80
  22  -4  -3   -0.30    5.30
  22  -4  -3    2.60    6.10
  22  -4  -3   -3.50    2.80
 -22  -4   3   -1.70    5.30
  22   4  -3    0.10    5.00
 -22   4   3   -0.20    5.30
  22   4  -3   -1.00    5.10
  20  -4  -3    5.30    3.90
  20  -4  -3    1.70    5.40
  20  -4  -3    3.00    5.30
 -20  -4   3    8.50    7.70
  20   4  -3    4.20    6.00
  20   4  -3    4.20    5.60
 -20   4   3   -0.40    5.00
  18  -4  -3   -2.50    3.70
 -18  -4   3   -2.10    3.50
  18  -4  -3    0.20    2.80
 -18  -4   3   -4.30    6.40
  18   4  -3   -4.00    4.80
 -18   4   3   -4.00    2.80
  18   4  -3    1.80    4.30
  16  -4  -3   18.00    8.80
 -16  -4   3   24.90    8.00
  16  -4  -3   17.40    7.40
 -16  -4   3   25.50    8.70
  16  -4  -3   20.10    5.20
  16   4  -3   16.30    7.80
 -16   4   3    4.20    5.50
  16   4  -3    9.30    6.40
  14  -4  -3   75.69    8.00
 -14  -4   3   59.59   11.50
  14  -4  -3   62.29   11.80
  14  -4  -3   67.19   12.10
  14  -4  -3   67.19    9.90
  14  -4  -3   67.59    8.40
 -14  -4   3   88.79   15.10
  14   4  -3   67.89   13.30
  14   4  -3   41.50   10.00
 -14   4   3   65.39   12.60
  12  -4  -3  145.89    8.20
  12  -4  -3  161.88   17.10
 -12  -4   3  158.98   17.70
  12  -4  -3  142.29    8.10
  12  -4  -3  137.29   13.70
  12  -4  -3  130.29   15.70
 -12  -4   3  151.78   18.30
 -12   4   3  152.78   18.00
  12   4  -3  132.89   16.30
  12   4  -3  149.79   16.70
 -10  -4   3   99.59   13.00
 -10  -4   3   85.59   12.60
  10  -4  -3   76.39   11.20
  10  -4  -3   78.19   10.60
  10  -4  -3  121.39   14.60
  10  -4  -3   82.89    5.00
 -10  -4   3   95.79   14.30
  10  -4  -3   88.99    5.10
 -10   4   3  113.29   12.40
  10   4  -3  119.59   13.80
 -10   4   3   86.69   12.90
  10   4  -3   84.69   11.90
  10   4  -3   80.59   12.80
 -10   4   3   97.49   11.70
  -8  -4   3    5.10    4.20
  -8  -4   3    2.80    4.10
   8  -4  -3    2.60    3.20
   8  -4  -3    0.50    2.80
  -8  -4   3    3.40    3.70
  -8   4   3    0.80    2.90
  -8   4   3   11.80    4.90
   8   4  -3    1.00    4.20
  -8   4   3    4.10    3.00
  -8   4   3    4.60    3.20
   8   4  -3    3.60    3.30
  -8   4   3    3.10    3.70
   8   4  -3    2.30    3.20
  -6  -4   3  142.79   14.20
   6  -4  -3  156.98   12.00
   6  -4  -3  156.18   13.20
  -6  -4   3  148.59   11.20
  -6  -4   3  132.69   15.50
  -6   4   3  148.09   12.30
  -6   4   3  155.08   11.80
   6   4  -3  166.48   11.90
  -6   4   3  155.78   11.90
  -6   4   3  166.48   12.70
   6   4  -3  130.69   14.80
  -6   4   3  151.78   14.60
  -6   4   3  152.28   12.80
   6   4  -3  137.09   11.00
   4  -4  -3   50.79    3.80
  -4  -4   3   67.79    7.80
  -4  -4   3   33.10    6.50
   4  -4  -3   43.90    3.60
   4  -4  -3   31.10    6.80
  -4   4   3   32.50    6.60
  -4   4   3   57.19    7.80
  -4   4   3   66.09   10.00
   4   4  -3   60.89    9.60
   4   4  -3   43.00    6.80
  -4   4   3   50.69    8.50
   4   4  -3   40.80    6.40
  -4   4   3   46.40    8.20
  -4   4   3   45.40    8.20
  -4   4   3   45.70    7.30
  -2  -4   3   45.70    7.70
   2  -4  -3   46.30    5.20
  -2  -4   3   48.70    9.20
  -2  -4   3   59.89    7.90
   2  -4  -3   48.20    5.30
  -2  -4   3   45.60    7.90
  -2  -4   3   50.59    6.30
   2  -4  -3   54.19    8.80
  -2   4   3   47.10    8.10
  -2   4   3   42.20   12.60
  -2   4   3   31.20    5.60
   2   4  -3   54.49    6.90
  -2   4   3   44.60    6.60
  -2   4   3   54.79    9.10
  -2   4   3   36.70    7.40
   2   4  -3   38.40    7.50
   2   4  -3   47.10    6.40
  -2   4   3   25.20    6.00
   0  -4   3    7.50    3.40
   0  -4   3    8.30    3.20
   0  -4   3    6.90    2.20
   0  -4   3    6.80    3.60
   0  -4  -3   10.20    3.20
   0  -4   3    4.50    3.70
   0  -4  -3    6.40    2.70
   0  -4  -3    3.10    3.10
   0   4  -3   10.60    3.10
   0   4   3    6.50    3.50
   0   4   3    2.10    3.00
   0   4   3    8.90    4.00
   0   4  -3    9.60    2.80
   0   4   3    1.30    2.50
   0   4  -3    7.60    2.50
   0   4   3    5.60    2.60
   0   4  -3    7.90    4.40
   0   4   3    5.50    2.80
   0   4  -3    3.10    2.10
  -2  -4  -3   40.30    6.20
   2  -4   3   39.90    5.70
  -2  -4  -3   42.10    8.10
   2  -4   3   31.50    5.30
  -2  -4  -3   31.40    6.60
   2  -4   3   54.39    7.90
   2   4   3   39.60    5.00
   2   4   3   36.30    7.20
  -2   4  -3   38.10    5.80
   2   4   3   50.99    8.80
  -2   4  -3   40.10    5.10
  -2   4  -3   45.10    3.90
   2   4   3   50.89    5.30
  -2   4  -3   43.50    3.90
  -2   4  -3   34.60    6.50
   2   4   3   40.30    5.30
  -2   4  -3   40.60    4.90
  -4  -4  -3    5.40    3.20
  -4  -4  -3    4.90    3.70
  -4  -4  -3   16.90    4.70
   4  -4   3    6.50    3.20
  -4  -4  -3    4.80    3.80
   4  -4   3   13.10    4.10
   4  -4   3    7.40    2.90
   4  -4   3    6.50    4.60
   4   4   3    4.50    4.40
   4   4   3    4.90    3.80
   4   4   3    2.30    3.20
  -4   4  -3    7.50    2.50
  -4   4  -3    9.80    2.80
  -4   4  -3    8.90    3.40
  -4   4  -3    6.80    3.40
  -4   4  -3    5.80    3.20
   4   4   3    5.90    2.50
   4   4   3    9.50    3.30
   6  -4   3   18.30    4.30
   6  -4   3   32.30    5.50
   6  -4   3   27.50    7.70
  -6  -4  -3   39.20    7.90
   6  -4   3   32.60    6.70
  -6  -4  -3   32.60    7.60
  -6   4  -3   24.00    4.90
  -6   4  -3   24.20    5.90
   6   4   3   35.40    4.80
   6   4   3   25.50    5.50
  -6   4  -3   33.00    5.90
   6   4   3   19.70    6.10
   6   4   3   20.60    7.60
   6   4   3   18.30    6.40
  -6   4  -3   34.20    5.40
  -6   4  -3   33.20    5.20
   8  -4   3   12.80    5.10
  -8  -4  -3    8.70    4.90
   8  -4   3    6.70    4.10
   8  -4   3    9.00    3.60
   8  -4   3    3.30    2.50
   8  -4   3    8.20    3.10
  -8  -4  -3   12.60    5.30
  -8   4  -3    1.80    2.10
   8   4   3    5.10    3.70
   8   4   3   13.10    6.90
   8   4   3    6.70    4.40
  -8   4  -3    7.70    3.20
  -8   4  -3    9.70    3.50
   8   4   3    8.00    2.70
  10  -4   3    7.90    3.50
 -10  -4  -3    6.90    4.90
  10  -4   3    3.20    3.50
 -10  -4  -3   -0.90    2.80
  10  -4   3    1.50    2.90
  10   4   3    5.40    2.80
  10   4   3    5.00    6.10
 -10   4  -3   -1.20    3.80
  10   4   3   -3.00    3.70
  12  -4   3  238.78   16.00
  12  -4   3  226.48   14.80
  12  -4   3  234.38   18.70
 -12  -4  -3  248.08   19.90
 -12  -4  -3  263.67   19.80
  12   4   3  262.77   26.30
  12   4   3  282.97   20.70
  12   4   3  238.18   13.50
 -12   4  -3  183.98   21.30
  14  -4   3    0.40    3.40
  14  -4   3    0.20    2.30
 -14  -4  -3    6.60    5.60
 -14  -4  -3    1.90    4.70
 -14   4  -3   -2.30    3.10
  14   4   3   15.70    7.40
 -16  -4  -3   20.30    8.30
  16  -4   3   23.00    6.60
 -16  -4  -3   11.90    6.80
  16  -4   3   18.50    7.40
  16   4   3   14.00    7.70
  16   4   3    6.30    6.20
 -16   4  -3    3.90    5.60
  18  -4   3   24.80    7.60
  18  -4   3    6.30    5.80
 -18   4  -3   24.10    9.90
  18   4   3   14.40    8.10
  18   4   3   17.90    8.40
 -20  -4  -3    8.00    7.30
  20  -4   3   -1.40    3.10
  20  -4   3   -2.00    4.00
  20   4   3    3.30    5.70
 -20   4  -3   -1.10    4.50
  20   4   3   -4.60    4.00
  22  -4   3    4.30    5.10
 -22  -4  -3    2.00    6.30
  22  -4   3    8.40    7.80
 -22   4  -3    6.00    7.20
  22   4   3   30.10   11.90
 -24  -4  -3    2.90    7.50
  24  -4   3   -2.40    4.90
  24   4   3    1.60    7.50
 -24   4  -3   -1.90    6.40
  23  -5  -3    5.20    7.10
 -23  -5   3   13.30   11.30
  23  -5  -3   -2.80    3.40
  23   5  -3    6.60    8.20
  23   5  -3    3.00    6.50
 -23   5   3    1.60    7.10
  21  -5  -3    6.70    4.50
 -21  -5   3    6.80    7.90
  21  -5  -3    3.60    5.90
  21   5  -3   11.70    9.10
 -21   5   3    4.60    7.30
  21   5  -3   10.50    7.80
  19  -5  -3   18.60    8.70
 -19  -5   3    8.60    8.10
  19  -5  -3    5.30    3.60
 -19   5   3    5.90    6.40
  19   5  -3    9.50    7.60
  19   5  -3   -1.00    5.20
  17  -5  -3   13.60    4.30
 -17  -5   3   35.30   10.80
  17  -5  -3   23.00   10.00
  17  -5  -3   15.50    8.10
 -17  -5   3   26.60   10.00
  17   5  -3   22.40    8.80
  17   5  -3   11.40    7.90
 -17   5   3   21.80   10.50
 -15  -5   3    2.70    5.50
 -15  -5   3    0.20    6.20
  15  -5  -3    2.20    4.20
  15  -5  -3    0.20    3.40
  15  -5  -3   -0.30    1.80
 -15   5   3    7.30    6.50
  15   5  -3    4.10    5.40
  13  -5  -3   31.50    4.40
  13  -5  -3   39.80   10.00
 -13  -5   3   33.10    9.80
  13  -5  -3   13.00    6.10
 -13  -5   3   27.80    8.50
  13   5  -3   36.90    9.80
 -13   5   3   15.00    5.80
  13   5  -3   34.70    9.90
 -13   5   3   35.40    9.50
  11  -5  -3  168.68   18.60
  11  -5  -3  196.98   19.60
 -11  -5   3  159.58   18.60
 -11   5   3  168.78   16.90
 -11   5   3  184.18   19.50
  11   5  -3  196.88   24.00
 -11   5   3  162.78   19.10
  11   5  -3  199.98   19.80
  -9  -5   3   37.80   10.00
   9  -5  -3   36.40    8.00
  -9  -5   3   21.60    7.10
   9   5  -3   47.10   10.70
  -9   5   3   43.60    8.60
  -9   5   3   32.90    8.80
  -9   5   3   42.60    9.20
  -9   5   3   36.10    8.20
  -7  -5   3    5.70    5.70
   7  -5  -3   -4.30    2.20
  -7  -5   3   -2.70    2.40
  -7   5   3   -0.40    2.10
  -7   5   3   -1.60    1.80
   7   5  -3    0.10    4.30
   7   5  -3   -0.50    2.80
   5  -5  -3   46.90    5.00
   5  -5  -3   52.09   10.60
   5  -5  -3   45.70    4.80
  -5  -5   3   45.50   10.60
  -5  -5   3   40.60    8.20
  -5   5   3   53.69    9.50
   5   5  -3   48.20    8.30
  -5   5   3   44.10    7.90
  -5   5   3   47.40    8.50
   5   5  -3   49.20   10.20
  -5   5   3   35.20    8.60
   3  -5  -3   -2.10    1.50
   3  -5  -3   -1.90    2.50
  -3  -5   3    5.60    4.60
  -3  -5   3    2.40    2.50
   3  -5  -3   -0.10    1.70
  -3   5   3    1.50    2.00
  -3   5   3   -0.10    3.10
   3   5  -3    0.40    3.90
   3   5  -3    3.00    3.20
  -3   5   3    0.20    2.50
   1  -5  -3   71.89    8.10
   1  -5  -3   54.19    7.00
  -1  -5   3   53.19    8.30
   1  -5  -3   68.09   11.10
  -1  -5   3   65.59   11.70
   1   5  -3   49.50    7.10
  -1   5   3   76.09   11.60
   1   5  -3   57.39    4.10
  -1   5   3   52.69    9.30
   1   5  -3   70.99   11.30
  -1   5   3   57.29    7.40
   1  -5   3    1.00    2.30
   1  -5   3   -2.00    3.60
  -1  -5  -3    2.40    2.50
   1  -5   3    3.50    2.70
  -1  -5  -3    0.80    3.00
  -1   5  -3   -1.20    3.20
  -1   5  -3    0.90    2.10
   1   5   3    5.30    4.10
   1   5   3    1.60    2.20
   1   5   3    3.80    3.40
   3  -5   3  186.78   12.30
   3  -5   3  218.88   22.80
   3  -5   3  172.78   11.60
  -3  -5  -3  190.18   16.10
  -3  -5  -3  188.88   13.40
  -3   5  -3  195.78   14.60
   3   5   3  174.08    9.40
  -3   5  -3  165.48   10.20
   3   5   3  216.38   21.30
   3   5   3  160.98   17.40
   3   5   3  175.88    9.60
   5  -5   3    9.60    6.10
  -5  -5  -3    8.90    5.20
   5  -5   3    4.60    3.50
  -5  -5  -3   18.90    5.90
   5  -5   3   11.80    3.70
   5   5   3   11.20    5.70
  -5   5  -3   15.70    5.10
   5   5   3   -0.30    3.70
  -5   5  -3    9.00    3.10
   7  -5   3   14.70    4.30
  -7  -5  -3    7.40    4.80
  -7  -5  -3   13.50    5.50
   7  -5   3   26.90    9.00
  -7   5  -3   14.30    4.60
  -7   5  -3   17.60    5.10
   7   5   3   21.40    7.10
   7   5   3    1.80    5.70
  -9  -5  -3   59.49   11.10
   9  -5   3   52.19   11.60
   9  -5   3   43.10    7.10
  -9  -5  -3   53.39   10.90
   9  -5   3   58.69   10.30
   9   5   3   52.79   12.20
  -9   5  -3   64.79   15.10
   9   5   3   79.69   20.20
  -9   5  -3   37.70    7.10
 -11  -5  -3   -4.30    2.80
  11  -5   3   -2.10    2.90
  11  -5   3    0.20    2.50
 -11  -5  -3    2.40    4.40
  11   5   3    1.30    5.40
 -11   5  -3   15.70    7.80
  11   5   3   -3.40    4.70
  13  -5   3   26.10    6.20
 -13  -5  -3   38.60   10.70
  13   5   3   30.10    9.80
 -13   5  -3   25.70    8.50
  13   5   3   20.40    9.20
  15  -5   3    0.70    4.20
 -15  -5  -3   -0.30    3.90
  15  -5   3   -0.50    3.10
 -15  -5  -3   -1.40    4.30
 -15   5  -3   -3.90    3.30
  15   5   3   -1.00    5.70
 -17  -5  -3    4.70    6.30
 -17  -5  -3    0.60    4.90
  17  -5   3    4.40    6.10
  17  -5   3    1.90    3.50
  17   5   3    1.60    5.90
 -17   5  -3    6.80    7.00
  17   5   3    7.60    6.90
  19  -5   3    3.30    6.00
  19  -5   3    5.00    4.70
 -19  -5  -3   -1.00    5.70
 -19   5  -3    7.20    7.20
  19   5   3    0.60    5.90
  19   5   3    5.60    6.30
  21  -5   3    9.70    6.40
 -21  -5  -3    0.20    6.00
  21  -5   3    5.30    6.30
  21   5   3   -2.30    5.40
 -21   5  -3   -4.30    5.00
  21   5   3    8.20    9.00
  20  -6  -3    4.40    6.10
 -20  -6   3    2.20    6.50
  20  -6  -3   -0.80    2.80
 -20   6   3    3.70    6.60
  20   6  -3    7.70    6.50
  20   6  -3   -4.40    4.80
  18  -6  -3   36.00    6.10
 -18  -6   3   38.10   12.80
  18  -6  -3   49.00   13.10
 -18   6   3   30.10   11.70
  18   6  -3   25.20   11.40
  18   6  -3   17.70    8.40
  16  -6  -3    2.70    2.20
  16  -6  -3   -1.00    5.20
 -16  -6   3   -2.40    4.30
 -16  -6   3    5.90    7.10
 -16   6   3    4.70    6.30
  16   6  -3    1.90    5.90
  16   6  -3   -1.10    7.10
 -14  -6   3   42.20   12.50
 -14  -6   3   27.10   11.00
  14  -6  -3   41.60   10.20
  14   6  -3   29.60   11.50
  14   6  -3   28.00    9.00
 -14   6   3   34.70   11.40
 -12  -6   3   39.50   11.90
 -12  -6   3   35.30   10.10
 -12   6   3   36.30   10.60
  12   6  -3   27.90    8.30
  12   6  -3   36.80   10.50
 -12   6   3   30.70    8.70
 -10  -6   3   14.90    8.00
 -10  -6   3    7.20    5.90
 -10   6   3    1.10    3.40
  10   6  -3   18.50    6.70
 -10   6   3    7.70    4.60
 -10   6   3    5.10    5.20
 -10   6   3   11.90    5.40
  -8  -6   3   15.70    8.30
  -8  -6   3    6.00    5.30
   8  -6  -3    5.50    5.50
  -8   6   3    3.50    4.10
   8   6  -3    5.30    4.30
   8   6  -3    5.30    5.80
  -8   6   3    7.30    4.20
  -8   6   3    4.50    4.40
  -6  -6   3   11.80    7.20
  -6  -6   3    9.60    5.20
   6  -6  -3   13.50    7.10
   6  -6  -3    5.30    2.80
  -6   6   3    6.00    5.00
  -6   6   3    6.80    4.90
  -6   6   3    9.30    5.00
   6   6  -3    0.60    5.00
   4  -6  -3   46.60   11.10
  -4  -6   3   35.20    9.80
  -4  -6   3   31.10    7.90
   4   6  -3   24.90    8.60
  -4   6   3   18.50    6.70
  -4   6   3   14.90    5.80
   2  -6  -3   -0.10    3.80
   2  -6  -3    5.60    3.50
  -2  -6   3    5.20    3.70
  -2   6   3    6.20    4.20
  -2   6   3    3.90    4.50
   2   6  -3    0.80    4.50
   0  -6   3  163.38   15.80
   0  -6  -3  133.99   13.30
   0  -6  -3  133.49   17.60
   0   6  -3  141.49   17.30
   0   6   3   96.99   14.80
   0   6   3  114.19   15.20
   2  -6   3   33.00    9.90
   2  -6   3   42.70    7.90
  -2  -6  -3   49.80    9.10
  -2  -6  -3   40.40   10.60
  -2   6  -3   38.60    9.30
   2   6   3   39.40    9.20
   2   6   3   32.30    9.30
  -4  -6  -3   21.40    8.00
   4  -6   3   33.40   10.00
  -4  -6  -3   40.40    8.60
   4  -6   3   32.20    6.70
   4   6   3   51.39   11.80
  -4   6  -3   43.90    9.50
   4   6   3   46.50   10.90
   6  -6   3   13.10    7.10
   6  -6   3   23.00    5.70
  -6  -6  -3   38.20    9.00
  -6  -6  -3   19.00    7.30
  -6   6  -3   21.70    6.70
   6   6   3    8.50    7.00
   6   6   3   19.80    8.00
  -8  -6  -3   -3.30    2.90
   8  -6   3    0.10    2.50
   8  -6   3   -2.50    3.60
   8   6   3   -7.30    5.40
   8   6   3    6.50    9.90
 -10  -6  -3   12.50    7.50
  10  -6   3    6.60    3.90
 -10  -6  -3    6.30    6.00
 -10   6  -3    6.80    5.80
  10   6   3    3.80    7.00
  10   6   3    2.70    5.40
 -12  -6  -3   19.50    9.30
 -12  -6  -3   34.60   10.70
  12  -6   3   36.10    9.70
  12  -6   3   31.70    6.90
 -12   6  -3   45.70   13.40
  12   6   3   40.30   13.80
  12   6   3   24.20    9.60
 -14  -6  -3   54.09   13.40
  14  -6   3   63.19    9.80
 -14  -6  -3   46.70   12.60
  14   6   3   52.39   13.80
 -14   6  -3   41.30   12.20
  14   6   3   57.89   14.30
  16  -6   3    2.20    4.80
  16  -6   3    5.30    4.40
 -16  -6  -3   -0.90    5.70
 -16  -6  -3    8.10    7.10
  16   6   3   -1.30    5.50
 -16   6  -3   -3.20    4.50
  16   6   3    7.80    6.60
 -18  -6  -3   18.20   10.50
  18  -6   3   26.90   10.80
  18  -6   3   23.70    7.30
  18   6   3   31.00   11.70
  18   6   3   35.10   11.80
 -18   6  -3   12.00    9.80
 -20  -6  -3   24.90   11.00
  20  -6   3   29.40    8.70
  20  -6   3   19.00    9.70
 -20   6  -3   12.50   10.70
  20   6   3   25.60   16.20
 -17  -7   3    2.40    6.80
 -17   7   3    3.20    7.20
  17   7  -3    1.20    6.70
 -15  -7   3    3.90    5.90
 -15  -7   3   28.40   12.10
 -15   7   3   23.80   10.50
  15   7  -3   23.60   12.10
 -13  -7   3    6.40    6.70
 -13  -7   3    6.50    6.00
  13   7  -3    8.30    8.50
 -13   7   3   13.30    9.00
 -11  -7   3   -0.40    5.20
 -11  -7   3   15.60    7.80
  11   7  -3    1.10    6.10
 -11   7   3    6.20    6.60
  -9  -7   3    3.00    5.30
  -9  -7   3   -2.50    5.20
   9   7  -3    0.30    5.60
  -9   7   3    1.30    4.70
  -9   7   3    4.20    5.00
  -7  -7   3   -2.20    5.00
   7  -7  -3   -0.60    1.90
   7  -7  -3   13.20   11.60
  -7  -7   3    4.50    4.50
  -7   7   3    0.00    5.00
   7   7  -3    4.70    7.00
  -5  -7   3    9.40    5.50
   5  -7  -3   -3.90    3.90
   5  -7  -3    4.30    3.10
  -5  -7   3   -3.30    4.90
  -5   7   3   -2.00    3.70
   5   7  -3    4.30    6.30
  -3  -7   3    7.40    7.00
  -3  -7   3    5.80    4.20
   3  -7  -3   -3.40    3.80
   3  -7  -3    1.60    2.70
  -3   7   3    5.90    5.70
  -1  -7   3    2.00    3.60
  -1  -7   3   -5.70    3.40
   1  -7  -3   -0.20    4.30
   1  -7  -3    0.10    2.80
  -1   7   3   -0.90    6.50
   1   7  -3   -2.20    5.00
   1  -7   3    6.70    4.70
  -1  -7  -3    8.50    4.80
  -1  -7  -3    7.80    6.70
   1  -7   3    5.10    5.90
   1   7   3    8.40    6.90
   1   7   3    2.80    6.70
  -1   7  -3    6.10    6.00
   3  -7   3   60.39   14.30
  -3  -7  -3   57.69   13.00
  -3  -7  -3   52.39   10.10
   3  -7   3   50.99    9.60
  -3   7  -3   35.60   11.40
   3   7   3   47.20   12.10
   3   7   3   59.59   13.20
  -5  -7  -3   45.80   11.90
  -5  -7  -3   49.30   11.00
   5  -7   3   44.50   13.20
   5  -7   3   48.90    9.00
   5   7   3   26.20   10.60
   5   7   3   29.80   10.90
  -7  -7  -3   35.50   13.10
   7  -7   3   33.00    7.30
  -7  -7  -3   31.80    9.00
   7  -7   3   30.50   10.90
   7   7   3   32.10   11.90
   7   7   3   24.20    9.90
   9  -7   3    9.30    7.80
  -9  -7  -3    9.40    6.10
   9  -7   3    6.10    4.00
  -9  -7  -3    3.50    5.90
  -9   7  -3    4.90    7.10
   9   7   3    4.30    6.70
   9   7   3   -1.80    6.20
 -11  -7  -3   10.90    7.40
 -11  -7  -3    6.70    6.00
  11  -7   3   11.90    4.80
  11   7   3   12.30    8.90
  11   7   3   13.60    8.00
 -11   7  -3    1.80    5.60
 -13  -7  -3    0.30    5.60
 -13  -7  -3   16.30    8.80
  13  -7   3    5.20    3.90
  13   7   3   16.30   10.20
  13   7   3   17.40    7.90
 -13   7  -3    3.50    7.40
  15  -7   3    4.30    4.30
 -15  -7  -3    0.50    6.20
 -15  -7  -3   -2.60    4.80
  15   7   3   15.90    7.80
 -12  -8   3   -2.20    6.30
 -12  -8   3    4.90    8.90
 -12   8   3   -0.50    5.90
  12   8  -3    6.90    8.20
 -10  -8   3   -2.30    4.30
 -10  -8   3    1.00    6.60
 -10   8   3   -1.00    5.80
   8  -8  -3    0.50    2.10
  -8  -8   3    0.00    5.20
  -8  -8   3   -3.80    5.00
   8  -8  -3   -0.90    8.70
   8   8  -3   -6.60    5.10
  -8   8   3    5.30    7.20
   6  -8  -3   21.10    5.30
  -6  -8   3   11.60    8.20
   6  -8  -3    2.60    8.10
  -6  -8   3   16.90    7.30
  -6   8   3    2.70    6.10
   6   8  -3   17.20    9.90
   4  -8  -3   37.50    7.40
  -4  -8   3   36.90    9.50
   4  -8  -3   22.50   10.30
  -4  -8   3   39.80   12.60
  -4   8   3   24.50    9.80
   4   8  -3   23.50   10.80
   2  -8  -3    0.80    5.70
   2  -8  -3    1.50    3.60
  -2  -8   3    0.20    6.40
  -2  -8   3    0.30    4.00
  -2   8   3    8.50    7.80
   2   8  -3   -4.40    4.80
   0  -8   3    2.10    4.50
   0  -8   3    3.90    6.70
   0  -8  -3    0.60    6.30
   0  -8  -3    4.90    4.40
   0   8  -3    7.60    7.50
   0   8   3   -3.20    5.60
   2  -8   3    0.00    5.30
  -2  -8  -3    1.70    7.40
  -2  -8  -3    0.70    4.10
   2  -8   3    3.60    4.50
   2   8   3   -1.60    6.30
   4  -8   3   48.80   14.70
  -4  -8  -3   51.59   11.50
   4  -8   3   38.30    8.60
   4   8   3   38.30   13.70
   6  -8   3    6.90    8.20
   6  -8   3    2.90    4.20
  -6  -8  -3    5.70    5.80
   6   8   3    3.30    8.10
  -8  -8  -3    1.40    6.30
   8  -8   3    1.20    6.40
   8  -8   3   -0.90    3.20
 -10  -8  -3   -2.10    4.70
  10  -8   3   -0.10    4.10
 -10   8  -3   11.20    9.60
  10   8   3   -7.70    6.30
  28   0  -4    3.40    6.10
 -28   0   4   -3.90    4.80
  28   0  -4   -2.60    4.90
  28   0  -4   10.00    8.00
  26   0  -4   20.90    9.90
  26   0  -4   22.00    9.40
 -26   0   4   34.40   12.30
  26   0  -4   19.50    9.30
  24   0  -4   87.99   15.50
  24   0  -4   59.89   16.00
 -24   0   4   98.99   18.60
  24   0  -4   94.99   18.70
  22   0  -4   -0.90    3.60
  22   0  -4   17.50    7.20
  22   0  -4    5.30    4.10
  22   0  -4   -0.10    3.80
 -22   0   4    3.30    5.90
  20   0  -4    0.70    3.50
  20   0  -4    0.90    3.80
  20   0  -4   -1.60    3.20
 -20   0   4   -1.00    4.00
  18   0  -4    5.30    4.60
  18   0  -4    5.70    4.80
  18   0  -4   12.00    6.10
  18   0  -4   11.70    5.60
 -18   0   4    3.40    5.00
  16   0  -4    0.10    2.60
 -16   0   4   -0.40    2.50
  16   0  -4   -0.20    3.20
 -16   0   4   -0.10    3.10
  16   0  -4   -2.80    2.20
 -16   0   4   -0.70    3.40
  16   0  -4    6.40    4.20
 -14   0   4   18.20    5.50
 -14   0   4   23.70    6.70
  14   0  -4   19.40    5.70
 -14   0   4   17.00    5.10
 -14   0   4   22.50    6.10
  14   0  -4   22.10    5.70
  14   0  -4   21.90    6.10
  14   0  -4   17.40    5.20
  12   0  -4 1361.06   49.00
 -12   0   4 1271.57   44.80
  12   0  -4 1229.98   44.90
  12   0  -4 1307.07   45.50
 -12   0   4 1233.78   47.90
 -12   0   4 1341.47   47.90
 -12   0   4 1280.37   44.70
  12   0  -4 1228.68   45.10
  12   0  -4 1217.28   46.50
  12   0  -4 1302.97   46.20
 -12   0   4 1297.57   44.90
 -10   0   4 2147.59   67.89
 -10   0   4 2262.07   70.29
 -10   0   4 2250.57   68.09
 -10   0   4 2114.49   68.79
  10   0  -4 2188.98   71.19
  10   0  -4 2138.29   69.49
  10   0  -4 2211.68   68.69
  10   0  -4 2199.28   68.49
 -10   0   4 2097.99   70.49
  10   0  -4 2212.18   69.19
  10   0  -4 2062.59   69.39
 -10   0   4 2207.28   67.79
   8   0  -4  468.55   19.20
  -8   0   4  420.66   18.90
   8   0  -4  444.86   19.20
  -8   0   4  414.16   18.10
   8   0  -4  442.36   19.30
  -8   0   4  439.06   20.20
   8   0  -4  447.36   18.90
  -8   0   4  439.46   19.00
  -8   0   4  462.05   18.70
  -8   0   4  478.75   20.00
   8   0  -4  445.06   20.50
   8   0  -4  455.35   19.40
   6   0  -4   29.40    4.50
  -6   0   4   46.80    5.70
  -6   0   4   49.50    6.20
  -6   0   4   35.20    5.10
  -6   0   4   34.70    5.00
   6   0  -4   32.10    4.60
  -6   0   4   34.60    4.50
   6   0  -4   33.60    5.10
   6   0  -4   38.00    5.30
   6   0  -4   28.80    5.00
  -6   0   4   35.00    4.80
  -6   0   4   39.40    5.80
   6   0  -4   34.10    4.70
  -4   0   4 3613.64  179.58
   2   0  -4 1616.84   47.00
  -2   0   4 1633.64   49.00
  -2   0   4 1645.54   50.79
   2   0  -4 1681.43   49.40
  -2   0   4 1659.63   47.10
   2   0  -4 1655.93   49.20
   2   0  -4 1661.03   49.20
  -2   0   4 1633.34   49.10
  -2   0   4 1625.44   49.20
   0   0   4 4003.00  171.68
   0   0  -4 4078.19  170.28
   2   0   4   90.99    7.00
  -2   0  -4   98.69    5.40
   2   0   4   97.39    5.40
  -2   0  -4   96.49    5.70
  -2   0  -4   76.59    7.40
  -2   0  -4   91.19    5.50
  -2   0  -4   97.89    6.80
   2   0   4   98.89    6.80
   2   0   4  103.29    6.90
  -2   0  -4   97.99    6.80
  -2   0  -4   94.29    6.70
  -4   0  -4  379.96   16.50
  -4   0  -4  406.96   16.00
   4   0   4  384.26   15.70
   4   0   4  379.56   16.50
   4   0   4  392.36   13.60
  -4   0  -4  371.96   16.30
   4   0   4  384.56   13.50
  -4   0  -4  391.66   16.30
   4   0   4  388.66   16.90
   4   0   4  378.66   16.60
   4   0   4  363.26   16.30
   6   0   4   37.50    5.70
   6   0   4   42.00    6.50
  -6   0  -4   48.30    6.60
  -6   0  -4   51.49    7.10
   6   0   4   50.89    3.90
   6   0   4   46.50    4.40
  -6   0  -4   44.30    6.20
   6   0   4   37.70    6.10
  -6   0  -4   57.19    7.10
  -6   0  -4   44.90    6.20
   6   0   4   32.90    5.80
   6   0   4   78.19    8.30
   8   0   4 1550.54   55.29
  -8   0  -4 1510.55   52.29
  -8   0  -4 1598.64   48.40
   8   0   4 1522.65   52.49
   8   0   4 1590.74   53.49
  -8   0  -4 1589.84   53.19
   8   0   4 1557.14   52.99
   8   0   4 1556.74   53.19
  -8   0  -4 1632.64   52.59
  -8   0  -4 1561.64   52.79
  -8   0  -4 1632.74   53.59
  10   0   4   97.09   12.90
  10   0   4  104.49   12.50
 -10   0  -4   92.89   11.00
 -10   0  -4   80.39    9.60
  10   0   4  117.19   13.10
 -10   0  -4   94.99   11.60
  10   0   4   98.29    6.40
  10   0   4   81.49   10.00
 -10   0  -4   94.19    6.20
  10   0   4   96.29   11.50
 -10   0  -4   83.49   10.80
  12   0   4  418.66   22.90
 -12   0  -4  413.86   22.00
 -12   0  -4  442.06   17.10
  12   0   4  419.66   23.20
 -12   0  -4  424.06   22.10
 -12   0  -4  398.76   23.20
  12   0   4  394.86   22.10
 -12   0  -4  428.36   26.40
  12   0   4  422.76   23.40
  12   0   4  387.76   21.90
 -12   0  -4  441.56   23.70
  12   0   4  426.26   17.20
  14   0   4  161.18   17.10
  14   0   4  196.88   19.90
 -14   0  -4  210.68   16.70
 -14   0  -4  183.88   10.40
  14   0   4  184.68   10.60
  14   0   4  192.18   15.60
 -14   0  -4  185.98   14.80
  16   0   4   17.80    6.50
 -16   0  -4   11.20    5.60
  16   0   4   15.90    6.80
  16   0   4    4.60    4.70
 -18   0  -4   -0.90    5.10
  18   0   4    6.10    4.60
  18   0   4   11.40    7.20
  18   0   4    7.40    5.10
  20   0   4   15.10    7.50
  20   0   4   18.50    7.10
  20   0   4   14.20    7.20
 -20   0  -4   25.00    9.20
  22   0   4   -0.30    4.30
  22   0   4    9.80    7.10
 -22   0  -4   10.30    7.30
  22   0   4    7.10    5.60
  24   0   4    5.90    6.40
  24   0   4    1.00    5.50
 -24   0  -4   14.50    8.60
  24   0   4   11.30    8.30
  26   0   4   -0.20    5.70
  26   0   4   11.40    8.30
  26   0   4   -4.30    4.60
 -26   0  -4    1.60    7.80
  29  -1  -4    8.30    8.30
 -29  -1   4    4.10    8.70
  29  -1  -4    8.50   10.10
 -29   1   4   11.20    9.90
  29   1  -4    0.60    5.90
  27  -1  -4   -0.90    5.60
  27  -1  -4    2.00    6.10
 -27  -1   4    2.10    7.00
  27  -1  -4    4.10    5.20
 -27   1   4   -4.10    5.50
  27   1  -4   -3.30    5.10
  27   1  -4    1.20    5.30
  27   1  -4   -1.40    4.80
  25  -1  -4    0.10    6.00
  25  -1  -4    0.10    3.80
  25  -1  -4   -2.70    4.20
 -25  -1   4   -3.40    4.50
  25   1  -4   -3.20    4.10
  25   1  -4    6.10    6.10
 -25   1   4   -2.90    4.30
  25   1  -4    6.60    5.60
 -23  -1   4   -1.40    4.20
  23  -1  -4    1.50    5.00
  23  -1  -4    2.20    5.00
  23   1  -4   -0.30    4.30
  23   1  -4    2.50    5.00
 -23   1   4    6.20    5.70
  23   1  -4    7.90    5.10
  21  -1  -4    4.60    4.30
 -21  -1   4   -1.50    3.70
  21  -1  -4   13.70    6.30
  21  -1  -4    2.50    4.90
  21   1  -4   -0.50    3.60
  21   1  -4   -3.70    3.20
 -21   1   4    4.10    5.50
  21   1  -4    0.10    3.90
  21   1  -4    2.30    3.50
  19  -1  -4    0.20    3.30
  19  -1  -4    3.70    3.80
  19  -1  -4   12.60    5.90
 -19  -1   4    3.60    4.90
  19  -1  -4   -0.70    3.80
  19   1  -4    1.50    3.70
 -19   1   4    1.50    4.20
  19   1  -4    0.20    4.60
  19   1  -4    0.90    3.70
  19   1  -4    0.30    3.40
 -17  -1   4   13.30    6.10
  17  -1  -4   16.50    5.50
  17  -1  -4   40.20    9.80
  17  -1  -4   15.60    6.20
  17  -1  -4    9.90    4.60
 -17  -1   4   20.20    7.10
  17   1  -4   26.00    7.50
  17   1  -4   16.20    5.80
 -17   1   4   18.50    5.70
  17   1  -4   12.90    6.20
  17   1  -4   22.00    7.90
 -17   1   4   23.10    7.40
 -15  -1   4    8.00    4.00
 -15  -1   4    9.70    4.60
  15  -1  -4   18.30    5.20
 -15  -1   4   11.00    5.60
  15  -1  -4   11.20    4.10
  15  -1  -4    8.60    4.70
  15  -1  -4   13.50    6.00
  15   1  -4   -1.30    2.80
  15   1  -4   14.50    5.00
 -15   1   4    4.70    2.70
  15   1  -4    9.60    4.70
 -15   1   4   15.90    6.00
 -15   1   4   11.40    4.30
  15   1  -4    8.90    4.90
  15   1  -4   10.40    6.40
 -13  -1   4  148.29   12.20
 -13  -1   4  122.79   12.60
  13  -1  -4  113.19    9.60
 -13  -1   4  183.28   17.90
  13  -1  -4  142.79   14.40
  13  -1  -4  156.68   11.20
 -13  -1   4  122.49   13.90
 -13  -1   4  173.38   16.10
  13  -1  -4   94.19   11.50
  13  -1  -4  181.28   14.60
  13  -1  -4  160.38   11.20
 -13  -1   4  152.68   14.40
  13   1  -4  156.38   15.20
  13   1  -4  143.89   14.30
 -13   1   4  153.38   11.00
 -13   1   4  164.78   19.30
  13   1  -4  133.89   14.80
  13   1  -4  130.99   10.80
  13   1  -4  158.48   12.20
 -13   1   4  143.99   14.70
 -13   1   4  145.19    9.70
  13   1  -4  136.09   14.30
 -13   1   4  149.88   16.80
  11  -1  -4  537.95   24.60
 -11  -1   4  534.25   24.10
  11  -1  -4  519.25   25.40
 -11  -1   4  520.75   22.30
 -11  -1   4  504.65   23.60
 -11  -1   4  521.35   24.90
  11  -1  -4  486.15   21.10
  11  -1  -4  509.05   21.40
 -11  -1   4  538.95   24.00
  11  -1  -4  484.35   21.90
  11  -1  -4  543.75   24.20
  11   1  -4  520.05   23.60
  11   1  -4  526.65   25.10
 -11   1   4  500.85   23.90
  11   1  -4  504.45   22.00
 -11   1   4  508.85   24.00
 -11   1   4  517.35   25.20
 -11   1   4  493.15   19.70
 -11   1   4  482.85   21.70
  11   1  -4  476.25   23.30
  11   1  -4  519.45   24.70
  11   1  -4  482.25   23.50
   9  -1  -4  150.98   11.40
   9  -1  -4  141.89    8.80
   9  -1  -4  146.69    9.90
  -9  -1   4  151.78   10.80
  -9  -1   4  155.28   11.00
  -9  -1   4  157.88   11.10
  -9  -1   4  162.68    9.80
   9  -1  -4  135.59   10.10
  -9  -1   4  140.09   11.10
   9  -1  -4  143.89   10.90
  -9  -1   4  135.39   10.30
   9  -1  -4  138.59    8.70
  -9   1   4  142.39   10.30
  -9   1   4  134.99    9.40
   9   1  -4  125.39   10.10
  -9   1   4  134.19    9.80
   9   1  -4  163.38    9.80
  -9   1   4  138.49    7.80
   9   1  -4  132.59   10.70
   9   1  -4  155.48   11.10
  -9   1   4  144.29   11.30
   9   1  -4  141.19   10.70
  -9   1   4  141.29   10.80
   9   1  -4  142.99   10.70
   7  -1  -4  161.08    9.80
  -7  -1   4  165.88   11.10
   7  -1  -4  165.08    8.70
  -7  -1   4  161.38   10.60
  -7  -1   4  178.28   11.00
   7  -1  -4  179.88    8.90
   7  -1  -4  171.68   11.10
  -7  -1   4  156.28   10.50
   7  -1  -4  163.08   11.40
  -7  -1   4  186.18    9.50
  -7  -1   4  190.68    9.70
   7  -1  -4  179.28   10.60
  -7  -1   4  172.78   10.90
   7   1  -4  146.09   10.40
   7   1  -4  167.08   10.80
   7   1  -4  164.68   10.70
   7   1  -4  172.18   11.00
  -7   1   4  170.58   10.80
  -7   1   4  164.48    7.70
  -7   1   4  180.28   11.60
  -7   1   4  182.18   10.40
  -7   1   4  171.68    7.90
  -7   1   4  158.58   10.00
   5  -1  -4  107.49    5.90
  -5  -1   4  102.19    7.80
   5  -1  -4  105.49    5.90
  -5  -1   4   95.49    7.50
  -5  -1   4  104.09    7.00
  -5  -1   4  102.19    7.10
   5  -1  -4   85.59    8.80
  -5  -1   4   92.69    7.60
  -5  -1   4  121.89   11.40
   5  -1  -4  101.79    7.60
   5   1  -4  110.29    8.10
  -5   1   4   93.49    4.90
   5   1  -4  119.89   11.00
  -5   1   4  102.59    7.50
  -5   1   4  114.89    8.10
  -5   1   4  113.09    7.60
  -5   1   4  101.99    7.40
   5   1  -4  104.49    7.80
  -5   1   4  101.49    8.00
   5   1  -4  104.69    7.30
   5   1  -4  109.69    8.00
  -5   1   4  110.59    5.20
   3  -1  -4   49.00    4.40
  -3  -1   4   37.70    5.20
   3  -1  -4   40.60    5.20
  -3  -1   4   38.50    5.50
   3  -1  -4   43.00    5.90
  -3  -1   4   42.30    5.20
  -3  -1   4   40.10    5.50
   3  -1  -4   37.10    3.70
  -3  -1   4   44.40    4.60
   3  -1  -4   35.40    5.20
  -3  -1   4   34.70    4.00
  -3   1   4   40.20    3.70
  -3   1   4   39.70    5.40
  -3   1   4   38.20    2.90
   3   1  -4   47.00    5.90
   3   1  -4   36.20    4.20
  -3   1   4   35.30    3.50
   3   1  -4   35.70    4.80
   3   1  -4   43.30    8.10
   3   1  -4   42.20    5.40
  -3   1   4   45.40    6.10
  -3   1   4   34.70    3.30
  -3   1   4   30.20    4.30
   3   1  -4   37.90    4.20
  -1  -1   4  201.48   10.10
   1  -1  -4  186.78   10.10
  -1  -1   4  196.58    9.90
   1  -1  -4  198.48    8.90
  -1  -1   4  194.48   11.10
   1  -1  -4  191.88    9.60
  -1  -1   4  206.48    9.20
  -1  -1   4  198.58    7.30
   1   1  -4  201.68   10.00
   1   1  -4  188.48   10.40
  -1   1   4  193.58   10.60
   1   1  -4  197.48    9.00
  -1   1   4  181.38    9.80
   1   1  -4  192.38    7.30
   1   1  -4  202.08   10.10
  -1   1   4  191.98    8.40
   1   1  -4  187.78    9.80
  -1   1   4  189.78    6.70
  -1   1   4  186.68    9.60
  -1   1   4  200.08   10.50
  -1   1   4  195.68    8.40
  -1  -1  -4  203.78   10.80
   1  -1   4  203.88   10.10
  -1  -1  -4  201.58    7.80
   1  -1   4  206.28    7.30
   1  -1   4  213.78   10.30
  -1  -1  -4  209.78    9.90
   1  -1   4  214.08   10.60
  -1  -1  -4  191.98    9.70
   1  -1   4  183.38    8.30
   1  -1   4  209.58   10.20
  -1  -1  -4  191.68   10.00
   1   1   4  207.58   10.10
   1   1   4  180.68   10.60
   1   1   4  208.98    9.70
   1   1   4  180.38    9.20
  -1   1  -4  199.18    7.20
   1   1   4  195.88   10.10
  -1   1  -4  181.98    9.70
  -1   1  -4  195.48    8.40
   1   1   4  185.38    7.60
  -1   1  -4  195.68    9.80
  -1   1  -4  203.58   10.40
  -1   1  -4  194.48    9.90
  -3  -1  -4   82.49    6.40
   3  -1   4   87.89    7.30
  -3  -1  -4   87.39    6.40
   3  -1   4   69.29    7.50
  -3  -1  -4   86.99    6.90
   3  -1   4   83.89    6.50
  -3  -1  -4   71.99    7.10
   3  -1   4   85.89    6.70
  -3  -1  -4   94.79    9.00
   3  -1   4   85.79    4.00
   3  -1   4   87.79    5.40
   3   1   4   84.69    6.50
  -3   1  -4   82.99    7.90
  -3   1  -4   82.39    7.00
  -3   1  -4   79.09    6.30
   3   1   4   87.29    6.80
   3   1   4   85.49    8.80
   3   1   4   86.59    7.80
  -3   1  -4   87.69    5.30
  -3   1  -4   89.29    6.60
   3   1   4   77.89    5.50
   3   1   4   84.29    6.50
   3   1   4   84.29    6.70
  -3   1  -4   88.69    4.10
   5  -1   4   77.19    7.90
   5  -1   4   46.70    6.50
  -5  -1  -4   65.69    7.70
  -5  -1  -4   67.19    7.00
  -5  -1  -4   53.49    7.00
  -5  -1  -4   67.09    7.20
  -5  -1  -4   56.79    7.10
   5  -1   4   60.19    6.80
   5  -1   4   74.39    5.90
   5   1   4   77.49    8.50
  -5   1  -4   51.49    6.70
   5   1   4   64.39    7.40
  -5   1  -4   70.49    6.80
   5   1   4   69.49    6.80
  -5   1  -4   61.09    6.70
   5   1   4   61.69    7.50
   5   1   4   63.29    8.30
   5   1   4   65.99    7.20
  -5   1  -4   62.79    7.70
   5   1   4   75.29    7.30
  -5   1  -4   46.70    5.90
  -5   1  -4   48.40    6.80
  -7  -1  -4    1.30    2.30
  -7  -1  -4    0.40    2.70
   7  -1   4   -0.50    1.90
  -7  -1  -4    0.70    2.80
   7  -1   4    7.20    3.50
  -7  -1  -4    1.20    2.40
  -7  -1  -4    1.60    2.10
   7  -1   4   -2.30    1.90
   7  -1   4   -1.40    1.60
  -7  -1  -4    0.10    1.70
   7   1   4   -1.70    2.20
  -7   1  -4    4.50    2.80
   7   1   4    1.70    2.20
  -7   1  -4   -1.00    1.50
   7   1   4    1.20    3.40
  -7   1  -4   -2.80    1.80
  -7   1  -4    1.80    2.70
   7   1   4   -1.10    2.40
   7   1   4   -4.00    1.20
  -7   1  -4    2.40    3.60
  -7   1  -4    0.90    2.70
   9  -1   4  902.01   35.30
  -9  -1  -4  826.72   32.80
  -9  -1  -4  832.02   34.90
   9  -1   4  856.31   33.10
  -9  -1  -4  869.31   34.80
  -9  -1  -4  864.61   34.30
  -9  -1  -4  881.41   34.90
   9  -1   4  861.71   33.70
  -9  -1  -4  804.92   30.70
   9  -1   4  895.11   34.00
   9   1   4  905.21   35.30
  -9   1  -4  880.91   33.70
  -9   1  -4  897.11   32.80
   9   1   4  851.41   33.80
  -9   1  -4  825.42   34.40
  -9   1  -4  919.61   36.00
   9   1   4  874.11   33.90
   9   1   4  893.11   36.40
  -9   1  -4  911.31   35.90
   9   1   4  880.41   31.40
   9   1   4  888.11   34.90
 -11  -1  -4   30.30    6.90
  11  -1   4   31.40    6.90
 -11  -1  -4   45.70    8.50
  11  -1   4   63.59   10.50
  11  -1   4   48.50    7.70
  11  -1   4   42.50    7.60
 -11  -1  -4   52.39    6.90
  11  -1   4   38.20    7.60
 -11  -1  -4   40.10    7.90
 -11  -1  -4   52.39    8.90
 -11  -1  -4   41.90    9.10
 -11   1  -4   47.00    7.50
 -11   1  -4   34.70    7.80
  11   1   4   49.40    9.20
 -11   1  -4   34.40    8.30
  11   1   4   42.50    8.20
 -11   1  -4   39.60    9.20
  11   1   4   19.30    5.60
  11   1   4   40.90    6.50
  11   1   4   52.99    8.60
  11   1   4   30.10    6.60
 -11   1  -4   44.10    7.30
 -13  -1  -4    6.20    3.20
 -13  -1  -4    6.30    4.40
 -13  -1  -4    6.90    4.10
  13  -1   4    6.80    4.10
  13  -1   4    2.80    3.50
 -13  -1  -4    6.00    4.40
 -13   1  -4    7.20    4.30
  13   1   4    8.60    3.60
 -13   1  -4   -2.30    3.80
  13   1   4    5.00    3.80
  13   1   4    4.50    3.90
  13   1   4    6.90    4.80
 -13   1  -4    3.90    3.10
  13   1   4    6.00    4.00
  15  -1   4    5.40    5.20
  15  -1   4    9.90    6.20
  15  -1   4   24.90    7.10
 -15  -1  -4   10.70    5.20
 -15  -1  -4    8.20    5.00
  15   1   4   18.90    6.20
  15   1   4   15.10    6.80
  15   1   4   22.60    7.20
 -15   1  -4    3.60    4.40
  15   1   4   18.40    5.30
  17  -1   4    4.70    4.90
  17  -1   4   -1.60    3.40
 -17  -1  -4   11.70    5.90
  17  -1   4   -3.80    2.30
  17   1   4   -5.20    3.00
  17   1   4    3.80    4.80
  17   1   4   -2.10    3.30
 -17   1  -4    5.00    4.90
  17   1   4    3.80    3.40
  19  -1   4    0.10    3.60
  19  -1   4   -0.30    4.40
 -19  -1  -4    7.90    6.10
  19  -1   4   -1.40    3.50
  19   1   4   -2.90    3.40
  19   1   4    2.90    5.10
  19   1   4   -1.50    3.60
 -19   1  -4   -0.40    3.50
  21  -1   4    5.20    6.50
  21  -1   4   -2.00    3.70
 -21  -1  -4    3.10    9.20
  21  -1   4    1.10    4.20
  21   1   4    2.70    5.40
 -21   1  -4   10.70    7.30
  21   1   4    6.50    5.30
  21   1   4    0.50    4.60
  23  -1   4    5.90    6.00
  23  -1   4   -3.90    3.60
 -23  -1  -4   20.00    9.50
  23  -1   4    9.50    7.00
  23   1   4   15.80    8.40
  23   1   4    4.10    6.60
 -23   1  -4    6.80    6.60
  25  -1   4    5.00    6.10
  25  -1   4   13.30    8.20
  25  -1   4    1.40    5.50
 -25  -1  -4    6.20    8.50
  25   1   4    2.80    6.40
 -25   1  -4    5.40    7.40
  25   1   4   12.70    8.40
 -27  -1  -4   -0.20    7.30
  27  -1   4   14.00   10.90
  27  -1   4   10.20    8.10
  27  -1   4   17.70   10.50
  27   1   4   14.50   11.20
 -27   1  -4    3.40    7.90
  27   1   4   18.10   10.10
  28  -2  -4   -4.60    7.00
 -28  -2   4    8.00    8.50
  28  -2  -4    0.20    6.20
  28   2  -4    6.70    9.40
  26  -2  -4   39.10   13.20
 -26  -2   4   36.30   12.90
  26  -2  -4   27.70    8.80
  26  -2  -4   30.20   11.30
  26   2  -4   28.80   12.40
 -26   2   4   36.40   12.60
  24  -2  -4   82.49   17.40
 -24  -2   4  105.59   20.30
  24  -2  -4   55.29   13.50
  24  -2  -4   67.99   12.90
 -24   2   4   71.49   15.70
  24   2  -4   73.69   16.20
  24   2  -4   63.79   13.50
  24   2  -4   96.69   16.10
 -22  -2   4    5.60    5.90
  22  -2  -4   -1.10    2.80
  22  -2  -4    2.60    7.10
  22  -2  -4   -2.30    4.40
  22   2  -4    3.00    5.10
  22   2  -4   -3.80    2.80
  22   2  -4    5.90    6.00
  22   2  -4    2.60    5.30
  20  -2  -4   20.10    7.80
  20  -2  -4   27.40    9.90
 -20  -2   4   24.40    8.80
  20  -2  -4   21.80    6.30
  20   2  -4   50.49   12.50
  20   2  -4   32.80    9.40
  20   2  -4   27.30    8.10
  20   2  -4   35.50    9.00
 -20   2   4   22.00    8.40
  18  -2  -4  167.18   20.00
 -18  -2   4  159.68   20.00
  18  -2  -4  190.68   20.90
  18  -2  -4  162.78   15.40
  18  -2  -4  155.48   15.70
  18   2  -4  179.98   18.80
  18   2  -4  193.28   22.30
  18   2  -4  190.38   20.40
  18   2  -4  139.09   18.40
 -18   2   4  162.78   19.00
 -16  -2   4  151.58   17.00
  16  -2  -4  154.08   12.30
  16  -2  -4  172.68   19.50
 -16  -2   4  180.68   19.80
  16  -2  -4  217.78   21.50
  16  -2  -4  208.58   13.90
  16   2  -4  202.78   20.30
 -16   2   4  169.78   18.30
  16   2  -4  187.08   18.30
  16   2  -4  163.88   12.90
 -16   2   4  177.18    9.30
  16   2  -4  156.58   18.30
 -16   2   4  180.08   12.90
  14  -2  -4  133.69   16.00
 -14  -2   4  148.29   16.40
  14  -2  -4  130.59   12.50
  14  -2  -4  137.99   16.10
 -14  -2   4  123.69   12.20
  14  -2  -4  130.59   10.00
 -14  -2   4  111.29   13.50
 -14  -2   4  140.99   15.80
  14  -2  -4  126.09   10.00
 -14   2   4  164.38   17.00
  14   2  -4  126.69   14.20
  14   2  -4  129.49   14.20
  14   2  -4  131.59   15.20
  14   2  -4  134.59   12.60
  14   2  -4  124.29   14.90
 -12  -2   4   35.60    8.60
  12  -2  -4   37.50    7.40
 -12  -2   4   54.79    9.00
  12  -2  -4   57.39    6.80
  12  -2  -4   51.39    6.50
  12  -2  -4   44.40    6.90
 -12  -2   4   30.80    6.90
 -12  -2   4   42.40    6.70
 -12  -2   4   63.59   11.40
  12  -2  -4   52.59    9.00
  12  -2  -4   42.20    8.60
 -12  -2   4   28.10    6.80
 -12   2   4   45.00    7.50
  12   2  -4   37.50    7.50
  12   2  -4   46.20    9.00
  12   2  -4   46.40    6.70
 -12   2   4   69.69   10.50
 -12   2   4   62.49   10.50
  12   2  -4   36.00    7.50
  12   2  -4   45.70    8.60
 -10  -2   4  736.73   31.30
  10  -2  -4  717.53   25.50
 -10  -2   4  739.43   26.60
 -10  -2   4  653.33   30.00
 -10  -2   4  750.02   32.70
  10  -2  -4  734.03   29.20
 -10  -2   4  753.32   31.60
  10  -2  -4  761.02   32.50
 -10  -2   4  748.43   31.20
  10  -2  -4  738.43   25.60
  10  -2  -4  777.62   32.10
  10   2  -4  780.52   31.70
  10   2  -4  735.23   32.30
  10   2  -4  711.03   26.50
  10   2  -4  753.42   31.40
  10   2  -4  777.72   31.80
 -10   2   4  711.03   31.20
 -10   2   4  735.23   30.60
 -10   2   4  726.33   28.80
  10   2  -4  779.92   32.10
 -10   2   4  725.33   30.70
 -10   2   4  734.63   31.90
  -8  -2   4   -0.50    2.50
  -8  -2   4    1.70    1.70
  -8  -2   4    0.50    1.40
   8  -2  -4    3.00    3.10
  -8  -2   4   -2.40    1.50
  -8  -2   4    0.40    2.80
   8  -2  -4    6.50    3.10
  -8  -2   4    2.20    2.40
   8  -2  -4   -1.40    1.30
  -8  -2   4    3.10    3.00
   8   2  -4   -0.10    2.70
  -8   2   4   -1.60    2.30
   8   2  -4    1.40    2.60
   8   2  -4   -1.30    1.90
  -8   2   4   -1.30    2.50
  -8   2   4   -0.30    2.10
   8   2  -4    3.40    3.10
   8   2  -4   -1.50    2.10
   6  -2  -4  289.27   15.10
  -6  -2   4  329.47   11.80
  -6  -2   4  311.37   16.10
  -6  -2   4  278.27   16.40
  -6  -2   4  291.37   11.50
  -6  -2   4  298.17   14.70
   6  -2  -4  300.87   16.40
   6  -2  -4  307.37   10.60
  -6  -2   4  309.57   16.00
   6  -2  -4  303.57   10.60
  -6  -2   4  296.97   16.00
   6  -2  -4  306.77   16.00
  -6   2   4  325.97   16.00
  -6   2   4  309.97   15.30
   6   2  -4  348.47   16.50
   6   2  -4  262.37   13.90
   6   2  -4  304.37   16.40
   6   2  -4  296.57   15.70
  -6   2   4  296.67   14.80
   6   2  -4  254.97   15.80
  -6   2   4  327.37   15.10
  -6   2   4  315.67   16.70
   4  -2  -4  190.78    7.10
   4  -2  -4  183.38   11.40
   4  -2  -4  182.98   10.10
  -4  -2   4  198.98   12.60
  -4  -2   4  195.58    8.00
   4  -2  -4  192.48   12.20
   4  -2  -4  196.08    7.20
  -4  -2   4  199.68   11.60
  -4  -2   4  188.88   11.30
  -4  -2   4  194.58   11.50
  -4   2   4  173.48    9.90
   4   2  -4  178.18   11.40
  -4   2   4  193.18   11.40
  -4   2   4  198.98   11.30
  -4   2   4  206.98   12.40
   4   2  -4  197.08   12.20
   4   2  -4  203.78    9.90
   4   2  -4  191.28   11.20
  -4   2   4  188.68   11.10
   4   2  -4  187.48    7.80
   4   2  -4  197.98   11.40
  -2  -2   4   90.69    8.40
  -2  -2   4   75.29    7.70
   2  -2  -4   78.19    4.80
  -2  -2   4  102.19   10.40
  -2  -2   4   84.49    4.60
  -2  -2   4   89.79    7.20
  -2  -2   4   74.19    5.00
   2  -2  -4   87.69    9.10
   2  -2  -4   76.09    5.80
   2  -2  -4   83.59    7.80
   2   2  -4   85.19    4.70
  -2   2   4  103.09   10.40
  -2   2   4   74.99    5.90
  -2   2   4   91.49    6.80
  -2   2   4  104.49    8.40
   2   2  -4   77.99    7.70
  -2   2   4   83.29    8.50
   2   2  -4   82.69    5.00
   2   2  -4   82.89    8.20
   2   2  -4   82.29    6.70
   2   2  -4   86.09    9.20
  -2   2   4   85.19    6.70
   0  -2   4  681.73   23.10
   0  -2  -4  671.43   23.00
   0  -2  -4  667.33   23.90
   0  -2   4  702.23   24.10
   0  -2  -4  703.83   26.70
   0  -2   4  681.43   24.60
   0  -2  -4  681.83   23.00
   0  -2  -4  590.94   24.20
   0  -2   4  652.83   26.60
   0  -2  -4  651.23   25.80
   0   2   4  647.64   25.90
   0   2   4  721.03   24.20
   0   2   4  664.13   21.80
   0   2  -4  650.43   23.90
   0   2  -4  682.73   22.90
   0   2  -4  669.93   23.90
   0   2   4  656.63   21.70
   0   2  -4  646.64   26.40
   0   2   4  710.53   26.50
   0   2  -4  664.43   24.00
   0   2   4  671.03   26.40
  -2  -2  -4  462.15   18.00
  -2  -2  -4  439.96   17.70
  -2  -2  -4  434.96   20.30
   2  -2   4  449.86   20.90
  -2  -2  -4  434.96   18.20
   2  -2   4  516.45   19.20
   2  -2   4  463.95   18.60
   2   2   4  453.85   17.90
   2   2   4  482.45   20.50
   2   2   4  458.85   18.00
   2   2   4  464.55   20.20
  -2   2  -4  482.65   18.00
   2   2   4  489.95   21.30
  -2   2  -4  455.45   17.80
  -2   2  -4  428.56   18.10
   2   2   4  438.26   17.80
   2   2   4  457.05   17.80
  -2   2  -4  449.06   20.90
  -2   2  -4  477.05   17.20
   4  -2   4 1885.01   54.39
   4  -2   4 1895.51   59.69
  -4  -2  -4 1823.42   59.49
   4  -2   4 1956.30   62.69
  -4  -2  -4 1873.61   58.69
   4  -2   4 1859.01   58.39
   4  -2   4 1880.61   54.79
  -4  -2  -4 1884.51   61.69
  -4  -2  -4 1842.42   57.39
   4   2   4 1878.61   59.19
   4   2   4 1901.51   60.59
  -4   2  -4 1809.42   61.59
   4   2   4 1852.91   58.49
   4   2   4 1906.51   60.79
  -4   2  -4 1857.71   54.69
   4   2   4 1921.01   59.09
   4   2   4 1945.91   62.29
  -4   2  -4 1924.91   57.29
   4   2   4 1899.61   57.79
  -4   2  -4 1858.61   56.99
  -4   2  -4 1823.92   59.29
  -4   2  -4 1954.10   54.49
   6  -2   4   27.40    5.70
  -6  -2  -4   23.00    4.40
  -6  -2  -4   19.80    5.10
  -6  -2  -4   18.80    5.00
   6  -2   4   17.70    4.00
   6  -2   4   20.30    5.10
  -6  -2  -4   13.20    4.10
  -6  -2  -4   27.00    5.90
   6  -2   4   19.70    3.80
  -6  -2  -4   17.10    4.50
   6   2   4   24.50    6.10
   6   2   4   23.10    5.20
  -6   2  -4   27.40    6.50
   6   2   4   21.00    4.80
  -6   2  -4   14.70    4.50
  -6   2  -4   21.70    3.90
   6   2   4   17.00    4.30
  -6   2  -4   25.50    2.00
  -6   2  -4   12.90    4.50
   6   2   4   22.20    5.00
   6   2   4   26.10    5.50
  -6   2  -4   28.30    4.60
  -6   2  -4   20.90    2.10
  -6   2  -4   27.70    4.50
  -8  -2  -4   39.30    7.70
  -8  -2  -4   19.60    5.50
  -8  -2  -4   22.50    5.40
   8  -2   4   24.50    5.10
  -8  -2  -4   26.80    6.10
  -8  -2  -4   18.80    4.50
   8  -2   4   10.70    3.40
   8  -2   4   37.70    7.50
   8  -2   4   24.20    4.90
  -8  -2  -4   33.80    6.60
   8   2   4   30.30    7.40
   8   2   4   23.60    4.90
   8   2   4   15.50    4.80
  -8   2  -4   24.80    4.50
  -8   2  -4   19.40    3.90
   8   2   4   25.90    5.60
  -8   2  -4   27.20    6.70
   8   2   4   23.40    5.60
  -8   2  -4   19.30    5.10
  -8   2  -4   19.80    4.30
   8   2   4   17.10    4.90
  -8   2  -4   27.00    6.30
  10  -2   4   57.19    8.50
 -10  -2  -4   47.10    8.40
  10  -2   4   66.09    8.70
 -10  -2  -4   52.09    8.70
 -10  -2  -4   76.39    9.50
  10  -2   4   51.69    8.70
 -10  -2  -4   52.69    7.70
 -10  -2  -4   47.20    8.40
  10   2   4   64.69    9.60
  10   2   4   54.99    8.50
 -10   2  -4   64.29    8.60
  10   2   4   59.49    8.90
  10   2   4   63.59   11.10
 -10   2  -4   38.50    8.30
  10   2   4   57.29    8.30
 -12  -2  -4   60.59   10.70
  12  -2   4   85.09   12.90
  12  -2   4   76.29   10.40
  12  -2   4   77.39   10.30
 -12  -2  -4   70.89   11.10
 -12  -2  -4   77.89   10.30
 -12  -2  -4   62.19    9.80
  12   2   4  102.09   11.90
 -12   2  -4   78.59    9.30
 -12   2  -4   74.69   10.50
  12   2   4   69.99   12.20
  12   2   4   86.29   12.30
  12   2   4   76.99   11.70
  12   2   4   87.49   10.90
 -12   2  -4   88.69   13.40
  14  -2   4   24.60    6.90
  14  -2   4   28.80    8.20
 -14  -2  -4   25.10    7.00
  14  -2   4   17.40    6.70
 -14  -2  -4   27.90    8.10
  14   2   4   26.90    7.00
  14   2   4   25.10    8.50
  14   2   4   30.60    7.30
  14   2   4   21.30    8.10
  14   2   4   21.80    6.80
 -14   2  -4   31.30    8.40
  16  -2   4  133.09   15.90
  16  -2   4  121.09   16.60
  16  -2   4  138.49   17.00
 -16  -2  -4  160.18   19.80
 -16  -2  -4  179.98   20.00
  16   2   4  126.69   16.90
 -16   2  -4  185.28   21.10
  16   2   4  168.58   16.70
  16   2   4  140.39   16.20
  16   2   4  167.38   20.50
  18  -2   4    6.30    5.40
  18  -2   4   -2.60    3.20
  18  -2   4    6.10    4.70
  18   2   4    2.40    5.30
  18   2   4   -2.20    3.40
  18   2   4   -0.70    4.10
 -18   2  -4   -1.60    3.90
  18   2   4    3.10    3.90
 -20  -2  -4   83.89   15.80
  20  -2   4   75.29   15.00
  20  -2   4   49.50   10.60
  20  -2   4   48.20   12.20
  20   2   4   41.90   11.70
 -20   2  -4   57.49   14.00
  20   2   4   73.69   14.40
  22  -2   4   52.19   13.70
  22  -2   4   38.00   10.20
 -22  -2  -4   59.29   14.40
  22   2   4   32.00   10.20
 -22   2  -4   18.10    8.80
  22   2   4   37.60   12.10
  24  -2   4    5.10    6.50
 -24  -2  -4   24.50   10.20
  24  -2   4   15.90    8.40
  24  -2   4    4.80    6.30
 -24   2  -4   21.60   10.00
  24   2   4    7.70    7.20
  24   2   4   30.80   12.10
  26  -2   4   11.00   12.70
  26  -2   4   18.20    9.70
 -26  -2  -4   13.10    9.80
 -26   2  -4   12.30   13.80
  27  -3  -4    0.20    5.70
  27  -3  -4    5.40    7.30
  27  -3  -4    8.70    8.70
 -27  -3   4   -5.10    5.60
 -27   3   4    5.40    9.60
  25  -3  -4    1.70    5.20
  25  -3  -4   -1.80    4.40
  25  -3  -4    2.60    4.40
 -25  -3   4    0.60    6.50
  25   3  -4    5.60    6.60
 -25   3   4    1.00    6.30
  25   3  -4   -2.10    4.90
 -23  -3   4    0.40    5.50
  23  -3  -4    5.50    4.80
  23  -3  -4    2.50    6.30
  23  -3  -4    4.60    5.60
  23   3  -4    1.90    5.90
  23   3  -4    4.60    5.30
 -23   3   4    6.30    7.10
  21  -3  -4    9.60    7.10
  21  -3  -4    0.20    3.30
  21  -3  -4    1.80    5.10
 -21  -3   4    4.10    6.50
  21   3  -4   10.20    6.90
  19  -3  -4   21.20    9.40
 -19  -3   4   72.59   14.80
  19  -3  -4   42.60   10.90
  19  -3  -4   29.20    7.20
  19   3  -4   33.40   10.60
 -19   3   4   27.10    9.30
  19   3  -4   33.00    9.80
  17  -3  -4   32.90    9.30
  17  -3  -4   30.40    7.20
  17  -3  -4   23.10    9.10
 -17  -3   4   34.90    9.80
 -17  -3   4   46.40   17.10
  17  -3  -4   28.70    7.10
  17   3  -4   30.30    6.60
  17   3  -4   44.10   10.70
  17   3  -4   44.30   11.10
 -17   3   4   31.30    8.60
  17   3  -4   23.20    7.90
  15  -3  -4   30.80    5.90
  15  -3  -4   29.70    8.70
  15  -3  -4   20.50    7.30
 -15  -3   4   21.20    7.30
  15  -3  -4   21.60    5.60
 -15  -3   4   18.20    7.00
  15   3  -4   15.20    6.50
  15   3  -4   27.10    5.70
  15   3  -4   19.60    7.40
 -15   3   4   31.70    8.40
  15   3  -4   26.60    7.80
  13  -3  -4    2.70    3.50
 -13  -3   4    0.40    3.00
 -13  -3   4    4.40    2.40
  13  -3  -4   -4.90    2.50
  13  -3  -4    0.30    1.80
  13  -3  -4   -0.60    2.00
  13  -3  -4    2.20    1.90
 -13  -3   4    2.40    3.80
  13   3  -4    4.20    4.40
  13   3  -4   -1.70    2.60
  13   3  -4   -1.20    3.10
 -13   3   4    5.30    4.20
 -13   3   4    1.10    2.60
  13   3  -4   -1.40    3.30
 -11  -3   4   90.99    6.30
 -11  -3   4   84.19   12.00
  11  -3  -4   92.09   12.50
  11  -3  -4   94.59    6.40
  11  -3  -4   95.59    6.40
 -11  -3   4   79.19   11.00
 -11  -3   4   96.79   12.70
 -11  -3   4   91.29    6.50
 -11  -3   4  107.99   14.40
  11  -3  -4   91.69   12.20
  11  -3  -4  121.59   12.10
  11   3  -4   99.89   12.40
 -11   3   4   85.19   11.20
  11   3  -4  106.09   13.50
 -11   3   4  116.69   13.50
  11   3  -4   91.69   12.20
 -11   3   4  100.79   13.40
  11   3  -4   84.59   12.20
  -9  -3   4  241.88   16.10
  -9  -3   4  230.68    9.30
   9  -3  -4  231.08    9.10
  -9  -3   4  228.68   17.10
  -9  -3   4  192.08   14.40
  -9  -3   4  220.78    9.30
   9  -3  -4  230.98    9.20
   9  -3  -4  252.87   16.30
  -9  -3   4  229.18   15.60
   9  -3  -4  235.78   16.10
   9  -3  -4  225.68   14.30
  -9   3   4  207.38   15.00
   9   3  -4  211.78   15.70
  -9   3   4  211.98   15.50
  -9   3   4  228.78   15.50
  -9   3   4  214.88   16.50
   9   3  -4  228.38   15.50
   9   3  -4  225.48   15.30
   9   3  -4  242.28   15.30
  -9   3   4  249.88   15.90
  -7  -3   4   19.00    5.10
   7  -3  -4   37.30    6.70
  -7  -3   4   28.10    5.80
   7  -3  -4   26.00    5.60
  -7  -3   4   29.00    6.50
  -7  -3   4   23.60    5.70
   7  -3  -4   20.00    5.60
  -7  -3   4   18.30    5.00
   7   3  -4   20.70    4.90
   7   3  -4   30.40    6.70
   7   3  -4   19.10    5.10
  -7   3   4   18.00    5.10
  -7   3   4   26.40    9.00
   7   3  -4   31.10    6.20
  -7   3   4   31.80    6.60
   7   3  -4   22.50    6.10
  -7   3   4   33.10    6.50
   5  -3  -4  222.88   13.80
  -5  -3   4  204.08   13.30
   5  -3  -4  209.98   13.00
  -5  -3   4  204.28   13.70
  -5  -3   4  197.08   14.60
  -5  -3   4  201.48   11.20
  -5  -3   4  200.88   13.20
  -5   3   4  199.98   13.70
  -5   3   4  183.18   12.40
   5   3  -4  178.48   13.80
   5   3  -4  204.98   13.90
  -5   3   4  193.68   12.50
   5   3  -4  185.88   14.00
  -5   3   4  206.88   13.80
   5   3  -4  200.58   12.70
   5   3  -4  202.18   11.20
  -5   3   4  205.08   13.40
  -5   3   4  223.68   13.00
  -3  -3   4  386.46   12.80
  -3  -3   4  350.36   18.00
  -3  -3   4  392.06   18.60
   3  -3  -4  399.96   18.60
   3  -3  -4  380.16   13.50
   3  -3  -4  416.96   19.90
  -3  -3   4  363.76   18.60
  -3  -3   4  431.86   21.60
   3  -3  -4  389.46   13.50
   3   3  -4  378.96   22.10
  -3   3   4  382.36   19.50
   3   3  -4  374.96   19.10
  -3   3   4  400.26   18.00
  -3   3   4  356.06   19.20
  -3   3   4  416.06   20.40
   3   3  -4  374.36   12.70
  -3   3   4  386.16   18.00
  -3   3   4  395.16   17.90
  -3   3   4  412.96   20.10
   3   3  -4  394.66   15.70
   3   3  -4  381.26   17.80
   1  -3  -4   16.00    4.10
  -1  -3   4   13.00    3.90
  -1  -3   4   25.70    6.50
   1  -3  -4   18.30    3.20
  -1  -3   4   16.90    4.40
   1  -3  -4   24.00    3.80
  -1   3   4   11.50    4.10
   1   3  -4   15.20    4.40
  -1   3   4   20.70    4.40
  -1   3   4   14.60    4.40
  -1   3   4   18.70    5.00
   1   3  -4   21.70    4.10
   1   3  -4   16.60    2.70
  -1   3   4   25.10    4.60
  -1   3   4   20.40    5.30
  -1   3   4   20.30    4.30
  -1  -3  -4    4.10    2.70
   1  -3   4   13.60    4.70
  -1  -3  -4   14.80    4.40
   1  -3   4   16.20    4.20
   1  -3   4   16.30    4.00
   1  -3   4   13.60    3.90
  -1  -3  -4   10.70    3.00
  -1  -3  -4   16.60    3.50
  -1  -3  -4   13.80    3.40
   1  -3   4   18.00    3.90
  -1   3  -4   21.40    4.50
   1   3   4   15.70    4.70
   1   3   4   10.30    3.10
  -1   3  -4    6.60    3.70
  -1   3  -4   16.50    1.90
   1   3   4   11.00    4.40
   1   3   4   17.00    4.50
  -1   3  -4    8.00    4.10
  -1   3  -4   11.90    3.30
  -1   3  -4   17.60    2.00
   1   3   4   12.30    2.50
   1   3   4   13.50    2.70
   3  -3   4  306.57   18.40
  -3  -3  -4  312.87   15.30
   3  -3   4  285.37   14.40
   3  -3   4  291.07   14.60
   3  -3   4  291.17   13.60
  -3  -3  -4  274.07   15.20
   3  -3   4  287.77   14.30
  -3  -3  -4  298.17   13.30
  -3  -3  -4  284.67   17.10
  -3   3  -4  269.37   10.20
  -3   3  -4  287.07   13.60
   3   3   4  310.87   17.70
  -3   3  -4  276.77   10.30
  -3   3  -4  257.17   17.20
   3   3   4  294.57   15.50
   3   3   4  259.47   13.30
   3   3   4  273.37   13.10
   3   3   4  283.97   17.00
   3   3   4  276.87   13.60
  -3   3  -4  297.37   12.60
   3   3   4  262.17   16.50
  -3   3  -4  278.87   12.30
  -3   3  -4  291.47   14.70
   5  -3   4  121.89    8.90
   5  -3   4  134.09   10.30
  -5  -3  -4  125.19   10.30
   5  -3   4  118.49   13.30
  -5  -3  -4  130.89   10.40
  -5  -3  -4  122.39    8.20
  -5  -3  -4  168.58   15.90
   5  -3   4  129.19    9.20
  -5  -3  -4  122.79   12.10
  -5   3  -4  108.49    7.50
  -5   3  -4  123.39    7.20
   5   3   4  137.39    9.90
   5   3   4  126.89   13.20
   5   3   4  120.59   13.00
   5   3   4  123.79    9.40
   5   3   4  123.49    8.40
  -5   3  -4  119.99   13.30
   5   3   4  108.89   12.50
  -5   3  -4  134.09   12.70
   5   3   4  120.69   10.10
  -5   3  -4  124.39    7.30
  -5   3  -4  113.89    7.40
  -7  -3  -4   15.00    5.60
   7  -3   4    3.10    2.20
   7  -3   4   12.10    5.20
  -7  -3  -4    5.70    2.80
  -7  -3  -4    2.40    2.70
   7  -3   4    9.10    3.00
  -7  -3  -4    5.20    3.50
   7  -3   4   11.70    3.60
  -7  -3  -4    5.60    3.70
   7  -3   4    4.30    3.00
  -7  -3  -4    4.20    3.30
   7   3   4    8.90    3.60
  -7   3  -4    3.20    2.20
   7   3   4    8.70    3.70
  -7   3  -4   11.10    3.30
  -7   3  -4    3.40    3.20
   7   3   4   12.70    5.30
   7   3   4    6.40    3.90
   7   3   4    5.70    2.90
  -7   3  -4    4.30    2.00
  -7   3  -4   11.60    2.70
  -9  -3  -4    4.00    3.70
  -9  -3  -4   13.30    5.20
   9  -3   4    6.60    3.30
  -9  -3  -4   10.70    3.90
  -9  -3  -4   11.00    4.90
   9  -3   4    7.40    4.30
   9  -3   4    5.70    3.00
   9  -3   4   11.70    3.50
   9   3   4    3.00    4.80
   9   3   4    6.80    4.50
  -9   3  -4    5.10    1.50
  -9   3  -4    4.60    1.40
   9   3   4    3.00    2.60
  -9   3  -4    5.10    2.30
  -9   3  -4    1.60    3.30
  -9   3  -4    7.50    3.20
   9   3   4    6.50    3.90
  11  -3   4   52.29    9.90
  11  -3   4   60.59    8.80
 -11  -3  -4   58.19   10.30
 -11  -3  -4   48.30    9.30
  11  -3   4   45.70    7.90
  11   3   4   38.30    9.80
  11   3   4   52.79   13.70
 -11   3  -4   47.60   10.10
 -11   3  -4   58.79    8.70
  11   3   4   47.90    7.60
  11   3   4   45.40    8.60
 -11   3  -4   53.39    6.20
  13  -3   4   -3.80    2.60
 -13  -3  -4   -0.40    3.50
  13  -3   4    3.10    3.10
  13  -3   4   -0.60    2.20
 -13  -3  -4    3.20    4.40
 -13   3  -4   -0.90    3.50
  13   3   4    6.30    5.60
  13   3   4   -1.50    2.10
  13   3   4    4.90    4.30
  13   3   4   -1.40    3.20
  15  -3   4  125.49   14.30
 -15  -3  -4  120.59   16.70
  15  -3   4  132.59   17.60
  15  -3   4  132.29   15.80
  15   3   4  113.29   16.30
  15   3   4  147.19   16.60
  15   3   4  126.29   20.00
 -15   3  -4  124.79   19.10
  17  -3   4   68.69   11.90
 -17  -3  -4   61.19   12.00
  17  -3   4   44.10    9.40
  17  -3   4   38.40   10.40
  17   3   4   52.19   10.10
  17   3   4   45.70   10.30
 -17   3  -4   55.09   12.90
  17   3   4   48.90   12.40
  19  -3   4    4.60    4.50
  19  -3   4    2.10    4.60
  19  -3   4    1.00    5.20
 -19  -3  -4   12.00    7.60
  19   3   4    0.70    4.80
 -19   3  -4   12.20    7.90
  19   3   4   17.40    8.70
  19   3   4    3.30    5.00
 -21  -3  -4    7.20    7.00
  21  -3   4    0.00    3.60
  21  -3   4    5.10    5.60
  21   3   4    7.90    7.30
 -21   3  -4    9.60    7.90
 -23  -3  -4    7.70    8.40
  23  -3   4   10.60    7.60
  23  -3   4    3.50    5.20
  23   3   4   -0.30    4.80
 -23   3  -4   18.10   10.60
  25  -3   4    0.20    5.40
 -25  -3  -4   -5.80    5.80
  25  -3   4   -1.40    5.70
 -25   3  -4    3.60    9.30
  25   3   4    0.90    6.90
  26  -4  -4    6.20    8.10
  26  -4  -4   10.40    8.00
  26  -4  -4   -3.10    3.80
 -26  -4   4   12.00   10.00
  26   4  -4   -0.20    7.80
  26   4  -4    1.50    6.10
 -24  -4   4    4.00    7.70
  24  -4  -4   20.40    7.00
  24  -4  -4   19.10   10.50
  24  -4  -4   27.20   10.80
  24   4  -4    5.90    6.70
 -24   4   4   11.80    9.40
  24   4  -4   16.80    8.90
  22  -4  -4    6.10    6.20
  22  -4  -4    5.70    6.50
  22  -4  -4   -1.30    2.50
 -22  -4   4    6.60    7.70
 -22   4   4    3.10    5.70
  22   4  -4    7.60    7.00
  22   4  -4   15.70    8.80
  20  -4  -4   46.80   12.00
 -20  -4   4   72.59   16.40
  20  -4  -4   78.89   15.60
  20  -4  -4   44.10    8.40
  20   4  -4   58.99   13.90
 -20   4   4   44.00   12.00
  20   4  -4   80.79   15.20
  18  -4  -4   56.09    8.90
  18  -4  -4   43.70   11.10
  18  -4  -4   79.59   14.80
  18   4  -4   39.90   11.10
 -18   4   4   47.40   11.90
  18   4  -4   59.09   12.90
 -16  -4   4  134.99   19.10
  16  -4  -4  109.29   16.50
  16  -4  -4  151.88   18.90
  16  -4  -4  117.09   11.00
 -16  -4   4  108.99   15.80
 -16   4   4  127.99   17.50
  16   4  -4  140.39   18.50
  16   4  -4  118.89   17.60
  14  -4  -4    5.90    4.60
  14  -4  -4    7.30    4.20
 -14  -4   4   20.30    8.10
 -14  -4   4   12.80    6.20
  14  -4  -4   13.20    3.30
  14  -4  -4   17.70    3.90
  14  -4  -4    7.80    5.20
  14   4  -4   20.80    8.40
 -14   4   4   14.70    6.70
  14   4  -4   14.00    5.90
  12  -4  -4   18.00    5.60
 -12  -4   4   14.40    6.10
  12  -4  -4   10.30    5.40
  12  -4  -4   22.20    7.10
  12  -4  -4   24.00    3.70
  12  -4  -4   15.90    3.00
 -12  -4   4   14.40    6.50
 -12   4   4   14.30    6.00
  12   4  -4    5.80    5.00
  12   4  -4   25.80    7.80
  10  -4  -4   60.89   10.50
  10  -4  -4   77.59   10.50
  10  -4  -4   63.89   10.90
 -10  -4   4   54.99   10.80
 -10  -4   4   77.19   12.90
 -10  -4   4   57.29    9.60
  10   4  -4   80.79   12.20
 -10   4   4   50.19    9.80
  10   4  -4   66.19   10.40
 -10   4   4   59.49   11.00
  10   4  -4   46.90    9.00
  -8  -4   4   13.00    6.40
  -8  -4   4   13.10    6.10
   8  -4  -4   23.10    6.10
  -8  -4   4   11.50    4.60
   8  -4  -4    2.80    3.30
   8  -4  -4   21.80    6.60
  -8   4   4   14.70    5.10
  -8   4   4   20.40    5.60
  -8   4   4   20.50    6.10
   8   4  -4   13.10    4.80
  -8   4   4   30.00    6.90
  -8   4   4   13.70    8.00
   8   4  -4   10.60    5.30
  -8   4   4   18.10    5.60
   8   4  -4   20.70    5.60
  -6  -4   4   85.79    9.90
   6  -4  -4  104.29   13.10
  -6  -4   4   53.19    9.30
  -6  -4   4   76.39   12.10
  -6   4   4   99.39   12.40
   6   4  -4   68.59    9.40
   6   4  -4   79.59    9.50
  -6   4   4   87.49   11.00
  -6   4   4   85.09   11.90
  -6   4   4   74.49   11.10
  -6   4   4   68.49   10.00
  -6   4   4   80.59   11.00
   6   4  -4   85.79   11.60
  -6   4   4   90.49   10.90
  -4  -4   4   56.99    7.10
   4  -4  -4   68.89    9.80
  -4  -4   4   55.99   10.70
  -4  -4   4   53.09    9.80
   4  -4  -4   65.99    4.50
   4  -4  -4   62.19    4.40
   4   4  -4   65.99    8.70
  -4   4   4   65.29    9.80
   4   4  -4   71.79    8.00
   4   4  -4   53.49    9.20
  -4   4   4   79.99   12.20
  -4   4   4   55.39    9.10
  -4   4   4   49.00    8.20
  -4   4   4   47.50    7.30
  -4   4   4   84.59   10.20
  -4   4   4   69.99   10.60
  -2  -4   4   -3.60    2.40
  -2  -4   4    2.50    1.90
  -2  -4   4    4.70    7.60
   2  -4  -4   -1.30    1.10
  -2  -4   4    0.70    1.10
   2  -4  -4    1.00    1.50
  -2  -4   4    0.90    1.70
   2  -4  -4    5.70    3.20
  -2   4   4    7.50    3.50
  -2   4   4    8.20    3.00
   2   4  -4    3.40    3.50
   2   4  -4    2.10    2.10
  -2   4   4    6.90    3.40
   2   4  -4    0.20    1.20
   2   4  -4   -0.50    1.50
   0  -4  -4   24.90    4.60
   0  -4   4   19.00    3.60
   0  -4   4   22.60    5.20
   0  -4  -4   23.00    5.80
   0  -4   4   26.80    6.20
   0  -4  -4   27.20    7.20
   0   4  -4   26.20    3.80
   0   4  -4   21.90    4.20
   0   4   4   17.30    6.40
   0   4   4   25.00    7.40
   0   4  -4   28.10    6.00
   0   4   4   29.30    6.90
   0   4   4   18.40    4.40
   0   4   4   22.70    4.50
   0   4   4   18.50    5.90
   0   4  -4   23.20    3.70
   0   4  -4   19.80    3.90
  -2  -4  -4  329.47   16.90
  -2  -4  -4  262.17   18.10
  -2  -4  -4  354.96   19.40
   2  -4   4  334.87   16.90
   2  -4   4  340.47   15.90
   2  -4   4  313.97   16.60
  -2  -4  -4  341.27   17.20
   2  -4   4  346.37   21.80
   2  -4   4  303.57   16.90
  -2   4  -4  357.96   17.90
   2   4   4  322.87   15.10
  -2   4  -4  354.26   12.80
   2   4   4  349.67   20.40
   2   4   4  302.07   19.40
  -2   4  -4  304.77   15.40
   2   4   4  349.17   15.40
  -2   4  -4  333.77   12.80
   2   4   4  329.37   13.70
   2   4   4  376.26   21.40
  -2   4  -4  335.77   13.60
  -4  -4  -4  359.06   15.70
  -4  -4  -4  374.06   20.90
   4  -4   4  392.46   18.90
  -4  -4  -4  369.46   19.60
   4  -4   4  370.26   18.00
   4  -4   4  410.86   18.70
   4  -4   4  339.67   22.70
  -4  -4  -4  369.76   19.40
   4   4   4  409.06   23.00
   4   4   4  347.57   17.00
   4   4   4  370.56   16.20
  -4   4  -4  374.86   14.70
  -4   4  -4  397.96   18.50
  -4   4  -4  369.06   18.10
   4   4   4  344.97   20.10
   4   4   4  396.86   22.70
  -4   4  -4  375.06   18.70
   6  -4   4  216.98   12.80
   6  -4   4  212.98   14.20
  -6  -4  -4  195.18   14.60
   6  -4   4  197.48   20.50
  -6  -4  -4  207.58   15.40
   6  -4   4  194.28   12.50
  -6   4  -4  195.58   10.40
   6   4   4  222.38   17.30
   6   4   4  182.58   12.80
  -6   4  -4  202.88   11.90
   6   4   4  207.58   15.10
   6   4   4  190.08   11.00
  -6   4  -4  176.68   11.40
   6   4   4  151.18   16.20
  -6   4  -4  214.18   14.50
  -6   4  -4  214.88   10.70
   8  -4   4   47.10    7.30
   8  -4   4   25.30    5.20
  -8  -4  -4   27.20    7.30
   8  -4   4   34.30    8.70
  -8  -4  -4   22.50    8.30
   8  -4   4   32.00    5.60
  -8   4  -4   31.00    5.30
   8   4   4   45.60    6.30
   8   4   4   25.20    7.10
   8   4   4   33.00    9.50
  10  -4   4   75.49    9.10
  10  -4   4   71.79   11.20
 -10  -4  -4   84.59   12.90
 -10  -4  -4   90.89   13.80
  10  -4   4   69.99    9.40
 -10   4  -4   75.69   13.20
  10   4   4   64.09   12.70
  10   4   4   59.89   11.00
  10   4   4   83.39    9.20
 -10   4  -4   59.49    8.90
  12  -4   4    6.00    3.30
 -12  -4  -4    3.00    4.40
 -12  -4  -4    3.20    4.10
  12  -4   4    4.00    4.50
  12   4   4   10.10    7.90
  12   4   4    4.20    3.00
 -12   4  -4   -3.30    2.80
  12   4   4   -2.40    4.00
  14  -4   4    2.50    3.10
 -14  -4  -4    5.10    5.20
 -14  -4  -4    1.50    4.60
  14  -4   4   10.70    6.30
 -14   4  -4    3.00    4.80
  14   4   4    5.50    6.40
  14   4   4   -0.60    4.40
 -16  -4  -4    5.00    5.40
  16  -4   4    2.10    4.20
 -16  -4  -4   -6.50    3.00
  16  -4   4    0.60    3.60
  16   4   4    1.10    4.70
  16   4   4    5.10    6.00
  18  -4   4    0.40    4.40
  18  -4   4   -1.80    3.00
 -18   4  -4   -0.30    4.10
  18   4   4    1.80    5.50
  18   4   4   -3.20    5.10
 -20  -4  -4   44.60   12.60
  20  -4   4   51.89   13.80
  20  -4   4   43.80   10.20
 -20   4  -4   44.10   13.50
  20   4   4   25.20    9.80
  20   4   4   24.90   10.40
 -22  -4  -4   -5.80    4.40
  22  -4   4    5.90    6.60
  22  -4   4   -2.40    3.40
  22   4   4    4.40    7.20
 -22   4  -4   -1.90    5.30
  24  -4   4   17.10   10.20
 -24  -4  -4   -0.90    6.40
  24  -4   4    3.30    5.90
  24   4   4   -0.40    5.60
 -24   4  -4    7.30    8.90
  23  -5  -4    7.50    8.30
  23  -5  -4   -1.90    3.60
 -23  -5   4    3.10   12.10
 -23   5   4    0.60    6.60
  23   5  -4    3.20    6.90
  23   5  -4   -3.80    5.00
 -21  -5   4   -0.90    5.70
  21  -5  -4   -1.40    2.90
  21  -5  -4   -0.70    5.10
 -21   5   4    3.20    6.20
  21   5  -4    3.70    6.10
  21   5  -4    4.50    5.70
  19  -5  -4   12.70    4.40
  19  -5  -4    4.90    6.10
 -19  -5   4   18.00    8.90
  19   5  -4    5.10    6.70
 -19   5   4    7.80    7.40
  19   5  -4   12.70    7.70
 -17  -5   4   41.60   13.00
 -17  -5   4   36.70   10.90
  17  -5  -4   62.39   13.10
  17  -5  -4   32.10    5.80
  17  -5  -4   25.40    9.20
  17   5  -4   54.69   12.90
 -17   5   4   53.39   15.90
  17   5  -4   29.30   11.60
  15  -5  -4   91.89   15.50
  15  -5  -4   80.39   15.00
  15  -5  -4   79.49    7.50
 -15  -5   4   98.29   15.90
  15   5  -4   83.99   14.10
 -15   5   4   74.49   14.30
  13  -5  -4   -2.60    3.20
 -13  -5   4    3.50    4.80
  13  -5  -4    0.00    4.20
 -13  -5   4   -0.70    4.80
  13  -5  -4    3.70    1.90
  13  -5  -4    0.90    1.50
  13   5  -4   -0.40    4.60
 -13   5   4    2.00    4.20
 -13   5   4    2.90    3.70
  13   5  -4   -4.60    2.50
 -11  -5   4    2.90    4.40
  11  -5  -4    2.20    4.00
 -11  -5   4    2.60    5.90
 -11   5   4    1.00    3.40
 -11   5   4   -0.10    3.10
  11   5  -4    7.60    4.80
  11   5  -4   20.20    8.10
 -11   5   4    4.00    4.20
 -11   5   4   -0.20    3.50
  -9  -5   4   59.19   11.00
  -9  -5   4   58.69   11.80
   9   5  -4   54.09    9.50
  -9   5   4   58.79   10.60
  -9   5   4   53.19   10.30
  -9   5   4   54.39    9.60
  -9   5   4   50.09    9.60
   9   5  -4   74.39   13.70
  -7  -5   4    8.90    3.90
  -7  -5   4   14.20    5.90
   7  -5  -4    2.30    3.90
  -7   5   4   -0.60    3.10
   7   5  -4   -2.30    4.10
   7   5  -4    5.50    3.90
  -7   5   4    2.70    3.70
  -5  -5   4   17.00    6.60
   5  -5  -4   12.70    5.60
   5  -5  -4   21.60    3.50
   5  -5  -4   13.70    2.80
  -5  -5   4   13.40    5.30
  -5   5   4   11.40    5.20
  -5   5   4   13.20    5.20
   5   5  -4   10.80    4.00
  -5   5   4   11.90    5.10
  -5   5   4   13.60    5.60
   5   5  -4   17.50    6.70
  -3  -5   4  190.58   14.20
   3  -5  -4  162.78   17.70
  -3  -5   4  263.77   25.10
   3  -5  -4  157.28    9.50
   3  -5  -4  159.58    9.50
   3   5  -4  146.39   16.10
  -3   5   4  164.28   19.70
   3   5  -4  158.08   10.70
  -3   5   4  152.38   16.70
  -3   5   4  163.98   11.90
  -1  -5   4   20.80    7.40
  -1  -5   4    8.80    3.90
   1  -5  -4   14.40    4.00
   1  -5  -4   11.80    3.40
   1   5  -4   11.60    3.90
  -1   5   4    7.00    3.10
  -1   5   4    6.00    4.00
  -1   5   4    1.00    3.50
   1   5  -4    6.40    4.90
   1  -5   4   -0.20    2.30
  -1  -5  -4    4.30    5.00
   1  -5   4    1.10    4.00
  -1  -5  -4    1.40    2.30
  -1   5  -4    2.90    1.60
   1   5   4   -1.20    1.90
  -1   5  -4   -3.00    1.90
   1   5   4    0.80    3.00
   1   5   4    3.20    3.70
  -3  -5  -4  225.68   17.60
  -3  -5  -4  225.28   15.20
   3  -5   4  196.28   13.70
   3  -5   4  237.98   23.70
   3  -5   4  212.88   13.30
   3   5   4  237.28   22.90
  -3   5  -4  227.78   14.70
  -3   5  -4  224.28   17.70
   3   5   4  218.78   17.50
   3   5   4  224.58   11.80
  -3   5  -4  225.88   15.50
   5  -5   4  223.28   14.80
  -5  -5  -4  214.38   17.10
  -5  -5  -4  230.68   16.50
   5  -5   4  227.78   14.40
   5  -5   4  244.58   20.30
   5   5   4  232.78   22.80
   5   5   4  236.68   18.80
  -5   5  -4  220.88   14.90
  -7  -5  -4   42.70    9.20
  -7  -5  -4   39.30    9.30
   7  -5   4   41.00   10.20
   7  -5   4   31.20    6.30
   7  -5   4   30.50    6.80
   7   5   4   48.70   10.90
   7   5   4   37.90   10.40
  -7   5  -4   53.59    8.20
   9  -5   4   -2.70    2.60
  -9  -5  -4    2.60    4.60
  -9  -5  -4   -1.60    2.60
   9   5   4   -0.30    5.70
  -9   5  -4   -0.60    5.20
  11  -5   4    3.40    3.30
 -11  -5  -4    4.90    4.80
 -11  -5  -4    1.50    4.60
  11  -5   4    2.00    3.90
  11   5   4    2.60    9.40
 -11   5  -4    7.10    5.80
  11   5   4    5.80    5.30
 -13  -5  -4    3.80    5.30
  13  -5   4    4.70    4.50
 -13  -5  -4   -1.20    4.20
  13   5   4   -0.70    5.10
  13   5   4    2.00    6.50
 -15  -5  -4    6.40    6.10
  15  -5   4    4.50    4.00
  15  -5   4   -0.80    3.70
 -15  -5  -4    5.90    5.50
 -15   5  -4    4.10    6.30
  15   5   4    1.10    6.10
  15   5   4    0.70    5.60
  17  -5   4   17.20    8.60
 -17  -5  -4    3.10    5.20
  17  -5   4    1.10    3.80
 -17  -5  -4    5.80    6.60
 -17   5  -4    3.30    6.00
  17   5   4   13.40    7.90
  17   5   4   11.40    7.50
 -19  -5  -4   15.10    8.50
  19  -5   4   36.60   11.20
  19  -5   4   23.20    7.40
  19   5   4   33.00   11.40
 -19   5  -4   26.60   12.10
  19   5   4   40.00   12.20
  21  -5   4    1.10    5.20
  21  -5   4    1.20    6.40
 -21  -5  -4    2.50    6.50
  21   5   4   13.70    9.20
 -21   5  -4   -5.60    8.50
  21   5   4   -2.50    5.70
 -20  -6   4   10.90    8.60
  20  -6  -4    8.00    7.90
  20  -6  -4   12.60    4.40
 -20   6   4    0.40    6.00
 -20   6   4    5.70    7.20
  20   6  -4   32.10   12.40
  18  -6  -4    5.60    6.60
 -18  -6   4   -4.00    4.60
  18  -6  -4   -2.10    2.00
  18   6  -4   17.40    9.50
 -18   6   4   -1.10    4.80
 -18   6   4    4.50    6.30
  16  -6  -4    4.40    5.50
 -16  -6   4   -2.20    5.20
 -16  -6   4   -3.30    4.20
 -16   6   4    0.10    4.10
  16   6  -4   -5.30    3.90
 -16   6   4    9.90    7.30
 -14  -6   4    2.40    5.80
 -14  -6   4    0.60    5.90
  14   6  -4    9.50    7.60
 -14   6   4   10.90    6.40
 -14   6   4   -1.20    3.80
 -12  -6   4   40.10    9.90
 -12  -6   4   34.50   11.00
 -12   6   4   24.90    8.90
 -12   6   4   35.00    9.60
 -12   6   4   21.00    8.40
 -12   6   4   33.30    8.40
  12   6  -4   49.90   13.00
 -10  -6   4  100.69   24.20
 -10  -6   4   76.89   13.50
 -10   6   4   64.99   12.30
 -10   6   4   70.29   14.70
 -10   6   4   87.79   13.30
 -10   6   4   66.19   12.10
  -8  -6   4   41.30   11.40
   8  -6  -4   40.80   10.30
  -8  -6   4   47.60   10.40
   8   6  -4   15.10    7.70
  -8   6   4   16.00    6.30
  -8   6   4   28.90    8.40
  -8   6   4   13.20    5.90
  -6  -6   4    9.60    7.50
  -6  -6   4    0.80    3.70
   6  -6  -4   19.40    7.00
   6  -6  -4    7.20    2.50
  -6   6   4   14.30    6.80
   6   6  -4    5.00    5.70
  -6   6   4    0.40    3.50
  -6   6   4    5.80    4.30
   4  -6  -4    4.30    2.90
  -4  -6   4   11.10    7.10
   4  -6  -4   15.80    6.70
  -4  -6   4    0.30    3.00
  -4   6   4    1.70    3.80
  -4   6   4   11.40    5.70
   4   6  -4    9.60    5.70
  -4   6   4   -2.30    3.40
  -2  -6   4   10.20    4.90
  -2  -6   4    0.70    5.00
   2  -6  -4   11.00    4.10
   2  -6  -4    8.20    5.60
   2   6  -4    4.10    5.10
  -2   6   4    4.30    4.50
  -2   6   4    5.80    5.00
   0  -6   4   -1.40    3.90
   0  -6   4   -2.70    2.30
   0  -6  -4    3.20    4.30
   0  -6  -4   -3.10    2.00
   0   6   4   -0.20    3.70
   0   6  -4   -0.40    4.00
  -2  -6  -4    3.00    4.50
  -2  -6  -4    0.30    2.30
   2  -6   4   -5.70    2.90
   2  -6   4    2.30    2.90
  -2   6  -4   -5.20    2.90
   2   6   4    2.80    5.10
   2   6   4    5.30    4.70
  -4  -6  -4   12.00    7.00
   4  -6   4   11.50    6.90
  -4  -6  -4   20.60    6.50
   4  -6   4   14.50    5.20
  -4   6  -4    4.10    4.60
   4   6   4    8.20    6.30
   4   6   4    7.60    5.80
  -6  -6  -4   80.49   14.10
  -6  -6  -4   59.59   10.30
   6  -6   4   81.49   16.40
   6  -6   4   46.40    8.10
   6   6   4   77.79   14.10
  -6   6  -4   65.09   11.10
   6   6   4   56.19   13.10
  -8  -6  -4   14.00    6.10
   8   6   4   14.10    8.10
   8   6   4    6.40    7.30
 -10  -6  -4    7.90    5.70
  10  -6   4   -1.30    2.50
 -10  -6  -4   -3.30    4.60
  10   6   4    0.40    4.80
 -10   6  -4   -0.30    4.60
  10   6   4   -2.40    5.80
 -12  -6  -4   -0.60    4.70
  12  -6   4    7.00    4.40
 -12  -6  -4    6.60    5.50
  12  -6   4    3.80    8.10
  12   6   4   -0.30    6.10
  12   6   4    5.40    7.50
 -12   6  -4    1.00    5.40
  14  -6   4   25.60    9.40
 -14  -6  -4   27.60   10.20
 -14  -6  -4   30.40   10.80
  14  -6   4   36.50    7.90
 -14   6  -4   22.30    9.50
  14   6   4   23.10    9.60
  14   6   4   39.60   12.30
 -16  -6  -4    5.60    7.00
 -16  -6  -4    0.60    5.30
  16  -6   4    7.80    5.10
  16  -6   4   -2.20    4.10
  16   6   4    8.80    6.70
  16   6   4    0.40    6.50
 -16   6  -4   -4.30    5.00
  18  -6   4   -3.70    3.40
  18  -6   4    2.20    5.70
 -18  -6  -4    3.40    7.00
  18   6   4    1.70    7.20
 -18   6  -4   -2.50    6.60
  18   6   4    9.10    7.00
  17   7  -4   -1.60    6.40
 -17   7   4    0.80    6.40
 -15  -7   4    8.70    8.40
 -15  -7   4   26.90   10.50
  15   7  -4   12.90    8.90
 -15   7   4   13.80    9.20
 -13  -7   4   39.60   13.40
 -13  -7   4   51.19   13.40
 -13   7   4   19.60    8.90
  13   7  -4   28.20   12.30
 -11  -7   4    3.80    5.30
 -11  -7   4   18.60    9.70
 -11   7   4   22.30    9.60
  11   7  -4    4.00    7.20
  -9  -7   4   32.40   12.10
  -9  -7   4   18.70    8.10
  -9   7   4    7.40    6.20
   9   7  -4   21.70    9.30
  -9   7   4   27.80    9.00
   7  -7  -4    0.20    5.40
  -7  -7   4    6.00    5.60
   7  -7  -4    2.60    2.20
  -7  -7   4   11.30    8.90
   7   7  -4   -3.60    5.20
  -7   7   4    1.30    4.40
  -5  -7   4   10.00    5.70
   5  -7  -4    4.60    2.90
   5  -7  -4    2.00    5.50
  -5  -7   4    5.40    6.40
   5   7  -4    2.40    6.30
  -5   7   4   21.30   11.90
  -3  -7   4   61.69   14.10
   3  -7  -4   73.89    9.10
   3  -7  -4   70.29   13.90
  -3  -7   4   42.00   10.00
   3   7  -4   94.69   23.50
  -3   7   4   82.59   18.60
   1  -7  -4  106.39   12.30
  -1  -7   4   73.29   15.00
   1  -7  -4  105.59   16.50
  -1  -7   4   88.99   13.40
  -1   7   4   89.29   15.30
  -1   7   4  125.79   18.70
   1   7  -4  112.99   17.30
   1  -7   4    4.50    6.20
  -1  -7  -4    3.00    5.10
  -1  -7  -4    8.20    4.80
   1  -7   4    4.30    4.10
  -1   7  -4    5.60    6.50
   1   7   4    2.50    5.40
   1   7   4   14.40    8.80
   3  -7   4   -2.60    4.70
  -3  -7  -4    2.10    5.30
  -3  -7  -4    5.30    4.50
   3  -7   4   -1.70    2.70
   3   7   4   -2.70    5.40
   3   7   4   -2.60    4.20
  -5  -7  -4   43.40   11.40
  -5  -7  -4   53.59   11.00
   5  -7   4   72.59   10.80
   5  -7   4   56.89   14.60
   5   7   4  107.29   18.30
   5   7   4   79.39   15.10
   7  -7   4    4.80    4.10
   7  -7   4    9.80    7.80
  -7  -7  -4   10.20    6.00
   7   7   4    5.50    7.40
   7   7   4    8.60   10.40
  -9  -7  -4   52.59   12.20
  -9  -7  -4   81.29   15.90
   9  -7   4   87.89   17.80
   9  -7   4   52.69    9.30
   9   7   4   95.89   17.90
  -9   7  -4   70.79   16.70
   9   7   4   66.59   16.10
 -11  -7  -4    8.10    7.10
  11  -7   4   13.70    5.60
 -11  -7  -4   11.20    7.60
  11   7   4   15.90    9.90
 -11   7  -4   13.40    9.10
  11   7   4   24.70   11.00
 -13  -7  -4   14.00    8.10
  13  -7   4   21.80    6.60
  13   7   4   13.90    9.20
 -13   7  -4   12.90    9.40
  13   7   4   22.70   10.30
  15  -7   4   11.50    8.00
 -15  -7  -4   14.70    9.20
  15   7   4   12.60    9.50
  15   7   4   34.20   11.80
 -15   7  -4    7.70    8.90
 -12  -8   4   -2.30    6.50
 -12  -8   4   -1.90    7.50
  12   8  -4   -5.00    6.30
 -10  -8   4   17.50   13.40
 -10  -8   4   15.40    8.20
  -8  -8   4    4.70    7.70
  -8  -8   4    2.80    6.30
   8   8  -4    8.30    8.50
  -8   8   4   -0.50    8.60
  -6  -8   4    2.30    5.70
  -6  -8   4   -0.90    5.60
   6  -8  -4    2.80    2.90
   6   8  -4   -7.70    5.20
  -6   8   4    1.80    5.70
   4  -8  -4    2.10    3.50
  -4  -8   4   -1.40    3.50
  -4  -8   4   -4.20    4.70
   4   8  -4   -1.40    6.90
  -4   8   4   -4.20    4.60
  -2  -8   4    1.70    4.30
  -2  -8   4    6.20    7.70
   2  -8  -4   -3.80    2.70
  -2   8   4    2.90    6.40
   2   8  -4    9.00    8.40
   0  -8   4   -5.00    4.70
   0  -8  -4    1.10    3.70
   0  -8   4   -1.10    3.80
   0   8   4    1.70    6.00
   0   8  -4    2.00    5.80
   2  -8   4    9.60    6.10
  -2  -8  -4   24.60    7.80
   2  -8   4   14.50   10.00
   2   8   4   17.80   10.20
  -4  -8  -4    2.70    4.90
   4  -8   4    5.50    5.40
   4  -8   4    6.40    8.00
   4   8   4   -2.50    5.90
   6  -8   4    1.70    3.80
   6  -8   4    9.20    7.80
  -6  -8  -4    0.90    4.30
   6   8   4   -0.60    7.00
   8  -8   4    1.20   11.20
   8   8   4   -2.90    8.60
 -10  -8  -4    4.00    6.40
  10  -8   4   27.70    8.10
 -10   8  -4   16.40   10.20
  10   8   4   18.80   11.50
 -28   0   5    4.50    7.30
  28   0  -5    2.80    6.90
  28   0  -5   -1.10    4.60
  28   0  -5    5.00    6.40
  26   0  -5    5.00    5.90
  26   0  -5    0.90    5.10
 -26   0   5    3.70    7.20
  26   0  -5   -3.20    4.10
  24   0  -5    3.60    5.60
  24   0  -5   -4.00    3.40
 -24   0   5   -5.90    3.50
 -22   0   5   -2.20    3.90
  22   0  -5   -0.30    4.10
  22   0  -5   -5.90    2.90
  22   0  -5    1.40    4.20
  22   0  -5    1.10    3.60
  20   0  -5   -4.50    2.40
 -20   0   5   -3.60    2.60
  20   0  -5    2.80    4.30
  20   0  -5    1.10    3.50
  18   0  -5    3.60    3.90
  18   0  -5    5.00    4.00
 -18   0   5    0.50    3.70
  18   0  -5   -1.10    2.90
  18   0  -5    1.00    3.50
 -16   0   5    5.80    3.30
  16   0  -5    1.30    2.50
 -16   0   5    2.30    3.20
  16   0  -5    5.20    3.80
  16   0  -5    5.30    4.90
  16   0  -5    3.90    3.70
 -14   0   5   -0.40    2.50
  14   0  -5   -0.50    2.30
 -14   0   5    1.80    2.30
 -14   0   5    5.70    3.60
 -14   0   5   -0.40    2.60
  14   0  -5   -1.30    3.50
  14   0  -5   -2.00    1.90
  14   0  -5   -2.90    2.10
  14   0  -5   -2.50    1.60
  14   0  -5    0.70    3.10
  12   0  -5    2.20    2.60
 -12   0   5    0.40    2.10
  12   0  -5    2.80    3.30
  12   0  -5   -0.50    1.90
 -12   0   5   -2.00    2.20
  12   0  -5   -1.50    1.90
 -12   0   5   -3.10    1.80
 -12   0   5   -1.00    2.30
 -12   0   5   -0.10    2.40
 -12   0   5    4.20    2.50
  12   0  -5    1.20    2.60
  12   0  -5   -2.20    2.00
  10   0  -5   -1.20    2.00
 -10   0   5   -1.10    2.70
 -10   0   5    2.30    2.40
  10   0  -5    0.90    2.10
  10   0  -5   -1.80    1.90
  10   0  -5   -1.00    2.10
 -10   0   5   -4.00    1.30
 -10   0   5    0.60    2.50
  10   0  -5   -1.70    1.70
 -10   0   5   -0.80    2.00
  10   0  -5   -2.70    1.90
 -10   0   5    0.20    1.90
  -8   0   5   -0.30    2.10
   8   0  -5    0.80    2.30
   8   0  -5    0.70    1.90
   8   0  -5   -1.60    1.80
  -8   0   5    2.00    2.00
   8   0  -5    1.30    2.60
   8   0  -5    0.40    2.00
   8   0  -5   -2.40    1.70
  -8   0   5   -1.80    1.30
  -8   0   5   -0.30    1.70
  -8   0   5   -1.60    1.90
  -8   0   5    2.80    2.20
  -8   0   5   -2.00    1.50
   6   0  -5   -1.30    1.90
  -6   0   5   -0.80    1.70
   6   0  -5   -3.90    1.20
   6   0  -5   -1.70    1.30
  -6   0   5   -0.30    1.80
  -6   0   5    0.30    1.80
   6   0  -5   -0.30    1.80
  -6   0   5   -1.80    1.60
  -6   0   5    1.70    1.80
   6   0  -5    3.50    2.30
  -6   0   5    2.50    2.00
  -6   0   5    0.30    1.60
   4   0  -5    0.70    1.70
  -4   0   5   -0.90    1.50
  -4   0   5   -0.10    1.50
  -4   0   5   -0.10    1.70
  -4   0   5    0.60    1.50
   4   0  -5   -1.10    1.50
   4   0  -5   -0.50    1.30
   4   0  -5   -0.90    1.90
   4   0  -5   -0.30    1.70
  -4   0   5   -1.10    1.30
  -4   0   5   -3.30    1.30
   4   0  -5    2.60    1.90
   2   0  -5    0.70    1.80
   2   0  -5   -1.60    1.60
  -2   0   5   -0.70    1.60
   2   0  -5    0.60    1.20
  -2   0   5    3.50    2.10
   2   0  -5    1.80    2.00
  -2   0   5   -1.30    1.70
  -2   0   5   -0.60    1.10
  -2   0   5    0.20    1.80
   2   0  -5    0.50    1.80
  -2   0   5   -0.80    1.70
   2   0  -5   -0.70    1.60
   0   0  -5    0.40    1.90
   0   0  -5   -1.90    1.60
   0   0   5    1.40    1.70
   0   0   5    2.60    1.40
   0   0  -5    3.40    2.30
   0   0   5    0.00    2.10
   0   0  -5    0.60    1.30
   0   0   5    0.20    1.60
   0   0  -5    0.70    1.60
   2   0   5    2.70    2.20
  -2   0  -5   -2.10    1.50
  -2   0  -5    1.20    2.00
  -2   0  -5   -1.20    1.40
   2   0   5   -1.30    1.40
  -2   0  -5    2.20    1.60
   2   0   5    1.10    1.90
   2   0   5   -2.10    1.80
  -2   0  -5   -1.40    1.20
   2   0   5    1.30    1.90
  -2   0  -5    0.30    1.90
  -2   0  -5   -0.10    1.40
  -4   0  -5   -3.00    1.30
  -4   0  -5   -1.40    1.20
  -4   0  -5    1.00    2.00
  -4   0  -5    0.90    1.30
   4   0   5    2.20    2.60
  -4   0  -5   -2.60    1.60
   4   0   5   -3.60    1.30
   4   0   5   -0.30    1.50
   4   0   5    3.10    1.50
   4   0   5   -1.80    2.60
  -4   0  -5   -0.30    2.30
   4   0   5   -0.20    2.70
  -6   0  -5    0.50    2.10
   6   0   5   -6.90    2.20
   6   0   5   -1.90    1.00
  -6   0  -5   -0.60    1.80
   6   0   5    0.00    1.20
  -6   0  -5    1.20    2.20
  -6   0  -5   -0.70    2.30
   6   0   5   -0.30    2.20
   6   0   5    2.00    2.00
  -6   0  -5   -0.50    2.10
   6   0   5   -1.30    2.40
   6   0   5   -1.40    1.90
   8   0   5   -1.20    1.30
  -8   0  -5    3.40    2.70
  -8   0  -5    0.20    2.40
   8   0   5   -1.40    2.10
   8   0   5   -1.10    2.30
  -8   0  -5    0.30    2.20
  -8   0  -5    2.00    2.70
  -8   0  -5   -2.30    2.50
   8   0   5   -1.70    2.30
   8   0   5   -5.80    2.40
   8   0   5   -1.50    1.90
  10   0   5    0.40    2.30
 -10   0  -5    0.00    2.10
 -10   0  -5   -4.70    2.20
  10   0   5   -1.10    3.20
 -10   0  -5    6.20    3.60
 -10   0  -5    3.20    3.40
  10   0   5   -1.70    1.90
 -10   0  -5    2.50    2.40
  10   0   5    0.70    1.30
  10   0   5   -1.30    2.10
  10   0   5    0.00    2.40
  10   0   5   -0.60    1.60
  12   0   5    1.50    2.00
  12   0   5    2.20    3.20
  12   0   5   -1.60    2.10
 -12   0  -5    4.30    3.80
 -12   0  -5   -1.50    2.30
 -12   0  -5    6.60    3.80
  12   0   5   -1.70    1.90
  12   0   5   -0.20    1.50
 -14   0  -5    3.00    4.20
  14   0   5   -0.70    1.80
  14   0   5    2.50    3.90
  14   0   5    3.90    4.20
 -14   0  -5    0.00    2.70
  14   0   5    2.60    3.70
  16   0   5    3.20    3.90
  16   0   5   -2.50    3.20
  16   0   5   -5.30    3.00
 -16   0  -5    5.00    4.90
 -18   0  -5   -0.70    7.20
  18   0   5   -1.00    3.50
  18   0   5    0.90    3.70
  18   0   5    0.00    4.10
 -20   0  -5   -0.80    3.70
  20   0   5   -2.30    3.40
  20   0   5   -3.40    3.30
  20   0   5    0.00    4.10
 -22   0  -5    2.40    5.70
  22   0   5   -1.40    4.50
  22   0   5   -6.30    3.10
  22   0   5   -1.80    4.50
  24   0   5    1.90    6.00
  24   0   5   14.20    9.00
 -24   0  -5   -2.30    4.60
  24   0   5    6.10    6.70
 -26   0  -5   -2.40    5.30
  26   0   5   -0.30    6.00
  26   0   5   -3.40    5.30
  29  -1  -5   -2.30    5.40
 -29  -1   5   -3.10    6.60
  29  -1  -5   -6.10    5.50
 -29   1   5    1.90    7.40
  29   1  -5   -0.30    5.80
  27  -1  -5    7.00    6.60
  27  -1  -5    4.70    7.60
  27  -1  -5    5.60    6.50
 -27  -1   5   16.10    9.40
  27   1  -5    8.20    7.20
  27   1  -5   10.50    7.50
 -27   1   5   19.50    9.70
  27   1  -5    7.00    7.70
  25  -1  -5   67.29   15.70
 -25  -1   5   80.99   17.10
  25  -1  -5   79.29   15.00
  25  -1  -5   81.39   15.90
  25   1  -5   55.69   14.50
 -25   1   5   84.99   16.90
  25   1  -5   70.69   17.50
  25   1  -5   59.29   14.30
  23  -1  -5   86.89   17.90
 -23  -1   5  132.09   20.60
  23  -1  -5   97.09   17.50
  23   1  -5  115.29   20.20
 -23   1   5  141.49   22.90
  23   1  -5   91.49   15.00
  23   1  -5   82.99   17.30
 -21  -1   5    9.50    6.50
  21  -1  -5   13.70    5.70
  21  -1  -5   10.30    5.10
  21  -1  -5    8.30    5.70
  21  -1  -5    7.60    5.40
  21   1  -5   16.10    7.70
 -21   1   5    8.60    6.90
  21   1  -5    7.10    5.20
  21   1  -5   20.10    7.70
  21   1  -5    5.00    4.50
  19  -1  -5   64.09   12.60
  19  -1  -5   45.40   11.20
 -19  -1   5   23.90    8.10
  19  -1  -5   45.20    9.20
  19  -1  -5   53.39    9.50
  19   1  -5   49.20   11.20
  19   1  -5   52.29    9.90
  19   1  -5   40.70    9.20
 -19   1   5   44.10   10.80
  19   1  -5   32.00    8.30
 -17  -1   5   59.49   11.80
  17  -1  -5   72.89   12.40
  17  -1  -5   91.99   11.90
  17  -1  -5  106.19   14.80
 -17  -1   5   55.89   10.90
  17  -1  -5  102.59   12.70
  17   1  -5   79.19   11.30
 -17   1   5  107.29   15.50
  17   1  -5   79.59   11.70
  17   1  -5   86.69   14.30
  17   1  -5   97.39   14.00
  15  -1  -5  105.49   14.10
  15  -1  -5  104.19   14.60
 -15  -1   5   86.69   12.40
 -15  -1   5   98.29   12.40
  15  -1  -5   75.49   10.30
  15  -1  -5  115.19   12.50
 -15  -1   5   95.29   12.20
 -15   1   5   69.99   11.40
  15   1  -5   90.79   11.60
 -15   1   5   84.19    9.40
 -15   1   5   86.49   10.80
  15   1  -5   98.29   13.70
  15   1  -5   68.69   11.20
 -13  -1   5   97.49   12.30
  13  -1  -5   74.99   11.30
 -13  -1   5  130.59   14.80
  13  -1  -5   98.89   10.50
  13  -1  -5   97.69   12.50
 -13  -1   5  124.69   13.50
  13  -1  -5   98.69   12.00
 -13  -1   5   88.29   11.00
 -13  -1   5  115.69   13.00
  13  -1  -5  110.29   11.20
  13  -1  -5   97.19   11.10
 -13  -1   5  122.79   14.20
  13   1  -5  117.59   12.30
  13   1  -5  126.19   13.80
  13   1  -5  112.49   13.20
 -13   1   5  103.49    9.80
  13   1  -5  119.89   13.60
 -13   1   5  121.59   14.00
  13   1  -5   94.09   11.50
  13   1  -5  131.19   15.20
 -11  -1   5   83.79   10.70
 -11  -1   5   83.09   10.20
 -11  -1   5   72.19    9.10
  11  -1  -5   68.59    8.90
  11  -1  -5   70.79    9.30
 -11  -1   5   91.29   11.20
  11  -1  -5   70.99    8.00
  11  -1  -5   67.79    9.70
 -11  -1   5   61.89    8.60
 -11  -1   5   82.79   11.30
  11  -1  -5   87.29    8.80
  11  -1  -5   91.79   11.80
  11   1  -5   76.49    9.80
  11   1  -5   69.49    9.10
  11   1  -5   87.69    9.60
  11   1  -5   68.59    9.00
  11   1  -5   61.99    9.10
 -11   1   5   85.89    8.20
 -11   1   5   63.59    8.90
 -11   1   5   98.99   11.30
 -11   1   5   74.79    6.20
  11   1  -5   65.79    9.10
 -11   1   5   78.59   10.90
 -11   1   5   71.79    9.10
   9  -1  -5  726.53   26.40
   9  -1  -5  722.03   28.20
   9  -1  -5  753.02   30.00
  -9  -1   5  682.03   26.70
  -9  -1   5  719.83   29.50
  -9  -1   5  780.32   30.50
   9  -1  -5  773.32   31.40
  -9  -1   5  746.33   29.30
  -9  -1   5  701.83   28.60
   9  -1  -5  761.12   26.70
  -9  -1   5  689.43   28.90
   9  -1  -5  728.73   28.60
  -9  -1   5  745.63   27.30
  -9   1   5  716.13   28.20
  -9   1   5  680.83   29.80
   9   1  -5  715.83   29.20
   9   1  -5  729.13   29.20
   9   1  -5  741.93   29.50
  -9   1   5  711.53   29.60
  -9   1   5  709.63   24.80
   9   1  -5  727.13   29.30
  -9   1   5  711.53   28.10
   9   1  -5  757.32   30.10
   7  -1  -5  277.37   14.40
  -7  -1   5  277.57   12.90
  -7  -1   5  253.87   13.70
  -7  -1   5  281.97   14.60
  -7  -1   5  274.37   14.50
   7  -1  -5  280.07   15.50
  -7  -1   5  266.27   12.70
  -7  -1   5  276.27   14.60
   7  -1  -5  255.47   12.80
   7  -1  -5  275.37   12.20
   7  -1  -5  275.47   12.30
  -7  -1   5  255.77   14.40
   7   1  -5  263.77   14.40
  -7   1   5  264.67   11.00
  -7   1   5  271.57   14.60
   7   1  -5  276.07   14.60
  -7   1   5  259.07   15.10
  -7   1   5  270.87   14.10
  -7   1   5  273.17   13.20
   7   1  -5  272.27   14.50
   7   1  -5  269.07   14.10
  -7   1   5  273.07   11.20
   7   1  -5  259.47   14.30
  -7   1   5  258.67   14.40
  -5  -1   5  101.79    6.80
  -5  -1   5  107.89    8.30
   5  -1  -5   97.49    7.90
  -5  -1   5  115.09    8.50
   5  -1  -5  110.29    6.50
  -5  -1   5   99.99    8.00
   5  -1  -5  110.69    6.60
  -5  -1   5  103.79    7.30
  -5  -1   5  138.79    9.10
   5  -1  -5   98.59    6.30
   5  -1  -5  109.29    8.80
   5   1  -5  123.09    9.70
  -5   1   5  107.69    8.30
  -5   1   5  109.49    8.00
  -5   1   5   94.19    7.60
   5   1  -5  101.89    8.10
   5   1  -5  117.49    7.00
  -5   1   5  109.69    5.90
  -5   1   5  115.49    6.00
   5   1  -5   97.29    7.90
  -5   1   5   97.59    6.90
   5   1  -5  108.49    7.60
  -5   1   5  105.39    8.60
   5   1  -5   94.39    7.70
  -3  -1   5   85.89    7.80
  -3  -1   5   74.29    7.70
   3  -1  -5   81.49    5.30
  -3  -1   5   66.99    5.30
   3  -1  -5   69.39    7.70
   3  -1  -5   70.19    5.20
   3  -1  -5   79.89    7.60
  -3  -1   5   68.69    5.10
  -3  -1   5   74.69    7.40
   3  -1  -5   57.09    6.70
   3   1  -5   52.19    6.20
   3   1  -5   76.39    7.50
  -3   1   5   67.89    7.60
   3   1  -5   77.49    7.60
  -3   1   5   82.49    5.00
   3   1  -5   63.09    5.10
  -3   1   5   69.69    7.30
   3   1  -5   63.69    5.00
  -3   1   5   66.79    4.00
  -3   1   5   79.29    8.10
   3   1  -5   79.19    6.40
  -3   1   5   65.39    4.60
  -3   1   5   74.89    4.10
  -1  -1   5   49.20    3.50
   1  -1  -5   51.49    6.20
  -1  -1   5   49.50    5.90
  -1  -1   5   47.80    3.60
  -1  -1   5   50.99    5.60
  -1  -1   5   50.29    5.60
   1  -1  -5   32.30    4.80
   1  -1  -5   56.99    5.90
  -1  -1   5   61.59    6.70
  -1  -1   5   51.59    6.20
   1   1  -5   50.79    5.60
  -1   1   5   43.20    5.80
  -1   1   5   40.00    5.30
  -1   1   5   48.80    5.00
   1   1  -5   51.59    6.10
  -1   1   5   54.69    6.40
   1   1  -5   40.40    4.70
   1   1  -5   42.00    5.20
  -1   1   5   53.59    5.20
  -1   1   5   53.79    6.70
   1   1  -5   52.19    6.10
   1   1  -5   41.20    3.40
   1  -1   5   -0.10    1.10
  -1  -1  -5   -0.50    1.90
   1  -1   5   -0.20    1.40
   1  -1   5   -0.20    1.80
  -1  -1  -5   -2.30    1.30
  -1  -1  -5    0.00    1.80
   1  -1   5   -3.00    1.30
  -1  -1  -5    0.20    1.00
  -1  -1  -5   -1.40    1.50
  -1  -1  -5   -1.30    1.70
   1  -1   5   -2.20    1.80
   1  -1   5    0.70    1.70
  -1   1  -5    0.60    2.10
  -1   1  -5    4.30    2.30
   1   1   5    3.70    2.00
   1   1   5    0.60    2.10
   1   1   5   -1.00    0.80
   1   1   5    0.30    1.90
  -1   1  -5    0.50    1.10
  -1   1  -5    0.30    1.40
   1   1   5    3.80    2.70
   1   1   5    0.50    1.60
  -1   1  -5    1.20    1.90
  -1   1  -5    0.00    1.80
  -3  -1  -5  318.87   15.80
   3  -1   5  323.37   11.40
  -3  -1  -5  332.67   15.40
  -3  -1  -5  315.57   15.20
   3  -1   5  330.87   15.60
  -3  -1  -5  334.67   14.80
   3  -1   5  295.37   14.60
  -3  -1  -5  338.57   15.40
   3  -1   5  328.47   13.00
  -3  -1  -5  330.57   15.00
   3  -1   5  340.97   15.50
   3  -1   5  347.97   16.00
  -3   1  -5  323.87   14.90
   3   1   5  314.87   14.50
  -3   1  -5  311.57   12.70
   3   1   5  329.87   15.00
   3   1   5  335.77   15.20
   3   1   5  318.87   16.00
   3   1   5  323.57   15.20
  -3   1  -5  305.97   14.70
   3   1   5  314.27   13.10
   3   1   5  322.27   14.60
  -3   1  -5  335.67   11.50
  -3   1  -5  325.97   15.40
  -3   1  -5  312.17   15.20
  -5  -1  -5  242.18   13.30
   5  -1   5  247.38   12.20
  -5  -1  -5  260.97   14.20
   5  -1   5  256.47   13.60
   5  -1   5  259.47   15.10
   5  -1   5  230.78   13.70
  -5  -1  -5  236.88   12.30
  -5  -1  -5  255.17   14.50
   5   1   5  251.97   12.60
   5   1   5  242.98   13.80
   5   1   5  223.88   12.00
  -5   1  -5  261.27   14.30
   5   1   5  282.17   14.30
   5   1   5  248.18   12.60
  -5   1  -5  245.78   11.90
   5   1   5  228.18   13.40
  -5   1  -5  242.48   13.10
   5   1   5  291.77   15.40
  -5   1  -5  232.98   13.70
  -5   1  -5  237.58   13.50
  -7  -1  -5    8.10    4.00
  -7  -1  -5    4.40    3.40
   7  -1   5    8.60    3.70
   7  -1   5   -3.70    2.50
  -7  -1  -5    6.90    3.40
  -7  -1  -5    4.50    3.50
  -7  -1  -5    6.20    4.00
   7  -1   5    2.70    2.50
   7  -1   5   -3.00    2.20
  -7   1  -5    2.80    3.10
   7   1   5    3.50    2.50
   7   1   5    5.50    2.80
   7   1   5    6.30    3.10
  -7   1  -5   11.10    4.40
  -7   1  -5    5.10    3.00
   7   1   5    1.30    4.20
   7   1   5    0.80    2.40
  -7   1  -5    6.60    3.20
   7   1   5    2.30    2.90
   7   1   5    5.30    3.90
  -7   1  -5    3.50    2.80
  -7   1  -5    4.10    3.50
   9  -1   5   41.90    7.10
  -9  -1  -5   37.50    7.00
  -9  -1  -5   25.20    6.30
   9  -1   5   43.00    7.70
   9  -1   5   40.50    6.80
  -9  -1  -5   35.50    5.50
  -9  -1  -5   46.20    8.10
  -9  -1  -5   29.60    6.10
  -9  -1  -5   40.20    7.20
   9  -1   5   26.20    6.20
  -9   1  -5   39.40    7.60
   9   1   5   45.50    6.30
   9   1   5   40.60    5.90
   9   1   5   24.00    5.40
   9   1   5   43.40    7.60
  -9   1  -5   38.70    7.10
   9   1   5   30.70    7.00
   9   1   5   44.30    8.10
   9   1   5   45.40    7.60
  -9   1  -5   34.90    6.60
  -9   1  -5   35.50    6.20
  -9   1  -5   43.70    7.50
  -9   1  -5   32.10    7.10
  11  -1   5  182.78   14.00
 -11  -1  -5  197.68   14.80
 -11  -1  -5  177.48   13.70
 -11  -1  -5  179.68   11.40
  11  -1   5  159.48   13.30
 -11  -1  -5  196.88   14.80
  11  -1   5  183.38   13.70
 -11  -1  -5  212.88   15.10
 -11   1  -5  142.79   19.90
  11   1   5  180.78   11.80
  11   1   5  211.38   14.70
  11   1   5  193.98   15.00
 -11   1  -5  216.78   14.10
 -11   1  -5  189.48   14.60
  11   1   5  193.18   14.20
 -11   1  -5  170.58   14.40
  11   1   5  203.58   16.00
  11   1   5  189.18   14.40
 -13  -1  -5    7.50    4.70
  13  -1   5    3.10    4.20
 -13  -1  -5    0.70    3.80
  13  -1   5    3.40    3.30
 -13  -1  -5   10.50    5.20
 -13  -1  -5    0.10    2.20
  13  -1   5    7.80    4.50
  13   1   5    5.00    3.60
  13   1   5    3.30    4.40
  13   1   5    5.10    4.00
 -13   1  -5    4.70    3.50
 -13   1  -5   13.00    5.90
  13   1   5    5.70    4.00
 -15  -1  -5  227.68   18.00
  15  -1   5  243.08   19.20
  15  -1   5  217.08   17.90
  15  -1   5  229.58   17.60
 -15  -1  -5  213.78   18.00
  15   1   5  214.18   13.90
  15   1   5  243.48   19.90
  15   1   5  163.28   17.90
 -15   1  -5  216.08   21.90
  15   1   5  220.98   17.60
  17  -1   5   84.09   13.20
 -17  -1  -5   79.99   13.80
  17  -1   5   89.79   14.70
  17  -1   5   85.59   14.40
  17   1   5   88.99   15.00
  17   1   5   85.79   14.20
 -17   1  -5  120.49   17.90
  17   1   5   85.49   13.60
  19  -1   5    1.60    8.00
 -19  -1  -5   14.50    7.70
  19  -1   5    3.10    5.70
 -19   1  -5   11.30    7.70
  19   1   5    4.00    5.70
  19   1   5    6.90    5.50
 -21  -1  -5   34.50   10.90
  21  -1   5   20.60    8.00
  21  -1   5   19.70    9.00
  21  -1   5   33.70   10.50
  21   1   5   26.90    9.40
  21   1   5   17.60    8.50
 -21   1  -5   27.70    9.80
  21   1   5   46.20   12.30
  23  -1   5   10.50    6.90
 -23  -1  -5   36.00   12.40
  23  -1   5   39.00   11.90
  23  -1   5   24.40   10.20
 -23   1  -5   50.19   14.40
  23   1   5   21.50    9.30
  23   1   5   24.00   10.60
 -25  -1  -5   -0.10    7.10
  25  -1   5   11.30    8.00
  25  -1   5    3.20    6.20
  25  -1   5    6.40    6.90
  25   1   5    1.20    5.20
  25   1   5   -0.10    5.80
 -25   1  -5   -2.80    6.20
  27  -1   5    1.00    7.30
 -27  -1  -5   13.20    9.90
  27  -1   5    2.10    7.10
  27  -1   5    0.60    6.10
  27   1   5   26.50   12.40
 -27   1  -5    4.30    8.90
  27   1   5   15.50    9.60
 -28  -2   5   -5.20    6.90
  28  -2  -5   -1.70    8.20
  28  -2  -5   -0.40    6.40
 -28   2   5   -8.10    5.40
  28   2  -5    0.70    7.40
 -26  -2   5   -2.90    5.00
  26  -2  -5    4.10    4.40
  26  -2  -5    8.20    7.10
  26  -2  -5    5.80    6.60
  26   2  -5   -1.10    4.90
 -26   2   5   11.80    8.80
 -24  -2   5   17.90   10.00
  24  -2  -5   24.60    9.50
  24  -2  -5   25.70    8.30
  24  -2  -5   36.50   11.40
 -24   2   5   24.10   10.20
  24   2  -5   10.90    7.10
  24   2  -5   50.99   14.00
  22  -2  -5    0.50    4.30
 -22  -2   5    8.20    7.10
  22  -2  -5    1.80    3.80
  22   2  -5    3.40    5.70
 -22   2   5   13.00    9.00
  22   2  -5    5.00    5.40
  22   2  -5   14.10    7.60
  22   2  -5    7.20    5.10
  20  -2  -5    1.20    5.10
  20  -2  -5    7.40    5.80
  20  -2  -5    1.20    3.60
 -20  -2   5    0.90    4.40
 -20   2   5    2.50    4.70
  20   2  -5    9.60    5.80
  20   2  -5   11.00    5.20
  20   2  -5   16.80    7.50
  20   2  -5    0.30    4.10
 -18  -2   5   16.60    7.30
  18  -2  -5    8.10    4.40
  18  -2  -5    2.90    5.00
  18  -2  -5   18.20    7.00
  18   2  -5   10.50    5.60
  18   2  -5    9.20    5.30
 -18   2   5   14.50    7.00
  18   2  -5    9.40    6.50
 -16  -2   5  220.98   17.60
  16  -2  -5  238.08   18.60
 -16  -2   5  251.27   24.70
  16  -2  -5  238.28   14.90
  16  -2  -5  227.58   19.20
  16  -2  -5  207.28   15.00
  16   2  -5  234.68   18.90
 -16   2   5  224.08   15.00
 -16   2   5  205.18   17.50
  16   2  -5  210.88   14.80
  16   2  -5  232.18   17.80
 -16   2   5  206.28    9.90
  16   2  -5  189.78   19.00
 -14  -2   5    7.50    3.70
  14  -2  -5    3.70    2.70
 -14  -2   5    7.80    4.70
 -14  -2   5    4.80    4.10
  14  -2  -5   10.20    5.50
  14  -2  -5   -2.00    2.30
 -14  -2   5    3.90    4.10
  14  -2  -5   -3.00    2.40
  14  -2  -5    2.30    2.60
  14   2  -5    4.90    4.20
  14   2  -5    5.00    3.80
  14   2  -5    7.40    3.40
 -14   2   5    2.20    2.70
 -14   2   5    4.20    1.40
  14   2  -5    2.50    3.50
  14   2  -5    0.40    3.40
  12  -2  -5   73.99   11.30
 -12  -2   5   49.40    8.70
 -12  -2   5   54.79    7.30
  12  -2  -5   50.19    8.20
 -12  -2   5   62.59    7.90
  12  -2  -5   52.69    8.70
 -12  -2   5   50.59    8.90
  12  -2  -5   58.89    7.10
 -12  -2   5   43.80    8.20
 -12  -2   5   74.79   16.40
  12   2  -5   54.89    8.90
  12   2  -5   48.40    9.00
  12   2  -5   41.70    8.10
  12   2  -5   52.69    8.90
 -12   2   5   74.19   10.90
 -10  -2   5    1.70    2.10
  10  -2  -5    2.20    3.00
  10  -2  -5   -0.30    1.40
 -10  -2   5    4.50    3.50
 -10  -2   5   -0.40    1.50
 -10  -2   5    0.20    2.40
 -10  -2   5    1.50    2.90
  10  -2  -5    0.20    1.50
 -10  -2   5   -2.40    1.60
 -10  -2   5    0.60    1.60
  10  -2  -5   -0.80    1.60
  10  -2  -5   -1.10    2.50
 -10   2   5   -2.00    1.40
 -10   2   5    1.50    2.90
  10   2  -5    1.10    2.70
  10   2  -5    0.20    2.20
  10   2  -5    4.00    3.40
  10   2  -5    1.90    3.40
  10   2  -5    1.60    3.10
 -10   2   5    0.20    2.10
 -10   2   5    3.40    3.60
 -10   2   5    2.60    2.40
   8  -2  -5   56.09    4.60
  -8  -2   5   54.49    7.90
  -8  -2   5   60.09    8.80
   8  -2  -5   57.69    9.30
   8  -2  -5   54.99    4.50
   8  -2  -5   43.50    7.30
   8  -2  -5   55.59    8.20
  -8  -2   5   45.40    7.30
  -8  -2   5   56.49    6.00
  -8  -2   5   63.09    6.00
  -8  -2   5   51.59    8.10
   8   2  -5   58.69    9.60
   8   2  -5   53.59    8.10
  -8   2   5   61.39    8.20
  -8   2   5   84.79   11.50
   8   2  -5   58.49    8.30
  -8   2   5   72.19    9.00
   8   2  -5   45.80    7.40
  -8   2   5   55.89    7.60
  -8   2   5   62.99    9.60
   8   2  -5   54.59    8.00
  -6  -2   5  388.76   15.90
  -6  -2   5  392.06   18.90
   6  -2  -5  383.56   18.70
  -6  -2   5  372.26   18.80
  -6  -2   5  433.46   16.40
  -6  -2   5  406.26   19.40
  -6  -2   5  406.06   17.30
   6  -2  -5  391.06   14.00
   6  -2  -5  387.06   19.80
  -6  -2   5  377.06   19.70
   6  -2  -5  385.16   13.90
   6   2  -5  396.46   20.00
  -6   2   5  417.86   17.40
   6   2  -5  388.06   18.80
  -6   2   5  359.96   19.40
  -6   2   5  373.46   18.50
  -6   2   5  379.26   17.10
  -6   2   5  380.46   18.70
   6   2  -5  411.86   17.50
  -6   2   5  388.26   18.60
   6   2  -5  385.36   19.20
   6   2  -5  386.56   18.80
   4  -2  -5   97.59    5.40
   4  -2  -5   95.49   10.40
  -4  -2   5  117.99    8.20
   4  -2  -5   95.89    5.40
   4  -2  -5  121.89   11.30
  -4  -2   5  105.99    8.50
  -4  -2   5   99.29    9.80
  -4  -2   5  100.89   10.30
  -4  -2   5   95.59    6.30
  -4  -2   5  112.79   10.20
  -4   2   5  104.09    6.80
   4   2  -5  107.09    8.60
  -4   2   5   94.19    9.70
  -4   2   5   86.69    9.70
  -4   2   5  104.49    6.90
  -4   2   5   87.09    8.90
   4   2  -5   98.39    5.90
   4   2  -5   98.99   10.00
   4   2  -5  101.29    8.30
  -4   2   5  109.49    8.40
   4   2  -5   84.19    9.50
  -2  -2   5    8.20    3.20
   2  -2  -5    6.40    3.10
  -2  -2   5   12.50    3.70
  -2  -2   5    8.10    1.90
  -2  -2   5    7.00    3.00
  -2  -2   5   11.00    3.80
   2  -2  -5    4.90    2.00
   2  -2  -5    2.80    1.70
   2  -2  -5    5.90    2.20
   2  -2  -5    5.00    2.50
  -2   2   5    5.70    2.60
  -2   2   5    2.60    2.70
   2   2  -5    6.20    2.70
   2   2  -5    5.50    3.00
   2   2  -5    6.20    2.80
  -2   2   5    9.90    3.60
  -2   2   5    5.40    2.00
  -2   2   5    5.80    1.20
  -2   2   5    2.50    2.50
   2   2  -5    7.90    1.70
   2   2  -5    7.30    2.50
   2   2  -5    2.90    2.70
  -2   2   5    8.40    1.50
   0  -2  -5    0.80    1.70
   0  -2   5   -2.10    1.30
   0  -2   5   -1.20    1.50
   0  -2  -5   -1.50    1.30
   0  -2   5    2.50    2.60
   0  -2  -5   -1.90    1.40
   0  -2   5   -0.50    1.70
   0  -2  -5    3.50    2.70
   0  -2   5    1.30    2.30
   0  -2  -5   -0.60    1.90
   0  -2  -5    0.10    1.30
   0   2   5   -1.50    1.20
   0   2  -5    0.60    1.70
   0   2   5   -2.30    1.10
   0   2   5   -1.50    2.00
   0   2   5   -3.10    1.60
   0   2  -5    0.60    1.80
   0   2  -5    0.00    2.50
   0   2  -5   -2.00    1.50
   0   2   5   -0.30    1.30
   0   2   5    0.20    1.70
   0   2  -5    1.90    1.90
  -2  -2  -5  249.38   11.70
  -2  -2  -5  245.08   12.50
   2  -2   5  252.17   11.20
  -2  -2  -5  258.37   14.80
   2  -2   5  242.28   13.10
  -2  -2  -5  251.57   13.10
   2  -2   5  284.77   13.50
   2  -2   5  250.67   14.70
   2   2   5  257.57   15.10
  -2   2  -5  238.68   14.40
  -2   2  -5  234.88   12.30
   2   2   5  268.77   12.60
   2   2   5  252.87   12.80
  -2   2  -5  274.47   11.60
  -2   2  -5  257.97   13.00
  -2   2  -5  252.67   12.60
   2   2   5  255.27   14.10
   2   2   5  250.77   12.30
   2   2   5  251.07   11.60
   2   2   5  243.98   14.10
   4  -2   5    8.40    3.60
   4  -2   5   20.60    3.00
  -4  -2  -5   12.60    3.70
  -4  -2  -5   15.90    4.40
   4  -2   5   16.50    4.70
  -4  -2  -5   17.60    4.00
  -4  -2  -5   23.60    4.70
   4  -2   5   18.00    2.80
   4  -2   5   19.40    4.50
  -4  -2  -5   20.50    5.40
   4   2   5   22.00    4.20
   4   2   5   13.40    4.80
  -4   2  -5   18.90    4.00
  -4   2  -5   16.80    2.90
   4   2   5   16.40    4.10
  -4   2  -5   16.50    3.90
  -4   2  -5   23.30    5.60
   4   2   5   19.40    4.80
  -4   2  -5   17.80    2.70
   4   2   5   11.70    4.10
   4   2   5   19.50    4.70
  -4   2  -5    9.50    4.00
   4   2   5   15.70    4.00
  -6  -2  -5  939.91   35.80
   6  -2   5  940.01   31.40
   6  -2   5  935.51   37.50
   6  -2   5  964.40   36.10
  -6  -2  -5  925.71   35.90
  -6  -2  -5  911.31   33.30
  -6  -2  -5  884.91   34.00
   6  -2   5  972.30   34.70
  -6  -2  -5  866.41   36.70
   6   2   5  929.51   35.20
  -6   2  -5  999.40   37.90
   6   2   5  911.81   34.90
  -6   2  -5  888.91   31.00
  -6   2  -5  952.00   32.90
   6   2   5  964.00   34.10
  -6   2  -5  932.81   35.60
  -6   2  -5  895.41   32.70
   6   2   5  998.70   35.80
   6   2   5  942.21   37.50
   6   2   5  898.91   33.60
   6   2   5  915.81   35.10
  -8  -2  -5  176.08   12.00
   8  -2   5  196.78   12.80
  -8  -2  -5  181.88   14.10
  -8  -2  -5  221.38   13.90
  -8  -2  -5  188.18   13.70
  -8  -2  -5  178.48   14.20
  -8  -2  -5  174.28   13.40
   8  -2   5  169.58   11.00
   8  -2   5  213.18   14.50
  -8   2  -5  177.18   11.40
   8   2   5  172.28   13.00
   8   2   5  186.58   12.60
   8   2   5  221.38   16.30
   8   2   5  201.38   13.20
  -8   2  -5  191.68   11.70
  -8   2  -5  197.38   14.70
  -8   2  -5  171.38   14.20
  -8   2  -5  196.38   11.80
  -8   2  -5  178.48   13.50
   8   2   5  195.28   13.10
   8   2   5  192.28   12.70
 -10  -2  -5  268.87   18.20
 -10  -2  -5  305.97   17.00
 -10  -2  -5  263.67   18.10
  10  -2   5  308.67   16.80
 -10  -2  -5  309.97   18.30
  10  -2   5  257.47   18.20
  10   2   5  284.97   17.00
 -10   2  -5  288.77   24.40
  10   2   5  290.37   18.50
  10   2   5  285.17   18.10
  10   2   5  304.77   17.30
  10   2   5  272.07   19.80
 -10   2  -5  289.87   16.60
  10   2   5  300.47   17.90
 -10   2  -5  298.77   15.80
 -12  -2  -5    1.80    2.80
 -12  -2  -5    4.20    4.20
 -12  -2  -5    0.40    2.70
 -12  -2  -5    1.00    3.40
  12  -2   5    4.00    3.40
  12  -2   5   12.80    5.90
  12  -2   5   11.50    4.70
 -12   2  -5   -0.20    3.10
  12   2   5    1.60    3.10
 -12   2  -5   -0.60    4.10
  12   2   5    0.10    3.20
 -12   2  -5   -0.70    3.10
  12   2   5    8.50    4.70
  12   2   5   10.20    6.30
 -14  -2  -5  126.09   16.30
 -14  -2  -5  122.09   16.10
  14  -2   5   97.59   14.20
  14  -2   5  172.08   17.90
  14   2   5  109.79   14.90
  14   2   5  119.09   15.80
  14   2   5  135.39   15.20
  14   2   5  124.69   13.60
 -14   2  -5  111.99   15.30
  16  -2   5   13.00    5.30
  16  -2   5   28.60    8.30
 -16  -2  -5   22.40    7.60
  16  -2   5   20.50    7.80
 -16  -2  -5   23.90    8.30
  16   2   5   29.40    7.90
  16   2   5   11.80    7.00
  16   2   5   21.00    6.50
  16   2   5   24.50    7.70
 -16   2  -5   12.50    7.40
  18  -2   5    3.10    4.80
  18  -2   5   -1.80    2.50
  18  -2   5    3.90    5.00
 -18  -2  -5   -4.60    4.10
  18   2   5   -1.60    3.90
  18   2   5    1.70    4.00
 -18   2  -5   -4.10    2.70
  18   2   5   -1.80    3.80
  20  -2   5   67.29   13.70
  20  -2   5   56.89   12.40
 -20  -2  -5   61.99   14.90
  20   2   5   56.99   14.30
  20   2   5   48.80   11.30
 -20   2  -5   71.29   15.10
  22  -2   5   -0.30    5.80
  22  -2   5   14.30    8.30
  22  -2   5    7.30    6.30
 -22  -2  -5    6.30    6.60
 -22   2  -5   14.50    9.00
  22   2   5    2.30    8.10
  22   2   5    3.70    5.70
  24  -2   5    9.70    8.30
  24  -2   5   53.09   15.70
 -24  -2  -5   46.30   14.40
  24  -2   5   34.80   11.10
  24   2   5   46.00   12.30
 -24   2  -5   34.90   13.30
  24   2   5   45.70   13.50
  26  -2   5    0.00    6.90
  26  -2   5    1.40    6.80
 -26   2  -5   -1.40    6.90
  26   2   5   15.30   10.00
 -27  -3   5   -3.90    5.50
  27  -3  -5   12.90   11.00
  27  -3  -5   -1.40    6.80
  27  -3  -5    3.80    9.10
 -27   3   5   13.00    9.90
  25  -3  -5   13.90    6.70
  25  -3  -5   11.80    7.20
  25  -3  -5   25.50   11.20
 -25  -3   5    5.50    8.30
 -25   3   5   20.30   10.60
  25   3  -5   39.10   10.60
  25   3  -5    9.60    8.20
  23  -3  -5    3.70    5.50
  23  -3  -5    2.30    4.10
  23  -3  -5    7.70    6.40
 -23  -3   5    3.20    6.10
  23   3  -5    6.20    6.10
 -23   3   5   12.80    7.50
  23   3  -5   13.00    8.60
 -21  -3   5   28.70   10.50
  21  -3  -5   56.49   13.10
  21  -3  -5   35.50    7.90
  21  -3  -5   32.60   10.80
  21   3  -5   52.69   12.20
 -21   3   5   31.40   10.60
  19  -3  -5  167.38   21.00
  19  -3  -5  122.59   13.40
 -19  -3   5  126.19   19.50
  19  -3  -5  103.39   16.10
  19   3  -5  147.69   19.20
 -19   3   5  113.99   17.10
  19   3  -5  117.29   18.30
  17  -3  -5   63.59   12.90
 -17  -3   5   57.69   11.90
  17  -3  -5   70.79   15.20
  17  -3  -5   55.79   12.00
  17   3  -5   58.29   11.90
  17   3  -5   58.39   12.20
 -17   3   5   59.49   12.30
  17   3  -5   39.90    9.70
  15  -3  -5   34.60    8.80
  15  -3  -5   43.70    8.40
 -15  -3   5   48.80    7.30
  15  -3  -5   33.90    8.60
  15  -3  -5   30.50    5.60
 -15  -3   5   44.60   10.20
 -15  -3   5   49.70   10.50
  15   3  -5   50.69   10.60
  15   3  -5   32.50    8.60
  15   3  -5   31.00    8.60
 -15   3   5   49.40   10.70
 -13  -3   5   10.50    5.80
  13  -3  -5   27.60    7.80
  13  -3  -5   13.40    3.60
  13  -3  -5   14.30    3.50
 -13  -3   5   10.60    5.80
 -13  -3   5   37.00    5.60
  13  -3  -5   18.00    6.60
  13  -3  -5   18.00    5.30
  13   3  -5   20.30    6.60
 -13   3   5   17.10    5.40
  13   3  -5   25.40    7.50
 -13   3   5   14.40    4.90
  13   3  -5   20.90    6.80
  13   3  -5   18.20   10.30
 -11  -3   5  257.97   18.00
  11  -3  -5  251.67   16.60
 -11  -3   5  287.57   12.60
  11  -3  -5  288.77   12.40
 -11  -3   5  313.27   19.60
  11  -3  -5  271.07   18.50
 -11  -3   5  280.77   20.00
  11  -3  -5  277.37   12.20
 -11  -3   5  271.97   18.70
  11   3  -5  293.27   19.00
 -11   3   5  283.47   17.30
 -11   3   5  289.77   18.60
  11   3  -5  293.37   18.20
  11   3  -5  292.47   19.00
 -11   3   5  288.37   18.10
  11   3  -5  314.27   20.20
   9  -3  -5  215.88    9.10
   9  -3  -5  237.98   16.10
  -9  -3   5  243.08   16.10
  -9  -3   5  204.58   10.90
   9  -3  -5  215.38   16.00
   9  -3  -5  199.28   14.10
  -9  -3   5  232.68    9.70
  -9  -3   5  205.88   14.50
   9  -3  -5  215.28    9.10
  -9  -3   5  232.08   16.00
   9   3  -5  231.58   15.70
  -9   3   5  233.88   15.60
  -9   3   5  229.18   15.70
  -9   3   5  201.78   14.10
  -9   3   5  229.38   14.90
  -9   3   5  227.28   16.30
   9   3  -5  234.28   14.70
   9   3  -5  226.08   16.80
   7  -3  -5   33.80    2.60
  -7  -3   5   40.30    3.10
  -7  -3   5   50.59    7.40
  -7  -3   5   41.50    3.70
  -7  -3   5   30.10    7.00
  -7  -3   5   41.80    7.60
  -7  -3   5   40.30    8.60
  -7  -3   5   45.50    8.10
   7  -3  -5   37.80    6.90
   7  -3  -5   36.60    2.70
   7  -3  -5   43.10    7.80
   7   3  -5   29.40    5.30
  -7   3   5   41.90    7.50
   7   3  -5   27.50    6.80
   7   3  -5   27.70    6.70
  -7   3   5   29.50    6.90
  -7   3   5   34.10    6.40
   7   3  -5   54.09    8.50
  -7   3   5   38.20    6.60
  -7   3   5   36.60    7.20
  -7   3   5   30.70    6.20
   7   3  -5   42.30    7.60
  -5  -3   5   78.79   10.20
  -5  -3   5   72.79    9.20
  -5  -3   5   58.19    9.00
   5  -3  -5   71.29    9.20
   5  -3  -5   69.19    4.00
  -5  -3   5   71.89    4.10
  -5  -3   5   77.29   10.90
  -5  -3   5   62.89    4.00
  -5  -3   5   79.29    6.60
   5  -3  -5   71.89    4.10
   5  -3  -5   81.99    8.90
  -5   3   5   74.69    9.70
   5   3  -5   52.49    8.00
  -5   3   5   73.49    8.60
   5   3  -5   79.99    9.40
   5   3  -5   63.79    8.60
   5   3  -5   76.79    7.60
  -5   3   5   68.29   10.30
   5   3  -5   82.49   11.20
  -5   3   5   59.39    8.10
  -5   3   5   74.29    9.70
  -3  -3   5   76.09    9.50
   3  -3  -5   61.09    7.50
  -3  -3   5   52.69    7.60
   3  -3  -5   74.59   10.00
  -3  -3   5   66.29    9.70
   3  -3  -5   57.89    4.40
  -3  -3   5   51.19    4.00
   3  -3  -5   59.29    4.40
  -3  -3   5   53.29    5.10
  -3  -3   5   47.80    7.10
  -3   3   5   50.19    6.70
  -3   3   5   64.29    9.50
   3   3  -5   46.50    6.50
  -3   3   5   55.89    9.20
   3   3  -5   54.49    8.90
   3   3  -5   41.20    7.20
  -3   3   5   49.80    8.40
   3   3  -5   57.39    7.70
  -3   3   5   39.30    6.60
   3   3  -5   55.69    5.30
   3   3  -5   51.19    4.00
  -3   3   5   57.89    7.70
  -1  -3   5  166.58   11.50
   1  -3  -5  176.38    9.40
  -1  -3   5  196.38    9.60
   1  -3  -5  187.78   11.10
   1  -3  -5  170.98   10.60
  -1  -3   5  220.88   15.00
  -1  -3   5  173.38   11.40
  -1   3   5  165.38   10.40
  -1   3   5  174.48   12.90
  -1   3   5  203.98   13.80
   1   3  -5  186.48   13.70
  -1   3   5  185.28   11.20
   1   3  -5  185.58    9.30
  -1   3   5  176.88   13.10
   1   3  -5  177.08   11.60
   1   3  -5  160.98   10.60
  -1   3   5  172.28   10.80
   1   3  -5  195.48   11.30
  -1   3   5  191.88   13.30
   1  -3   5  643.64   25.70
  -1  -3  -5  585.64   23.60
   1  -3   5  653.03   29.30
   1  -3   5  605.24   24.20
  -1  -3  -5  630.94   24.90
  -1  -3  -5  620.94   24.10
   1  -3   5  582.94   23.40
  -1  -3  -5  637.44   24.40
  -1   3  -5  611.84   23.50
  -1   3  -5  649.34   24.20
   1   3   5  656.53   28.10
  -1   3  -5  616.44   24.50
   1   3   5  653.93   24.50
   1   3   5  615.54   21.90
   1   3   5  619.84   27.80
   1   3   5  633.94   24.70
   1   3   5  620.14   21.90
  -1   3  -5  622.84   23.90
   1   3   5  674.73   28.70
  -3  -3  -5   24.60    5.30
   3  -3   5   24.20    5.00
   3  -3   5   18.70    4.70
   3  -3   5   26.10    4.50
  -3  -3  -5   21.10    5.50
   3  -3   5   23.50    5.10
   3  -3   5   31.50    7.30
  -3  -3  -5   30.40    5.00
  -3  -3  -5   27.90    5.60
   3   3   5   25.00    4.50
   3   3   5   29.30    6.60
   3   3   5   12.70    4.50
  -3   3  -5   26.80    5.70
   3   3   5   16.00    4.00
   3   3   5   18.90    4.50
   3   3   5   17.40    5.50
  -3   3  -5   19.00    4.00
   3   3   5   28.90    5.00
  -3   3  -5   16.80    5.60
  -3   3  -5   22.00    4.20
  -3   3  -5   16.20    3.80
  -5  -3  -5    9.50    3.70
  -5  -3  -5   15.20    4.80
   5  -3   5   11.20    2.30
   5  -3   5   13.00    4.40
  -5  -3  -5    2.80    2.80
   5  -3   5    4.30    3.40
  -5  -3  -5   14.30    3.80
  -5  -3  -5    7.00    3.90
   5  -3   5    5.50    3.00
   5  -3   5    8.40    2.60
   5  -3   5   12.30    3.70
   5   3   5    7.40    3.10
  -5   3  -5   13.00    4.70
   5   3   5    3.80    3.50
   5   3   5   18.60    4.60
  -5   3  -5   10.50    2.80
   5   3   5    8.50    4.10
  -5   3  -5    4.90    3.50
  -5   3  -5   13.20    2.50
   5   3   5    5.20    4.20
   5   3   5    7.20    3.00
  -5   3  -5    7.50    2.70
   5   3   5    7.30    3.50
  -7  -3  -5    3.20    2.60
   7  -3   5    2.10    2.10
   7  -3   5    0.40    1.80
  -7  -3  -5    5.70    3.80
   7  -3   5    1.00    3.00
  -7  -3  -5    1.40    2.50
  -7  -3  -5   -1.90    1.90
  -7   3  -5    2.40    2.20
  -7   3  -5    1.10    1.80
   7   3   5   -0.90    2.40
  -7   3  -5    0.30    1.30
   7   3   5    1.10    2.80
  -7   3  -5    7.30    4.00
  -7   3  -5    0.30    1.20
   7   3   5   -0.30    1.90
   9  -3   5   -0.10    2.00
   9  -3   5    3.80    2.70
   9  -3   5   -1.40    2.40
  -9  -3  -5    2.40    3.00
  -9  -3  -5    3.20    3.30
   9  -3   5   -1.20    1.50
  -9  -3  -5   -1.80    2.20
   9   3   5   -1.90    5.00
   9   3   5    7.50    3.30
  -9   3  -5   -0.40    2.90
   9   3   5    1.70    3.20
  -9   3  -5    2.70    2.00
   9   3   5    3.10    3.00
  -9   3  -5   -2.00    1.90
   9   3   5   -1.10    2.20
 -11  -3  -5   -1.20    2.90
  11  -3   5    2.10    3.30
  11  -3   5    4.60    3.00
 -11  -3  -5   -2.70    2.40
  11  -3   5    4.60    3.20
  11   3   5    6.90    4.80
 -11   3  -5    1.60    3.10
  11   3   5   -1.40    3.30
 -11   3  -5   -1.20    2.90
  11   3   5   -0.50    5.50
  11   3   5   -2.50    2.10
  13  -3   5    6.20    4.10
  13  -3   5    9.40    6.60
  13  -3   5    2.00    3.30
 -13  -3  -5    3.20    4.20
  13   3   5    0.90    5.80
 -13   3  -5   -0.80    2.70
  13   3   5   -3.80    3.10
  13   3   5    7.10    4.20
 -15  -3  -5   86.69   14.60
 -15  -3  -5  120.79   17.20
  15  -3   5   97.69   13.40
  15   3   5   78.59   11.60
  15   3   5  103.49   14.20
  15   3   5  117.19   19.70
 -15   3  -5  108.99   19.30
 -17  -3  -5    5.50    6.50
  17  -3   5   -0.40    4.10
  17  -3   5    3.50    4.30
 -17  -3  -5    2.50    5.00
  17  -3   5   -0.20    3.90
 -17   3  -5    2.00    4.50
  17   3   5    9.60    6.60
  17   3   5   -0.10    4.20
  17   3   5   -2.10    3.00
 -19  -3  -5  111.09   19.00
  19  -3   5   72.09   12.90
  19  -3   5   88.19   16.90
  19   3   5   97.69   14.80
 -19   3  -5  100.99   18.40
  19   3   5   95.79   17.90
  21  -3   5   70.69   16.70
 -21  -3  -5   83.19   17.00
  21  -3   5   79.99   14.30
  21   3   5   67.59   15.50
 -21   3  -5   64.09   14.70
  23  -3   5   32.30    9.70
 -23  -3  -5   32.40   11.90
  23  -3   5   51.89   15.20
  23   3   5   13.50    7.80
 -23   3  -5   35.80   12.70
 -25  -3  -5    8.30    8.90
  25  -3   5    0.30    6.00
  25  -3   5    8.30    8.20
 -25   3  -5   -2.80    5.50
  25   3   5    1.20    5.90
  26  -4  -5   10.80    6.40
 -26  -4   5   21.70   11.70
  26  -4  -5   10.20    9.10
  26  -4  -5   19.60   10.50
  26   4  -5   10.30    8.30
 -26   4   5    2.80   11.30
 -24  -4   5    9.90    9.70
  24  -4  -5   -3.20    4.70
  24  -4  -5    4.90    6.80
  24  -4  -5    1.30    3.60
  24   4  -5    3.10    5.80
 -24   4   5   -3.00    4.80
  24   4  -5   10.10    7.20
  22  -4  -5   -0.10    3.40
  22  -4  -5   -0.60    4.60
 -22  -4   5   -1.40    5.60
  22  -4  -5    5.30    6.00
  22   4  -5    1.50    5.20
 -22   4   5   -6.50    3.70
  22   4  -5    8.20    6.40
  20  -4  -5   -1.40    4.10
 -20  -4   5   -5.40    4.10
  20  -4  -5    2.30    3.30
  20  -4  -5    5.10    9.20
  20   4  -5    5.60    6.40
 -20   4   5    4.80    7.00
 -18  -4   5    5.40   10.10
  18  -4  -5   10.00    4.50
  18  -4  -5   10.20    6.50
  18  -4  -5   11.00    6.40
 -18   4   5   15.10    7.30
  18   4  -5    7.60    6.30
  18   4  -5    6.30    5.90
  16  -4  -5   22.10    6.80
  16  -4  -5   18.30    4.50
  16  -4  -5   17.60    7.60
  16  -4  -5   14.90    7.00
 -16  -4   5   18.50    7.70
 -16  -4   5   29.70   10.00
  16   4  -5   14.20    6.80
  16   4  -5   35.30   10.40
 -16   4   5   26.70    8.60
 -14  -4   5    5.70    4.90
  14  -4  -5    1.20    2.00
  14  -4  -5   -2.70    2.20
  14  -4  -5    1.80    3.80
 -14  -4   5    0.00    3.80
  14  -4  -5   -1.80    2.80
  14  -4  -5    0.30    1.70
  14   4  -5   -0.20    3.40
 -14   4   5   -1.50    2.70
  14   4  -5    3.20    4.70
 -12  -4   5   30.00    8.90
  12  -4  -5   28.70    7.90
  12  -4  -5   34.70    4.20
 -12  -4   5   35.80    8.50
  12  -4  -5   31.80    7.40
  12  -4  -5   34.60    8.80
  12  -4  -5   40.30    4.50
  12   4  -5   43.50    8.70
 -12   4   5   37.60    8.30
  12   4  -5   66.29   12.40
 -10  -4   5   78.59   13.20
  10  -4  -5   83.49   12.50
 -10  -4   5   84.49   12.80
 -10   4   5   86.39   12.30
  10   4  -5   96.39   12.80
  10   4  -5  101.39   14.50
  10   4  -5  101.69   12.60
  -8  -4   5    2.70    4.50
  -8  -4   5    6.20    4.60
   8  -4  -5   11.70    5.50
  -8  -4   5    7.70    4.30
   8   4  -5    4.90    3.50
  -8   4   5   -1.00    2.70
   8   4  -5    3.10    3.20
  -8   4   5    2.20    3.10
   8   4  -5    3.20    4.60
  -8   4   5    3.00    3.10
  -6  -4   5   29.20    8.20
   6  -4  -5   33.80    7.00
  -6  -4   5   29.70    5.60
   6  -4  -5   28.60    7.70
  -6   4   5   32.80    7.60
   6   4  -5   24.50    6.90
  -6   4   5   24.80    6.60
  -6   4   5   22.40    6.20
  -6   4   5   30.70    6.60
   6   4  -5   28.10    5.60
  -6   4   5   24.30    6.40
   6   4  -5   37.10    7.00
  -4  -4   5   28.00    8.10
  -4  -4   5   15.90    5.00
   4  -4  -5   15.00    2.80
  -4  -4   5   20.40    3.90
   4  -4  -5   22.30    5.80
  -4   4   5   11.20    4.60
   4   4  -5   13.60    4.20
  -4   4   5   12.40    4.20
  -4   4   5   16.20    5.90
   4   4  -5   25.40    6.80
  -4   4   5   15.50    5.50
   4   4  -5   24.50    4.30
  -2  -4   5   10.60    3.70
   2  -4  -5   10.60    3.40
   2  -4  -5   15.80    4.80
  -2  -4   5   19.20    6.00
  -2  -4   5   16.40    3.00
   2  -4  -5   14.10    3.30
  -2  -4   5    9.00    4.90
  -2  -4   5   14.40    4.70
  -2   4   5   15.20    4.40
  -2   4   5    5.90    3.40
   2   4  -5   17.00    3.10
  -2   4   5   14.30    5.20
   2   4  -5   10.30    4.50
  -2   4   5   10.90    4.90
   2   4  -5   10.70    3.40
  -2   4   5   14.10    4.10
   0  -4  -5  259.27   15.80
   0  -4  -5  272.57   13.60
   0  -4   5  246.18   14.90
   0  -4   5  246.98   18.20
   0  -4   5  248.28   12.30
   0  -4   5  225.28   15.00
   0  -4  -5  249.38   17.00
   0  -4  -5  243.78   13.10
   0  -4   5  241.68   14.90
   0   4  -5  251.67    9.10
   0   4  -5  249.08   15.60
   0   4   5  248.98   17.30
   0   4  -5  260.27   13.40
   0   4   5  278.67   14.30
   0   4  -5  245.78   12.30
   0   4   5  237.88   13.50
   0   4   5  250.67   17.20
   0   4   5  281.77   18.20
   0   4   5  258.27   15.60
  -2  -4  -5    2.10    2.40
  -2  -4  -5    5.40    3.30
   2  -4   5   -0.10    2.00
   2  -4   5    3.90    2.80
  -2  -4  -5    2.90    2.80
   2  -4   5   -4.50    2.10
   2  -4   5   -1.70    1.80
   2  -4   5   -0.70    1.80
  -2  -4  -5    1.10    2.20
   2   4   5    4.80    4.00
   2   4   5    2.70    2.00
   2   4   5   -0.90    2.80
   2   4   5    4.20    3.90
  -2   4  -5    1.40    2.00
  -2   4  -5    4.10    3.10
  -2   4  -5    3.00    2.80
   2   4   5   -1.40    1.60
   4  -4   5    2.70    2.30
  -4  -4  -5    1.80    2.50
  -4  -4  -5    0.40    2.50
  -4  -4  -5   -0.10    1.70
   4  -4   5    0.50    2.30
   4  -4   5    4.50    2.90
   4  -4   5    2.70    2.50
  -4  -4  -5   -1.70    2.10
   4  -4   5    4.40    4.60
   4   4   5    2.90    3.40
   4   4   5   -0.30    1.90
   4   4   5    1.80    3.20
  -4   4  -5    3.60    3.40
   4   4   5   -0.20    3.00
  -4   4  -5    1.70    2.40
   4   4   5    1.60    2.40
  -4   4  -5    3.10    1.20
   6  -4   5   13.10    4.80
  -6  -4  -5   14.10    5.30
   6  -4   5   13.00    4.20
   6  -4   5   25.80    8.30
   6  -4   5    7.10    3.40
  -6  -4  -5   19.20    6.10
   6   4   5   11.20    6.20
   6   4   5   15.20    5.80
  -6   4  -5   10.40    3.60
   6   4   5   11.20    4.00
   6   4   5   18.30    5.20
  -6   4  -5   17.60    4.20
  -6   4  -5   19.70    5.80
   6   4   5    3.10    4.30
  -6   4  -5   15.00    4.10
   8  -4   5   43.60    7.60
   8  -4   5   44.70    9.00
   8  -4   5   33.00    9.20
  -8  -4  -5   36.80    8.10
   8   4   5   53.19   11.90
   8   4   5   25.60    7.80
   8   4   5   45.70    7.10
  -8   4  -5   39.20    5.30
  10  -4   5   49.00    8.30
  10  -4   5   34.10    8.60
 -10  -4  -5   51.89   10.10
 -10  -4  -5   42.90    9.50
  10   4   5   60.89   13.20
  10   4   5   46.20   10.30
 -10   4  -5   56.09   11.20
  10   4   5   46.80    7.60
  12  -4   5    7.10    5.30
 -12  -4  -5    6.90    5.40
 -12  -4  -5    6.80    4.80
  12   4   5    7.30    7.10
  12   4   5    3.80    3.30
  12   4   5   -2.20    3.80
  14  -4   5   33.80    7.60
 -14  -4  -5   18.70    7.40
 -14  -4  -5   24.50    8.10
  14  -4   5   42.60   12.80
  14   4   5   59.69   13.90
 -14   4  -5   27.40    9.30
  16  -4   5   25.10    7.70
  16  -4   5   39.30   10.40
 -16  -4  -5   32.20   10.30
 -16  -4  -5   28.50    9.50
  16   4   5   15.60    9.00
  16   4   5   41.90   10.60
 -16   4  -5   39.30   12.00
  18  -4   5   -1.10    4.90
  18  -4   5   -2.30    3.00
 -18  -4  -5    6.60    9.10
  18   4   5    6.80    5.90
  18   4   5    5.60    6.50
 -18   4  -5   -3.90    3.30
  20  -4   5   39.00   12.90
  20  -4   5   75.29   13.70
 -20  -4  -5   68.99   15.40
  20   4   5   51.59   12.20
 -20   4  -5   65.89   15.90
  20   4   5   32.30   12.20
 -22  -4  -5   14.10    8.40
  22  -4   5    2.10    5.60
  22  -4   5   14.90    7.50
 -22   4  -5   29.10   12.60
  22   4   5   32.30   13.20
  24  -4   5    5.40    7.10
  24  -4   5    5.50    7.00
 -24   4  -5   10.10    9.40
  24   4   5    9.60    8.70
  23  -5  -5    6.90    4.90
  23  -5  -5    0.60    5.60
  23   5  -5    7.10    8.20
 -23   5   5   13.50    9.20
  23   5  -5    5.00    7.60
 -21  -5   5   15.00    9.30
  21  -5  -5   -2.50    4.60
  21  -5  -5   -2.50    4.80
  21  -5  -5   -0.60    2.80
 -21   5   5    2.40    6.30
  21   5  -5    8.10    7.30
  21   5  -5    4.60    7.40
 -19  -5   5   36.10   11.50
  19  -5  -5   38.30   11.60
  19  -5  -5   27.90   10.00
  19  -5  -5   25.10    5.60
  19   5  -5   28.30   10.30
  19   5  -5    6.40    6.10
 -19   5   5   21.70    9.20
  17  -5  -5   56.89   12.70
 -17  -5   5   68.69   15.40
  17  -5  -5   67.09    7.70
 -17  -5   5   86.09   16.40
  17  -5  -5   55.89   13.00
 -17   5   5   49.80   12.30
  17   5  -5   60.29   13.80
  17   5  -5   58.39   12.80
  15  -5  -5   57.89    6.00
 -15  -5   5   23.60   11.70
 -15  -5   5   65.69   13.20
  15  -5  -5   42.90   10.70
 -15   5   5   37.80   10.40
  15   5  -5   35.60   12.50
 -15   5   5   52.99   12.10
 -15   5   5   40.80    8.50
  15   5  -5   57.89   11.90
 -13  -5   5   49.50   13.30
  13  -5  -5   54.79   11.90
 -13  -5   5   30.10    8.80
  13   5  -5   33.20    8.70
 -13   5   5   49.00   11.50
 -13   5   5   33.20    8.10
 -13   5   5   37.10   10.00
  13   5  -5   15.50    7.10
 -11  -5   5    1.10    4.10
 -11  -5   5    9.10    6.80
 -11   5   5    7.20    5.00
 -11   5   5    8.00    5.60
  11   5  -5    8.10    4.90
  11   5  -5    3.50    5.70
 -11   5   5    6.70    4.80
 -11   5   5    7.30    4.70
  -9  -5   5   33.40   10.30
  -9  -5   5    3.70    4.00
   9   5  -5   12.90    5.10
  -9   5   5    8.00    5.40
   9   5  -5    6.10    5.30
  -9   5   5   11.90    5.70
  -9   5   5    0.80    2.60
  -9   5   5    8.60    4.70
   7  -5  -5   15.10    5.70
  -7  -5   5   19.90    7.60
  -7  -5   5    2.60    3.80
  -7   5   5   11.70    5.60
   7   5  -5   11.90    4.30
  -7   5   5    9.80    5.50
  -7   5   5    4.90    4.00
   7   5  -5    6.10    5.40
  -5  -5   5    0.40    2.80
  -5  -5   5    3.70    4.60
   5  -5  -5    0.10    2.90
   5  -5  -5    0.50    1.40
   5  -5  -5   -2.70    1.10
  -5   5   5   -3.60    2.10
   5   5  -5   -0.30    2.00
  -5   5   5   -0.80    2.40
  -5   5   5   -1.40    3.90
   5   5  -5    1.80    4.10
  -5   5   5    1.00    3.30
  -3  -5   5    8.60    4.40
  -3  -5   5   12.20    7.00
   3  -5  -5    1.70    3.70
   3  -5  -5    6.20    2.60
   3  -5  -5    7.60    2.90
   3   5  -5   13.70    3.50
  -3   5   5    9.20    4.60
  -3   5   5    0.20    3.00
   3   5  -5   14.90    6.60
  -3   5   5   10.90    4.10
   1  -5  -5    4.00    4.00
  -1  -5   5    2.10    4.40
   1  -5  -5    6.60    3.20
  -1  -5   5    0.20    2.70
   1  -5  -5    3.70    2.40
  -1   5   5    6.10    3.40
  -1   5   5    5.20    4.80
   1   5  -5    6.80    5.30
  -1   5   5    1.50    3.00
  -1  -5  -5   14.20    6.30
   1  -5   5   11.70    5.50
   1  -5   5   12.00    4.70
  -1  -5  -5   10.90    4.20
   1   5   5    7.10    5.00
   1   5   5   16.60    4.30
   1   5   5    6.60    5.10
   3  -5   5   15.50    4.70
  -3  -5  -5   12.80    4.70
   3  -5   5   16.00    5.10
  -3  -5  -5   18.10    6.10
   3  -5   5    7.40    5.90
  -3   5  -5   17.10    5.50
   3   5   5   21.00    7.50
   3   5   5    3.00    2.70
   3   5   5    7.40    4.90
  -5  -5  -5   77.39   11.80
  -5  -5  -5   63.79   10.10
   5  -5   5   67.29    9.70
   5  -5   5   58.49   12.10
   5  -5   5   56.19    9.00
  -5   5  -5   75.89    9.90
   5   5   5   79.79   13.60
   5   5   5   69.99   10.00
   5   5   5   72.09   12.10
   7  -5   5   19.30    5.50
   7  -5   5   22.10    6.60
  -7  -5  -5   16.30    5.80
  -7  -5  -5   24.80    7.60
   7  -5   5   13.00    6.70
  -7   5  -5   24.30    5.80
   7   5   5   15.30    7.50
   7   5   5   16.10    7.10
   9  -5   5   -3.70    3.50
   9  -5   5    2.10    3.90
  -9  -5  -5    5.10    4.40
   9  -5   5    3.40    3.20
  -9  -5  -5    6.90    5.20
   9   5   5   10.30    7.80
   9   5   5    3.50    4.90
  -9   5  -5    1.60    5.50
  11  -5   5   10.80    5.70
 -11  -5  -5   13.20    6.50
  11  -5   5   10.60    4.70
  11   5   5    9.70    8.00
 -11   5  -5    2.20    5.50
  11   5   5   17.40    8.40
  13  -5   5    1.70    3.20
 -13  -5  -5    5.70    5.60
  13  -5   5   -2.30    3.50
 -13  -5  -5    2.30    4.70
  13   5   5    3.90    7.50
 -13   5  -5   -3.60    3.40
  13   5   5   -0.70    4.60
  15  -5   5   43.40    9.60
 -15  -5  -5   23.70    9.60
 -15  -5  -5   35.80   11.30
  15   5   5   19.60    9.00
  15   5   5   31.70   11.20
 -15   5  -5   27.00   10.20
  17  -5   5   30.10    8.50
  17  -5   5   32.90   10.40
 -17  -5  -5   30.00   10.40
 -17  -5  -5   50.49   13.70
 -17   5  -5   36.70   12.70
  17   5   5   12.90    8.10
  17   5   5   54.39   14.80
  19  -5   5   12.20    8.30
 -19  -5  -5    3.40    7.00
  19  -5   5   13.60    6.40
  19   5   5   11.80    8.40
  19   5   5    6.10    6.60
 -19   5  -5    0.80    6.60
  21  -5   5    0.50    6.20
  21  -5   5   -2.50    4.80
 -21  -5  -5   10.70    8.50
  21   5   5    2.00    8.60
 -21   5  -5   -3.90    6.50
  20  -6  -5    2.00    2.90
 -20  -6   5    9.80   13.20
  20   6  -5   -1.40    7.30
 -20   6   5    3.30    6.60
 -20   6   5   -0.30    5.10
 -18  -6   5    4.30    7.40
  18  -6  -5    5.40    2.80
  18   6  -5   -3.20    5.70
 -18   6   5   -1.10    5.30
 -18   6   5    3.90    5.30
 -16  -6   5   13.10    7.90
 -16  -6   5   30.50   11.60
 -16   6   5   15.90    8.80
 -16   6   5   25.90    9.90
  16   6  -5   36.10   11.40
 -16   6   5   18.00    8.00
 -14  -6   5   17.10    9.80
 -14  -6   5   14.70    8.30
 -14   6   5    3.20    5.80
 -14   6   5   37.50   10.90
 -14   6   5   18.70    8.00
  14   6  -5   22.70   10.00
 -12  -6   5    8.00    6.00
 -12  -6   5   14.20    8.30
 -12   6   5    3.00    4.30
 -12   6   5    7.40    5.80
  12   6  -5    3.50    6.60
 -12   6   5    8.30    5.80
 -10  -6   5   42.40   10.70
 -10  -6   5   65.89   18.10
 -10   6   5   54.79   13.20
  10   6  -5   50.69   20.30
 -10   6   5   51.79   10.50
 -10   6   5   44.40   10.30
 -10   6   5   46.10   10.90
  -8  -6   5    0.40    3.60
   8  -6  -5   -1.30    3.20
  -8  -6   5    0.80    4.60
  -8   6   5   -0.60    2.60
  -8   6   5   -0.10    3.60
  -8   6   5    2.60    3.70
   8   6  -5    2.20    4.70
  -8   6   5    3.80    4.40
   6  -6  -5   29.90    8.50
  -6  -6   5   28.70    8.00
  -6  -6   5    7.70    6.30
   6  -6  -5   18.70    3.60
   6  -6  -5   21.20    4.40
  -6   6   5   22.70    7.60
  -6   6   5   20.70    6.10
  -6   6   5   14.20    6.60
   6   6  -5   24.60    8.70
   4  -6  -5    4.70    5.20
   4  -6  -5    3.10    2.50
  -4  -6   5    9.90    6.30
  -4  -6   5    8.20    4.80
   4   6  -5    1.60    5.20
  -4   6   5   14.50    6.80
  -4   6   5    3.50    3.40
  -2  -6   5   -0.30    2.60
   2  -6  -5    2.60    2.40
   2  -6  -5    2.50    4.00
  -2  -6   5    2.00    4.50
   2   6  -5    2.20    4.30
  -2   6   5    2.90    4.50
  -2   6   5    2.10    5.10
   0  -6  -5   10.10    4.00
   0  -6   5   14.40    7.30
   0  -6   5   13.40    5.20
   0  -6  -5   21.10    7.40
   0   6  -5   24.70    8.10
   0   6   5   35.40    9.50
   0   6   5   11.60    6.10
   2  -6   5    1.80    5.20
  -2  -6  -5    9.70    5.20
   2  -6   5   -0.20    2.20
  -2  -6  -5    3.10    3.40
  -2   6  -5    7.40    5.00
   2   6   5    8.00    5.90
   2   6   5    5.70    5.60
  -4  -6  -5   21.70    6.70
   4  -6   5   28.30    6.90
  -4  -6  -5   25.10    8.50
   4  -6   5    9.10    6.80
   4   6   5   26.70    9.30
   4   6   5   22.70    8.60
  -4   6  -5   31.30    8.40
   6  -6   5   36.70    7.90
  -6  -6  -5   43.50    9.70
   6  -6   5   24.10    9.30
  -6  -6  -5   41.30   10.40
   6   6   5   31.60   10.40
   8  -6   5    2.10    5.50
   8  -6   5    5.20    3.90
  -8  -6  -5    9.00    5.90
   8   6   5   16.50    8.60
   8   6   5    1.60    6.80
 -10  -6  -5    2.00    4.00
 -10  -6  -5   -1.70    3.60
  10  -6   5    4.90    3.60
 -10   6  -5    0.70    5.90
  10   6   5   -3.70    6.80
  10   6   5   -1.50    5.10
 -12  -6  -5   50.39   11.70
 -12  -6  -5   49.30   12.00
  12  -6   5   72.59   11.00
  12   6   5   41.50   12.50
 -12   6  -5   63.09   14.50
  12   6   5   53.19   14.10
  14  -6   5   13.50    8.40
 -14  -6  -5   10.40    7.70
 -14  -6  -5    9.20    7.50
  14  -6   5   10.20    5.20
  14   6   5    0.80    6.10
  14   6   5   15.20    8.80
 -14   6  -5    6.90    7.90
  16  -6   5   86.59   15.80
 -16  -6  -5   51.89   16.50
 -16  -6  -5  100.49   19.50
  16  -6   5   68.99   12.00
  16   6   5   73.79   16.30
 -16   6  -5   85.29   17.80
  16   6   5   71.49   16.90
  18  -6   5   17.30    9.60
  18   6   5    2.10    7.20
  18   6   5    4.70    6.30
 -18   6  -5   25.80   18.50
 -17  -7   5   -0.10    7.10
 -17   7   5    1.30    7.40
  17   7  -5    9.80    9.50
 -15  -7   5    8.30    7.60
 -15  -7   5    0.00    5.60
  15   7  -5    3.90    8.40
 -15   7   5    1.90    6.00
 -13  -7   5    0.00    5.10
 -13  -7   5    4.10    7.30
 -13   7   5   -2.30    4.20
  13   7  -5   -4.30    4.90
 -11  -7   5    8.80    6.90
 -11  -7   5    6.30    7.10
 -11   7   5    0.70    4.20
  11   7  -5    1.10    6.20
  -9  -7   5   26.20    9.00
  -9  -7   5   27.30   11.50
   9   7  -5   25.60   10.80
   7  -7  -5    6.70    2.60
  -7  -7   5    7.60    7.60
  -7  -7   5    5.90    5.10
   7  -7  -5   -0.40    4.50
   7   7  -5   -3.40    5.50
  -7   7   5    1.80    5.20
   5  -7  -5    9.90    6.80
  -5  -7   5   31.30   12.00
   5  -7  -5   19.10    4.40
  -5  -7   5   31.70    9.50
  -5   7   5   17.80    8.70
   5   7  -5   32.90   10.80
   3  -7  -5    0.80    4.70
  -3  -7   5    4.10    7.10
  -3  -7   5    3.50    4.90
   3  -7  -5    4.50    3.50
   3   7  -5    8.40   10.50
  -3   7   5   14.30    7.50
   1  -7  -5    9.10    4.30
  -1  -7   5    3.70    6.20
  -1  -7   5    6.90    4.90
   1  -7  -5   -0.10    5.20
   1   7  -5   11.00    6.80
  -1   7   5   -2.70    3.60
  -1   7   5    9.50    7.20
   1  -7   5    4.10    6.10
  -1  -7  -5   -0.10    3.20
   1  -7   5    7.30    4.80
  -1  -7  -5    2.70    5.70
   1   7   5    0.10    5.20
   1   7   5    1.90    5.70
  -1   7  -5    4.00    5.80
  -3  -7  -5    0.80    5.50
   3  -7   5    2.10    3.50
  -3  -7  -5    9.60    5.30
   3  -7   5   -3.10    4.80
   3   7   5   -6.30    4.10
   3   7   5    4.50    6.10
   5  -7   5    3.80    3.70
   5  -7   5   -5.90    4.20
  -5  -7  -5    3.70    4.80
   5   7   5   -1.80    4.70
   5   7   5   -5.40    5.80
  -7  -7  -5   29.80    9.20
   7  -7   5   26.30    7.20
   7  -7   5   41.70   12.90
   7   7   5   23.60   10.20
   7   7   5   37.40   12.90
   9  -7   5   -1.00    5.30
   9  -7   5    6.00    4.80
  -9  -7  -5    5.10    5.20
   9   7   5   23.30   12.30
  -9   7  -5    5.60    7.50
   9   7   5   -2.70    5.90
 -11  -7  -5    4.60    5.70
  11  -7   5    8.50    5.00
  11   7   5    4.80    8.30
 -11   7  -5   -5.10    4.50
  11   7   5    6.70    8.60
 -13  -7  -5   11.70    7.40
  13  -7   5    9.80    5.70
  13   7   5    6.80    7.70
 -13   7  -5    0.00    6.40
  13   7   5    4.50    9.60
  15  -7   5    9.40    5.70
 -15  -7  -5    4.30    7.50
  15   7   5   37.50   12.80
 -15   7  -5    5.00    8.40
  15   7   5    7.80    8.50
 -12  -8   5    0.10    5.90
 -12  -8   5   11.40    9.70
 -10  -8   5   27.10   11.40
  -8  -8   5    1.50    5.70
  -8  -8   5    3.70    7.10
   8   8  -5   -5.40    5.50
  -6  -8   5   -0.90    5.30
  -6  -8   5    6.70    5.20
   6  -8  -5    0.80    2.50
  -6   8   5   -1.30    5.50
   6   8  -5   -0.10    6.20
  -4  -8   5    5.00    5.50
   4  -8  -5   -0.20    2.80
  -4  -8   5    6.10    8.00
   4   8  -5    1.70    7.20
  -4   8   5   -0.40    5.40
  -2  -8   5    5.10    5.40
   2  -8  -5    8.50    4.80
  -2  -8   5    6.00    8.10
   2   8  -5   -5.10    6.00
  -2   8   5    3.10    6.10
   0  -8   5   16.90    9.50
   0  -8   5   41.80    9.80
   0  -8  -5   45.30    9.00
   0   8   5   43.00   13.40
   2  -8   5    0.00    6.90
   2  -8   5    3.30    4.30
  -2  -8  -5    3.20    4.80
   2   8   5   -2.50    6.20
   4  -8   5    2.60    4.50
  -4  -8  -5   -3.70    3.40
   4  -8   5    3.80    7.50
   4   8   5   -3.50    5.60
   6  -8   5    0.00    4.50
  -6  -8  -5   21.20   11.70
   6  -8   5    1.30    7.10
   8  -8   5    0.00    4.00
   8  -8   5    9.00    9.20
  -8  -8  -5    9.50    7.60
   8   8   5   22.80   12.20
  28   0  -6   -1.00    6.10
  28   0  -6   13.70    8.30
  28   0  -6    5.30    7.40
 -28   0   6   14.60    9.50
 -26   0   6    6.70    7.30
  26   0  -6    1.60    6.00
  26   0  -6    8.20    7.20
  26   0  -6   -1.00    4.80
  24   0  -6  110.59   18.80
  24   0  -6  115.09   26.50
 -24   0   6  130.49   21.20
  22   0  -6   53.29   10.90
  22   0  -6   41.30   10.90
  22   0  -6   41.70   11.60
 -22   0   6   27.30    9.90
  22   0  -6   37.80   10.20
  20   0  -6   22.00    7.70
  20   0  -6   37.20    8.50
  20   0  -6   37.30    9.70
  20   0  -6   22.70   10.10
 -20   0   6   36.90   10.60
  18   0  -6   14.40    5.60
  18   0  -6   11.50    5.20
 -18   0   6   17.00    7.00
  18   0  -6   10.10    5.40
  18   0  -6   19.10    7.20
  16   0  -6  119.99   13.80
  16   0  -6  114.99   16.70
 -16   0   6  131.19   14.10
 -16   0   6  137.99   16.10
  16   0  -6  143.69   18.00
  16   0  -6  102.49   13.50
 -14   0   6  150.08   16.10
 -14   0   6  131.49   13.70
  14   0  -6  130.29   13.50
  14   0  -6  124.69   12.90
 -14   0   6  154.98   17.40
  14   0  -6  105.49   13.50
  14   0  -6  146.19   15.10
  14   0  -6  145.69   15.30
  14   0  -6  116.79   14.20
 -14   0   6  101.49   11.30
  12   0  -6   95.39   10.90
 -12   0   6   85.39   11.00
  12   0  -6   72.59    9.50
  12   0  -6   68.09   10.40
  12   0  -6   55.49    8.20
 -12   0   6   67.49    8.80
 -12   0   6   78.59   11.20
 -12   0   6   66.69    8.90
 -12   0   6   74.39   10.50
 -12   0   6   83.59   10.50
  12   0  -6   83.09   11.00
  12   0  -6   62.49    9.70
  10   0  -6  792.82   29.70
 -10   0   6  706.83   28.10
 -10   0   6  742.33   29.70
  10   0  -6  716.83   29.10
 -10   0   6  743.73   31.10
 -10   0   6  722.53   28.40
 -10   0   6  696.63   29.20
  10   0  -6  736.53   30.00
  10   0  -6  742.23   31.50
 -10   0   6  687.33   29.20
 -10   0   6  764.42   30.10
  10   0  -6  742.63   29.20
  -8   0   6  247.68   13.10
   8   0  -6  243.38   13.50
  -8   0   6  245.48   13.70
  -8   0   6  266.17   14.20
   8   0  -6  239.58   14.10
  -8   0   6  240.38   13.30
  -8   0   6  231.58   14.30
  -8   0   6  245.18   13.80
  -8   0   6  244.28   12.90
   8   0  -6  240.68   13.00
   8   0  -6  266.27   15.10
   6   0  -6 1156.88   38.20
  -6   0   6 1124.29   38.60
   6   0  -6 1144.79   39.40
  -6   0   6 1135.99   36.80
   6   0  -6 1132.29   37.90
   6   0  -6 1152.78   36.80
   6   0  -6 1148.09   38.00
  -6   0   6 1040.00   37.10
   6   0  -6 1123.59   39.00
  -6   0   6 1158.28   38.50
  -6   0   6 1066.69   38.60
  -6   0   6 1116.59   37.60
   4   0  -6  284.27   13.50
   4   0  -6  290.97   13.90
  -4   0   6  282.27   13.50
  -4   0   6  278.57   13.10
  -4   0   6  286.27   11.60
  -4   0   6  267.97   13.50
  -4   0   6  254.07   13.20
  -4   0   6  267.57   13.00
   4   0  -6  273.87   13.70
   4   0  -6  278.57   13.20
   4   0  -6  271.27   11.40
   4   0  -6  266.77   13.20
   2   0  -6    2.20    2.30
  -2   0   6    2.60    2.10
  -2   0   6    1.30    1.70
  -2   0   6    3.70    2.20
   2   0  -6    0.10    1.90
  -2   0   6   -1.70    1.70
  -2   0   6    0.70    1.90
   2   0  -6    0.60    1.80
   2   0  -6   -0.20    1.20
   2   0  -6   -0.10    1.90
  -2   0   6   -3.50    1.50
  -2   0   6    0.70    1.30
   2   0  -6    1.10    2.20
   0   0   6 1517.05   47.00
   0   0   6 1497.35   43.30
   0   0  -6 1434.76   46.50
   0   0   6 1490.45   46.80
   0   0   6 1487.05   46.90
   0   0   6 1429.96   45.90
   0   0  -6 1426.56   46.90
   0   0   6 1452.75   45.60
   0   0  -6 1460.45   45.90
   0   0  -6 1446.46   45.60
   0   0  -6 1484.65   47.10
   0   0  -6 1472.85   43.20
   2   0   6   72.19    5.60
  -2   0  -6   66.49    6.90
  -2   0  -6   87.59    6.00
  -2   0  -6   78.79    5.70
   2   0   6   81.79    8.20
  -2   0  -6  106.59   12.60
  -2   0  -6   96.69    7.60
   2   0   6   79.59    8.30
   2   0   6   76.79    8.20
   2   0   6   73.79    7.20
  -4   0  -6    1.40    2.40
  -4   0  -6    1.60    1.90
   4   0   6    6.20    3.60
   4   0   6    0.20    1.90
   4   0   6    3.30    2.90
  -4   0  -6    0.80    2.30
  -4   0  -6   -0.30    1.30
  -4   0  -6    0.30    2.60
  -4   0  -6   -0.40    1.50
  -4   0  -6    0.10    1.90
   4   0   6    3.30    2.50
   6   0   6  148.49   11.70
  -6   0  -6  173.88   10.90
   6   0   6  180.18   10.80
  -6   0  -6  179.78   13.50
  -6   0  -6  171.68   11.70
  -6   0  -6  150.18   10.80
   6   0   6  154.88   11.60
  -6   0  -6  167.08   11.80
   6   0   6  165.78    8.30
   6   0   6  149.49   11.10
   6   0   6  172.38   11.90
  -8   0  -6   62.49   13.50
  -8   0  -6   43.20    7.40
   8   0   6   49.70    8.10
   8   0   6   48.10    7.70
   8   0   6   61.39    8.70
  -8   0  -6   48.20    8.00
  -8   0  -6   52.49    8.20
   8   0   6   43.20    7.00
   8   0   6   53.99    5.40
  -8   0  -6   59.39    8.60
   8   0   6   71.19    9.80
   8   0   6   54.79    5.40
 -10   0  -6   31.10    7.20
  10   0   6   26.70    6.70
  10   0   6   40.60    4.90
 -10   0  -6   40.10    7.70
 -10   0  -6   30.50    6.50
  10   0   6   31.30    6.60
 -10   0  -6   32.40    7.40
  10   0   6   26.90    4.10
  10   0   6   38.00    7.60
  10   0   6   44.70    8.40
  10   0   6   34.60    7.70
  12   0   6   42.10    5.30
  12   0   6   41.60    6.20
  12   0   6   44.40   14.20
  12   0   6   45.50    8.40
  12   0   6   35.20    8.10
  12   0   6   36.30    8.50
 -12   0  -6   48.70   14.10
  14   0   6  104.59   14.80
  14   0   6   85.39   13.20
  14   0   6   83.89   12.80
  14   0   6   85.19    9.10
 -14   0  -6   72.79   12.00
  16   0   6  293.17   22.30
 -16   0  -6  324.67   23.30
  16   0   6  312.77   23.40
  16   0   6  375.86   24.50
  18   0   6   59.19   12.20
  18   0   6   58.49   12.00
 -18   0  -6   69.69   16.10
  20   0   6   10.70    6.40
 -20   0  -6   -3.30    3.90
  20   0   6   -1.10    4.00
  20   0   6    8.70    6.90
  22   0   6    3.90    5.70
  22   0   6   -1.00    4.40
  22   0   6    4.50    6.30
 -22   0  -6   -0.90    4.20
 -24   0  -6   -5.00    4.80
  24   0   6    9.60    8.50
  24   0   6    0.40    6.30
  24   0   6    0.80    5.60
  26   0   6    1.90    6.90
  26   0   6   -1.60    6.10
 -26   0  -6   17.60   15.50
  29  -1  -6   16.60   11.40
  29  -1  -6   22.10   11.90
 -29  -1   6   27.30   12.80
 -29   1   6   12.10   10.70
  29   1  -6   14.60   10.00
  27  -1  -6   12.60    8.30
  27  -1  -6    1.20    4.50
  27  -1  -6    5.30    7.10
 -27  -1   6    1.40    6.30
  27   1  -6   -1.60    5.90
 -27   1   6    3.00    6.70
  27   1  -6   -3.10    5.30
  27   1  -6   11.10    6.60
  25  -1  -6   -1.80    4.60
  25  -1  -6    2.00    5.00
  25  -1  -6    2.40    4.80
 -25  -1   6    3.00    6.50
  25   1  -6    1.80    6.40
 -25   1   6   -4.50    4.20
  25   1  -6    0.40    5.50
  25   1  -6   -3.60    3.90
  23  -1  -6   -0.30    4.40
  23  -1  -6   -0.10    5.30
 -23  -1   6    5.30    6.00
  23  -1  -6   -2.60    3.70
  23   1  -6   -3.30    3.10
 -23   1   6    0.80    6.10
  23   1  -6    3.00    4.90
  23   1  -6    6.90    6.50
  23   1  -6   -3.10    3.30
  21  -1  -6   -2.60    2.80
 -21  -1   6    5.40    5.20
  21  -1  -6   -1.40    3.70
  21  -1  -6   -2.30    2.30
  21  -1  -6   -1.10    3.00
  21   1  -6    4.50    4.50
  21   1  -6   -0.50    4.00
  21   1  -6    9.60    5.60
 -21   1   6   -0.10    3.90
  21   1  -6   -3.80    2.90
  19  -1  -6   -1.70    3.50
  19  -1  -6    1.70    4.10
  19  -1  -6    7.90    4.90
 -19  -1   6    5.00    5.30
  19  -1  -6    4.90    3.70
  19   1  -6    7.30    5.20
 -19   1   6    3.70    4.70
  19   1  -6    2.40    4.00
  19   1  -6    0.00    3.20
  19   1  -6    8.50    4.90
  17  -1  -6   11.80    4.90
  17  -1  -6   26.60    8.20
  17  -1  -6   24.50    7.80
 -17  -1   6   19.00    7.30
  17  -1  -6   21.80    6.70
  17   1  -6   22.30    7.50
  17   1  -6   25.80    7.30
 -17   1   6   21.80    7.50
  17   1  -6   15.50    6.50
  17   1  -6   14.50    6.60
  15  -1  -6   55.19    8.90
  15  -1  -6   50.69   10.20
 -15  -1   6   44.70    9.40
 -15  -1   6   53.09    9.20
 -15  -1   6   40.90    8.00
  15  -1  -6   61.69   11.00
  15  -1  -6   56.19    8.70
  15   1  -6   79.89   13.20
  15   1  -6   56.09    9.60
  15   1  -6   57.19    9.30
  15   1  -6   55.69    9.90
 -15   1   6   45.00    9.80
 -15   1   6   42.80    8.10
 -15   1   6   65.29    8.20
 -13  -1   6  159.18   15.50
  13  -1  -6  160.48   12.60
 -13  -1   6  169.08   17.20
  13  -1  -6  175.98   12.20
  13  -1  -6  146.39   15.30
 -13  -1   6  160.68   12.90
  13  -1  -6  141.09   11.00
 -13  -1   6  175.98   16.30
  13  -1  -6  144.69   12.40
 -13  -1   6  173.08   14.10
  13   1  -6  177.68   12.80
  13   1  -6  170.28   13.40
 -13   1   6  180.38   13.90
  13   1  -6  133.49   14.20
  13   1  -6  175.38   13.90
 -13   1   6  169.68   10.50
  13   1  -6  187.58   14.10
 -13   1   6  148.09   11.80
  13   1  -6  190.98   14.90
 -11  -1   6    4.90    3.60
  11  -1  -6   -1.40    2.00
 -11  -1   6    0.90    2.80
 -11  -1   6   -4.40    2.50
 -11  -1   6    1.40    2.40
  11  -1  -6    1.80    2.00
  11  -1  -6    1.40    2.30
  11  -1  -6    4.80    3.30
  11  -1  -6   -0.60    2.70
 -11  -1   6   -0.20    2.10
  11  -1  -6    0.30    1.70
 -11  -1   6    0.30    2.10
 -11  -1   6   -1.00    1.60
  11   1  -6   -0.90    2.40
 -11   1   6    5.50    3.70
 -11   1   6   -0.20    2.40
 -11   1   6    0.80    1.80
 -11   1   6   -1.30    1.30
  11   1  -6    1.90    2.80
 -11   1   6    2.90    2.40
 -11   1   6    0.60    2.50
  11   1  -6   -0.80    2.10
  11   1  -6    1.00    2.60
  11   1  -6   -0.60    2.10
   9  -1  -6   62.59    7.00
   9  -1  -6   53.69    7.30
   9  -1  -6   49.10    8.00
  -9  -1   6   64.59    7.80
   9  -1  -6   49.10    7.50
  -9  -1   6   56.69    7.90
  -9  -1   6   59.59    8.20
   9  -1  -6   53.79    6.70
  -9  -1   6   65.29    7.70
  -9  -1   6   55.49    8.30
  -9  -1   6   49.80    7.60
  -9  -1   6   55.99    8.10
   9   1  -6   53.29    7.90
   9   1  -6   60.39    8.30
  -9   1   6   45.10    7.90
  -9   1   6   67.49    9.10
  -9   1   6   63.19    6.20
  -9   1   6   66.39    8.00
   9   1  -6   74.49    9.50
  -9   1   6   72.39    9.00
   9   1  -6   73.99    9.40
   9   1  -6   72.39    8.90
  -9   1   6   51.29    7.60
   7  -1  -6   29.70    4.60
  -7  -1   6   37.10    6.30
   7  -1  -6   24.50    4.40
  -7  -1   6   33.10    5.90
  -7  -1   6   24.70    5.20
   7  -1  -6   30.00    4.50
  -7  -1   6   30.30    5.50
  -7  -1   6   37.10    5.70
  -7  -1   6   30.50    5.90
  -7  -1   6   21.90    4.40
   7  -1  -6   26.10    5.70
   7  -1  -6   32.10    6.10
  -7   1   6   33.80    4.30
   7   1  -6   28.30    5.40
   7   1  -6   22.30    5.10
  -7   1   6   30.00    4.50
  -7   1   6   35.70    6.60
  -7   1   6   33.50    5.60
   7   1  -6   32.50    5.90
  -7   1   6   34.90    4.40
  -7   1   6   26.80    5.80
   7   1  -6   27.80    5.30
   7   1  -6   20.50    4.60
  -7   1   6   27.20    5.60
  -5  -1   6   -0.30    2.10
  -5  -1   6   -1.20    1.80
   5  -1  -6    0.00    1.20
   5  -1  -6    0.10    1.90
   5  -1  -6    1.80    1.80
  -5  -1   6   -0.50    1.80
  -5  -1   6   -1.50    1.50
   5  -1  -6    0.20    2.10
  -5  -1   6    0.00    1.60
   5  -1  -6   -0.60    2.00
   5  -1  -6   -1.90    1.30
  -5   1   6   -0.50    1.20
   5   1  -6    2.80    2.30
   5   1  -6   -1.60    1.60
  -5   1   6   -0.60    1.90
   5   1  -6   -0.80    1.70
   5   1  -6    0.10    1.60
  -5   1   6    2.80    1.50
  -5   1   6   -0.20    2.20
  -5   1   6    0.60    2.00
   5   1  -6    2.00    2.10
  -5   1   6    1.60    2.10
   5   1  -6    2.70    1.80
  -5   1   6    2.70    1.60
   3  -1  -6  139.19    9.50
  -3  -1   6  118.49    7.30
   3  -1  -6  120.19    8.70
   3  -1  -6  143.19   10.00
  -3  -1   6  143.79    8.50
  -3  -1   6  140.19    9.40
   3  -1  -6  125.29    7.90
  -3  -1   6  121.69    8.80
  -3  -1   6  139.39    8.80
  -3  -1   6  134.59    8.60
  -3   1   6  121.59    8.80
   3   1  -6  118.39    8.30
   3   1  -6  123.99    8.90
  -3   1   6  120.69    8.90
   3   1  -6  137.19    9.40
  -3   1   6  136.69    9.70
   3   1  -6  146.69    8.40
  -3   1   6  130.89    5.40
  -3   1   6  123.29    7.30
  -3   1   6  134.79    5.40
   3   1  -6  148.39    9.10
  -3   1   6  116.79    7.10
  -1  -1   6  134.29    9.40
  -1  -1   6  147.09    7.30
  -1  -1   6  153.18    9.70
  -1  -1   6  156.88    7.50
   1  -1  -6  154.78    9.10
  -1  -1   6  165.78    9.50
  -1  -1   6  157.28    8.80
   1  -1  -6  120.99    8.70
  -1  -1   6  137.39    8.90
   1   1  -6  148.59    8.70
  -1   1   6  159.98    8.70
  -1   1   6  159.98    8.70
  -1   1   6  134.39    9.60
  -1   1   6  150.68   10.00
   1   1  -6  144.89    8.80
   1   1  -6  147.29    9.60
   1   1  -6  147.49    9.00
  -1   1   6  139.79    9.40
  -1   1   6  156.88    9.80
   1   1  -6  156.48    9.80
  -1  -1  -6  147.79    9.40
   1  -1   6  130.99    9.20
  -1  -1  -6  141.29    6.00
   1  -1   6  144.89    9.60
  -1  -1  -6  148.69    9.20
  -1  -1  -6  143.39    9.10
   1  -1   6  144.89    7.10
  -1  -1  -6  130.79    9.10
  -1  -1  -6  143.59    9.90
   1  -1   6  131.89    8.90
   1  -1   6  131.69    9.20
   1   1   6  138.59    8.90
  -1   1  -6  137.59    9.30
   1   1   6  131.99    9.70
  -1   1  -6  126.99    8.80
  -1   1  -6  137.89    7.00
  -1   1  -6  138.29    7.70
   1   1   6  150.78    9.60
  -1   1  -6  139.19    9.00
  -1   1  -6  143.79    9.40
   1   1   6  150.88    9.20
   1   1   6  140.59    9.20
   1   1   6  141.09    5.90
  -3  -1  -6   42.30    6.50
  -3  -1  -6   49.40    7.20
   3  -1   6   30.30    5.40
   3  -1   6   31.00    4.60
   3  -1   6   29.00    5.10
  -3  -1  -6   39.50    5.80
  -3  -1  -6   36.10    5.90
  -3  -1  -6   38.60    6.20
   3  -1   6   31.80    5.40
   3  -1   6   23.90    4.70
   3  -1   6   40.20    4.00
   3   1   6   40.30    5.70
   3   1   6   36.60    4.90
   3   1   6   40.60    6.60
   3   1   6   40.10    6.10
  -3   1  -6   32.30    5.70
  -3   1  -6   24.40    4.90
  -3   1  -6   36.80    5.60
  -3   1  -6   39.20    4.00
  -3   1  -6   32.00    5.70
   3   1   6   45.50    6.60
   3   1   6   24.60    5.00
  -5  -1  -6    6.80    3.60
   5  -1   6   14.00    4.30
  -5  -1  -6    9.40    3.80
   5  -1   6   11.50    1.90
   5  -1   6   15.00    4.00
  -5  -1  -6    7.50    3.60
   5  -1   6   13.70    4.20
  -5  -1  -6   16.20    5.00
  -5  -1  -6   12.80    3.40
   5  -1   6   15.60    4.60
   5   1   6    9.40    3.00
  -5   1  -6   14.70    2.00
  -5   1  -6    6.90    3.00
  -5   1  -6   15.30    4.30
   5   1   6   10.50    4.30
   5   1   6    9.20    3.20
  -5   1  -6   16.70    4.30
   5   1   6   17.30    4.60
   5   1   6    9.70    3.60
  -5   1  -6    4.90    3.40
  -5   1  -6   13.60    3.60
   5   1   6   12.40    3.50
   5   1   6    5.30    3.80
  -5   1  -6   14.30    4.10
  -7  -1  -6   11.90    4.10
   7  -1   6   11.40    4.00
  -7  -1  -6    6.70    3.60
   7  -1   6   13.20    4.30
   7  -1   6   12.30    4.60
   7  -1   6   10.50    3.90
  -7  -1  -6   11.00    3.80
  -7  -1  -6   19.10    5.20
  -7   1  -6   22.10    5.30
  -7   1  -6    9.00    3.70
  -7   1  -6   10.30    4.10
   7   1   6   12.50    5.30
  -7   1  -6   13.00    4.10
   7   1   6   12.80    4.40
  -7   1  -6   10.20    3.80
   7   1   6   11.20    3.70
   7   1   6   14.10    3.50
   7   1   6   13.30    3.80
   7   1   6   14.30    4.70
  -7   1  -6   15.50    4.80
   7   1   6   18.10    5.80
  -9  -1  -6  208.58   14.80
   9  -1   6  178.08   13.60
  -9  -1  -6  203.08   14.00
   9  -1   6  209.68   15.10
  -9  -1  -6  213.88   15.30
   9  -1   6  203.08   14.00
  -9  -1  -6  231.18   15.30
   9  -1   6  214.08   13.90
  -9  -1  -6  211.08   14.20
  -9   1  -6  225.78   14.40
   9   1   6  212.08   16.10
   9   1   6  213.38   14.60
  -9   1  -6  220.28   15.40
   9   1   6  209.58   12.20
   9   1   6  219.78   12.40
   9   1   6  213.18   14.80
  -9   1  -6  218.88   15.40
   9   1   6  261.97   16.30
   9   1   6  210.68   13.80
  -9   1  -6  232.68   14.40
  -9   1  -6  198.38   13.40
  -9   1  -6  182.68   14.20
 -11  -1  -6   24.00    8.30
 -11  -1  -6   24.90    6.80
  11  -1   6   21.20    5.70
  11  -1   6   17.30    5.80
 -11  -1  -6   12.90    5.00
  11  -1   6   25.60    6.80
  11  -1   6   17.60    5.50
 -11  -1  -6   15.00    5.50
  11   1   6   23.20    6.80
  11   1   6   16.40    5.40
  11   1   6   16.30    6.70
  11   1   6   19.40    5.80
  11   1   6   33.00    5.80
  11   1   6   24.90    6.80
  11   1   6   15.40    4.60
 -11   1  -6   11.90    6.30
 -11   1  -6    8.50    4.70
 -11   1  -6   31.70    6.80
 -13  -1  -6    3.60    4.00
 -13  -1  -6   -0.60    3.20
  13  -1   6    2.50    3.80
  13  -1   6    1.00    2.70
 -13  -1  -6    1.40    3.40
  13  -1   6   -0.90    3.30
 -13   1  -6    2.00    3.40
  13   1   6   -1.00    2.80
  13   1   6    3.10    2.90
  13   1   6    2.70    3.50
  13   1   6   -2.90    3.50
 -13   1  -6    2.50    3.60
 -15  -1  -6    1.30    3.90
  15  -1   6    6.80    5.10
 -15  -1  -6    7.90    5.20
  15  -1   6    7.20    5.60
  15  -1   6   -3.20    3.00
  15   1   6    2.90    3.60
  15   1   6   13.40    6.80
  15   1   6    5.60    3.90
 -15   1  -6    0.40    3.50
  15   1   6    7.20    4.80
 -17  -1  -6    0.00    4.30
  17  -1   6    6.80    6.20
  17  -1   6    2.60    4.30
  17  -1   6   11.70    6.10
  17   1   6    7.80    5.50
  17   1   6    1.60    4.40
 -17   1  -6    2.30    5.40
  19  -1   6   20.40    9.00
 -19  -1  -6   25.00    9.20
  19  -1   6   21.10   10.20
  19  -1   6   10.80    7.60
  19   1   6   17.20    8.10
  19   1   6   13.90    7.30
  19   1   6   26.20    9.50
 -19   1  -6   33.70   10.40
  21  -1   6    3.90    5.50
  21  -1   6   -0.40    4.30
  21  -1   6    3.50    4.90
 -21  -1  -6   -1.10    4.60
 -21   1  -6   -2.00    4.20
  21   1   6    0.70    4.90
  23  -1   6   -2.40    4.30
  23  -1   6    1.70    5.00
 -23  -1  -6   -4.10    5.50
  23  -1   6   -1.60    5.20
 -23   1  -6   -4.20    4.40
  23   1   6    6.40    5.90
  23   1   6    2.90    5.70
  25  -1   6   -4.70    4.50
  25  -1   6    2.80    6.40
 -25  -1  -6   -1.30    5.80
  25  -1   6   -5.00    5.10
  25   1   6    6.90    6.70
  25   1   6    2.90    6.30
 -25   1  -6    5.20    7.00
 -28  -2   6   12.90   10.60
  28  -2  -6   18.40   17.40
 -28   2   6   16.00    9.90
 -26  -2   6   47.90   15.00
  26  -2  -6   69.59   17.10
  26  -2  -6   27.30    8.60
  26  -2  -6    7.30    7.50
 -26   2   6   30.70   12.50
  26   2  -6   38.20   12.00
  26   2  -6   14.50    9.40
  24  -2  -6   17.10    8.40
 -24  -2   6   14.00    8.70
  24  -2  -6   25.20    8.10
  24  -2  -6   17.30    8.80
  24   2  -6   24.40    9.50
  24   2  -6   11.70    8.00
 -24   2   6    5.10    6.80
  22  -2  -6   40.60    9.10
 -22  -2   6   42.10   12.10
  22  -2  -6   56.19   16.40
  22  -2  -6   52.69   11.90
  22   2  -6   51.59   11.60
  22   2  -6   69.19   12.50
 -22   2   6   34.50   10.50
  22   2  -6   46.70   12.00
  22   2  -6   51.39   15.50
  20  -2  -6   31.30    9.70
 -20  -2   6   13.80    8.10
  20  -2  -6   35.50    8.20
  20  -2  -6   15.80    5.90
  20  -2  -6   18.00    8.40
  20   2  -6   23.30   11.00
  20   2  -6   29.10    9.80
  20   2  -6   35.80   11.40
  20   2  -6   28.60    7.70
  18  -2  -6    0.80    4.40
 -18  -2   6    3.20    5.60
  18  -2  -6   -1.60    2.60
  18  -2  -6   -5.90    2.50
  18  -2  -6   -0.10    3.10
  18   2  -6   -3.40    2.70
 -18   2   6   -0.20    3.40
  18   2  -6   -0.40    3.40
  18   2  -6    4.50    5.10
  18   2  -6   -1.80    2.40
  16  -2  -6  304.57   21.70
  16  -2  -6  332.97   21.60
 -16  -2   6  344.77   18.80
  16  -2  -6  287.07   22.40
 -16  -2   6  359.26   24.50
  16  -2  -6  313.37   18.00
 -16  -2   6  339.37   22.20
  16   2  -6  333.37   21.70
 -16   2   6  326.57   21.80
  16   2  -6  328.07   22.80
  16   2  -6  305.67   21.40
 -16   2   6  288.67   12.20
  16   2  -6  331.07   18.80
 -14  -2   6   49.10    8.20
  14  -2  -6   53.49   10.20
  14  -2  -6   64.19    9.40
  14  -2  -6   51.09    7.10
 -14  -2   6   62.09   11.60
  14  -2  -6   42.30    9.50
 -14  -2   6   59.39   10.60
  14  -2  -6   40.80    6.50
 -14  -2   6   46.80    9.70
 -14  -2   6   46.50    7.30
  14   2  -6   54.29    9.70
  14   2  -6   61.29   10.40
 -14   2   6   68.39   11.00
  14   2  -6   75.29   12.20
 -14   2   6   42.90    7.90
  14   2  -6   42.50    9.00
  12  -2  -6    2.90    2.50
 -12  -2   6   -1.50    2.20
  12  -2  -6   -0.90    2.40
 -12  -2   6    0.90    2.20
 -12  -2   6    6.60    4.40
  12  -2  -6    1.40    2.70
  12  -2  -6    1.90    2.70
 -12  -2   6    5.40    3.00
  12  -2  -6    1.50    1.90
 -12  -2   6    6.60    3.90
  12   2  -6   -1.50    2.20
  12   2  -6    2.90    3.20
 -12   2   6    1.90    2.70
 -12   2   6    2.60    3.00
  12   2  -6    3.00    4.00
  12   2  -6    5.00    4.20
 -10  -2   6  114.59   12.40
  10  -2  -6   87.29   10.20
 -10  -2   6  107.49   12.30
 -10  -2   6  108.89   12.00
 -10  -2   6  136.09   13.40
 -10  -2   6  117.39    8.20
 -10  -2   6  118.59   13.90
  10  -2  -6  100.89   12.90
 -10  -2   6   90.09    7.50
  10  -2  -6  142.59   14.90
  10  -2  -6  103.69    7.40
  10  -2  -6   99.79    7.30
  10   2  -6   77.89   11.00
 -10   2   6  120.19   12.20
  10   2  -6   81.49   11.00
 -10   2   6  132.29   12.90
  10   2  -6   95.39   11.70
 -10   2   6  117.79   12.90
 -10   2   6  124.59   13.40
  10   2  -6  129.89   13.90
  10   2  -6  113.59   12.40
 -10   2   6  105.09   12.80
 -10   2   6  126.09   14.50
  -8  -2   6  198.48   13.70
  -8  -2   6  206.68   10.60
  -8  -2   6  191.78   13.60
  -8  -2   6  208.78   14.40
   8  -2  -6  194.88   13.20
   8  -2  -6  189.98   14.10
  -8  -2   6  196.28   12.30
  -8  -2   6  199.88   10.40
   8  -2  -6  194.68    9.70
   8  -2  -6  195.58    9.80
  -8  -2   6  208.18   13.90
   8   2  -6  194.28   13.50
  -8   2   6  197.48   14.40
  -8   2   6  191.48   13.50
  -8   2   6  207.18   13.30
   8   2  -6  199.28   12.50
   8   2  -6  185.98   13.20
   8   2  -6  225.78   14.40
  -8   2   6  200.18   12.10
  -8   2   6  197.48   11.80
  -8   2   6  200.88   13.60
  -6  -2   6  449.56   21.20
   6  -2  -6  379.06   20.60
  -6  -2   6  391.36   19.80
  -6  -2   6  427.06   20.50
  -6  -2   6  435.16   16.50
  -6  -2   6  410.66   20.10
   6  -2  -6  407.36   20.00
   6  -2  -6  420.76   15.60
  -6  -2   6  392.96   17.50
   6  -2  -6  413.26   15.50
   6   2  -6  428.26   18.00
   6   2  -6  386.26   19.60
  -6   2   6  391.96   19.70
   6   2  -6  403.96   16.00
   6   2  -6  401.76   20.60
   6   2  -6  424.66   20.10
  -6   2   6  430.26   17.50
  -6   2   6  396.16   19.90
   6   2  -6  402.06   22.30
  -6   2   6  411.16   21.00
  -6   2   6  419.86   20.10
  -6   2   6  409.86   17.50
   4  -2  -6   93.19   10.10
  -4  -2   6   86.69    9.70
  -4  -2   6   86.99    7.40
  -4  -2   6   95.29    6.40
  -4  -2   6  107.19   11.50
  -4  -2   6   90.99    9.30
   4  -2  -6   88.69    6.70
  -4  -2   6   97.69   10.30
   4  -2  -6   91.19    6.10
  -4   2   6   91.89    9.50
  -4   2   6   78.49    9.00
   4   2  -6   90.49    6.20
  -4   2   6   90.79    6.80
  -4   2   6   87.29    9.20
   4   2  -6  104.49   10.60
   4   2  -6  112.99   10.80
   4   2  -6  104.59   10.30
  -4   2   6   87.79   10.20
  -4   2   6   90.79   10.30
  -4   2   6   82.19    6.80
   4   2  -6   86.69    9.90
   2  -2  -6    7.20    2.30
  -2  -2   6    4.20    2.50
  -2  -2   6    3.60    2.70
   2  -2  -6    5.30    3.10
  -2  -2   6    6.00    3.70
  -2  -2   6    4.80    2.40
   2  -2  -6    3.60    2.30
   2  -2  -6    8.90    2.20
  -2  -2   6    4.10    2.80
   2  -2  -6    6.90    2.40
  -2  -2   6    3.90    2.90
  -2   2   6    9.00    3.50
   2   2  -6    6.10    1.60
  -2   2   6    5.40    1.80
   2   2  -6    8.60    3.20
  -2   2   6    5.90    1.80
   2   2  -6    8.50    3.70
   2   2  -6    3.00    2.40
  -2   2   6    9.20    3.70
   2   2  -6    8.70    3.30
   2   2  -6   11.50    2.90
  -2   2   6   10.30    4.10
  -2   2   6    4.30    1.70
  -2   2   6    6.80    3.20
   0  -2   6  328.37   17.50
   0  -2  -6  336.87   17.90
   0  -2  -6  354.26   16.40
   0  -2  -6  372.26   15.80
   0  -2   6  414.56   25.90
   0  -2   6  358.96   15.80
   0  -2  -6  345.57   13.30
   0  -2  -6  349.27   15.30
   0  -2   6  353.06   15.30
   0  -2   6  333.37   16.80
   0  -2  -6  331.37   17.40
   0   2  -6  334.87   15.20
   0   2  -6  355.46   16.70
   0   2  -6  332.97   16.20
   0   2   6  300.57   16.60
   0   2   6  380.36   18.90
   0   2   6  374.16   16.70
   0   2  -6  327.07   17.50
   0   2   6  356.06   13.30
   0   2   6  340.57   14.50
   0   2  -6  341.47   15.30
   0   2   6  340.87   14.30
  -2  -2  -6   13.30    3.60
   2  -2   6   19.90    4.80
  -2  -2  -6   19.10    5.10
  -2  -2  -6   14.40    3.10
   2  -2   6   13.20    4.40
   2  -2   6   24.80    5.40
  -2  -2  -6   19.50    4.30
   2  -2   6   13.60    3.90
   2  -2   6   24.80    4.00
  -2   2  -6   12.00    3.60
  -2   2  -6    6.30    3.40
  -2   2  -6   13.60    4.20
  -2   2  -6   25.90    4.80
  -2   2  -6   18.20    3.40
   2   2   6   19.80    3.50
   2   2   6   21.00    5.00
   2   2   6   18.10    4.10
   2   2   6   26.60    5.80
   2   2   6   19.50    4.00
   2   2   6   15.20    3.90
   2   2   6   23.50    5.30
  -4  -2  -6   28.00    8.00
   4  -2   6   24.90    3.20
  -4  -2  -6   21.10    4.80
   4  -2   6   33.70    5.90
  -4  -2  -6   28.60    4.80
   4  -2   6   24.10    3.30
   4  -2   6   32.90    5.90
   4  -2   6   22.70    5.20
  -4  -2  -6   14.60    5.00
   4  -2   6   25.10    6.10
   4   2   6   18.80    4.50
  -4   2  -6   23.60    3.20
   4   2   6   29.40    5.80
  -4   2  -6   21.30    4.60
  -4   2  -6   27.80    5.10
   4   2   6   21.40    5.00
  -4   2  -6   15.30    4.60
   4   2   6   17.60    4.50
  -4   2  -6   24.80    3.30
   4   2   6   23.20    5.00
   4   2   6   18.40    4.00
  -4   2  -6   25.40    5.80
   4   2   6   22.80    5.90
  -6  -2  -6  270.57   15.10
  -6  -2  -6  296.57   15.40
  -6  -2  -6  296.77   17.00
  -6  -2  -6  271.67   17.30
   6  -2   6  294.57   16.00
   6  -2   6  289.97   16.20
   6  -2   6  275.57   16.60
  -6  -2  -6  296.97   17.00
   6  -2   6  310.67   13.50
  -6   2  -6  280.67   17.60
   6   2   6  274.57   17.70
   6   2   6  290.77   15.00
  -6   2  -6  291.97   13.10
  -6   2  -6  259.47   17.20
   6   2   6  278.47   15.60
   6   2   6  284.57   16.50
   6   2   6  303.57   16.60
   6   2   6  279.67   16.00
  -6   2  -6  289.57   17.60
  -6   2  -6  273.77   14.80
  -8  -2  -6  127.09   13.40
  -8  -2  -6  143.69   14.70
   8  -2   6  142.49   15.20
   8  -2   6  130.49    9.40
  -8  -2  -6  112.79   11.60
  -8  -2  -6  139.79   13.30
   8  -2   6  129.49   12.90
   8  -2   6  114.89   11.70
   8   2   6  117.49   12.80
   8   2   6  119.39   13.20
   8   2   6  112.99   11.80
   8   2   6  139.69   11.10
  -8   2  -6  152.48   12.80
  -8   2  -6  134.39   14.50
  -8   2  -6   92.59   12.30
   8   2   6  128.89   10.40
   8   2   6  107.19   13.80
  -8   2  -6  133.19   10.10
  -8   2  -6  121.19    9.50
  10  -2   6    3.70    3.20
 -10  -2  -6    9.60    4.60
 -10  -2  -6    8.20    4.40
 -10  -2  -6    3.40    3.60
  10  -2   6    0.80    2.70
 -10  -2  -6    6.00    3.60
  10  -2   6   -3.40    1.70
  10  -2   6    5.40    3.90
 -10   2  -6    6.10    3.30
  10   2   6    0.10    2.90
  10   2   6   -0.60    2.20
  10   2   6    6.20    3.90
  10   2   6   -0.40    2.80
  10   2   6    2.20    2.90
 -10   2  -6    3.00    3.20
  10   2   6    4.00    3.20
  10   2   6   -0.50    5.00
 -10   2  -6   -2.00    3.50
  12  -2   6    1.50    2.70
 -12  -2  -6    5.20    4.20
  12  -2   6    3.30    3.30
  12  -2   6    5.10    4.20
 -12  -2  -6   -2.00    3.10
  12   2   6    3.10    5.30
 -12   2  -6   -6.20    3.30
  12   2   6    0.00    3.10
 -12   2  -6    1.10    3.70
  12   2   6   -0.40    3.00
  12   2   6    4.80    4.00
  12   2   6    1.30    3.70
  12   2   6    0.70    3.60
  14  -2   6   88.89   15.80
 -14  -2  -6   59.69   11.40
  14  -2   6   87.09   12.80
 -14  -2  -6   86.89   13.80
  14   2   6   88.69   14.70
  14   2   6   85.89   12.30
 -14   2  -6   85.39   14.80
  14   2   6   77.29   12.90
  16  -2   6   56.09   10.50
  16  -2   6   58.69   12.00
 -16  -2  -6   57.59   12.10
 -16  -2  -6   32.50    9.70
  16  -2   6   51.89   14.10
  16   2   6   23.80   11.00
  16   2   6   82.69   12.70
  16   2   6   52.09    9.50
  16   2   6   51.99   11.50
  18  -2   6   23.10    8.60
  18  -2   6   38.20   10.40
  18  -2   6   50.29   10.50
 -18  -2  -6   29.10    9.70
  18   2   6   24.50    9.60
  18   2   6   36.90    9.70
 -18   2  -6   31.80   10.60
  20  -2   6    0.50    4.80
  20  -2   6   -2.00    4.10
  20  -2   6    3.60    6.10
 -20   2  -6   -1.00    4.50
  20   2   6    9.60    8.10
  20   2   6   -5.20    3.30
 -22  -2  -6   -2.70    4.70
  22  -2   6   -0.80    3.90
  22  -2   6    9.20    6.50
  22  -2   6   -0.80    5.40
  22   2   6    1.80    5.70
  22   2   6    5.10    5.50
 -22   2  -6   -6.20    4.10
  24  -2   6   16.70    9.40
  24  -2   6   21.10    8.80
 -24  -2  -6    5.90    7.60
  24   2   6   19.40    9.70
 -24   2  -6   22.20   10.60
  24   2   6   20.00    9.50
 -26  -2  -6    3.90    9.40
  26  -2   6    7.80    8.60
 -26   2  -6    6.30    9.30
  26   2   6   18.90   11.60
 -27  -3   6   -2.30    6.00
  27  -3  -6   -0.10    6.40
  27  -3  -6    1.20    5.70
  27  -3  -6    0.80    6.40
 -27   3   6    7.00    8.70
  27   3  -6   -5.60    7.30
  27   3  -6   -5.60    7.80
 -25  -3   6   20.40   12.00
  25  -3  -6    3.40    4.90
  25  -3  -6    5.50    7.00
  25  -3  -6   12.10    7.60
  25   3  -6   10.50    7.70
  25   3  -6   -0.80    4.90
 -25   3   6   -0.10    5.90
 -23  -3   6   17.40    8.60
  23  -3  -6    0.60    5.40
  23  -3  -6    8.00    6.90
  23  -3  -6    8.10    5.10
 -23   3   6   12.40    7.70
  23   3  -6    4.10    5.30
  23   3  -6   16.60    8.40
  21  -3  -6    1.10    3.00
  21  -3  -6    8.30    6.50
 -21  -3   6   -5.40    4.00
 -21   3   6    3.80    5.50
  21   3  -6    0.00    7.40
  19  -3  -6   10.50    6.60
  19  -3  -6    9.50    6.50
 -19  -3   6   26.20    9.80
  19  -3  -6   24.10    6.30
  19   3  -6   32.30    9.30
  19   3  -6   49.00   12.70
  17  -3  -6    1.20    4.30
 -17  -3   6   -1.70    2.90
  17  -3  -6   -0.40    2.60
  17   3  -6   -0.10    4.10
  17   3  -6   -1.20    3.80
 -17   3   6    0.40    3.40
  17   3  -6    3.70    5.00
 -15  -3   6  223.48   15.30
  15  -3  -6  237.58   19.70
  15  -3  -6  219.48   22.20
  15  -3  -6  217.58   13.30
  15  -3  -6  236.48   17.10
 -15  -3   6  247.58   20.50
 -15  -3   6  230.38   18.80
 -15   3   6  229.28   18.30
  15   3  -6  234.08   18.90
  15   3  -6  251.87   19.30
  15   3  -6  266.07   20.10
  13  -3  -6  156.38   17.80
  13  -3  -6  164.58   18.00
  13  -3  -6  152.18   15.20
  13  -3  -6  174.78   10.40
 -13  -3   6  165.08   19.30
 -13  -3   6  155.38   17.10
 -13  -3   6  176.68   10.50
  13  -3  -6  165.68   10.20
  13   3  -6  180.38   18.70
  13   3  -6  169.88   21.70
  13   3  -6  200.28   20.30
  11  -3  -6   51.39    8.90
 -11  -3   6   36.60    8.30
  11  -3  -6   41.30    8.80
  11  -3  -6   47.60    9.50
  11  -3  -6   39.10    5.00
 -11  -3   6   43.60    9.00
  11  -3  -6   43.50    5.10
 -11  -3   6   50.19    9.40
 -11  -3   6   38.40    9.40
 -11  -3   6   50.59    5.80
 -11   3   6   41.00    8.50
 -11   3   6   32.10    6.80
  11   3  -6   47.20    9.60
  11   3  -6   47.20    9.00
  11   3  -6   58.89    9.50
 -11   3   6   32.80    7.50
  11   3  -6   46.60    9.40
 -11   3   6   60.59   10.10
  -9  -3   6    1.00    3.50
  -9  -3   6    3.50    4.20
  -9  -3   6    0.10    1.30
   9  -3  -6   -0.30    1.10
  -9  -3   6    3.40    3.10
   9  -3  -6   -1.00    2.00
   9  -3  -6    1.30    1.30
  -9  -3   6    0.30    1.50
   9  -3  -6   -0.40    2.50
  -9  -3   6    2.30    3.10
  -9   3   6    2.90    3.20
  -9   3   6    0.70    2.70
  -9   3   6    2.80    3.00
   9   3  -6    0.70    3.70
   9   3  -6   -1.50    2.10
  -9   3   6    6.00    3.40
   9   3  -6   -0.90    2.40
   9   3  -6    1.70    2.20
   7  -3  -6   34.40    3.70
  -7  -3   6   29.30    3.70
  -7  -3   6   31.30    6.10
  -7  -3   6   39.30    7.80
   7  -3  -6   34.50    7.90
   7  -3  -6   31.00    3.40
  -7  -3   6   28.00    6.50
  -7  -3   6   41.50    8.30
  -7  -3   6   44.20    9.10
  -7  -3   6   36.20    4.40
   7  -3  -6   26.10    6.60
  -7   3   6   32.20    5.80
   7   3  -6   34.40    7.20
  -7   3   6   41.50    7.70
   7   3  -6   27.00    6.40
  -7   3   6   44.00    8.90
   7   3  -6   24.50    5.00
  -7   3   6   37.70    7.50
   7   3  -6   29.50    7.10
  -7   3   6   25.10    5.60
  -7   3   6   25.60    6.50
   7   3  -6   35.10    7.10
   5  -3  -6   26.20    5.10
  -5  -3   6   18.90    4.00
   5  -3  -6   18.40    5.40
  -5  -3   6   15.90    5.00
  -5  -3   6   10.80    4.30
   5  -3  -6   23.50    3.30
   5  -3  -6   20.80    3.00
  -5  -3   6   22.00    5.80
  -5  -3   6   18.60    3.40
  -5  -3   6   16.80    5.50
   5   3  -6   20.20    3.10
  -5   3   6   16.90    5.20
   5   3  -6   22.60    5.50
  -5   3   6   15.00    5.00
  -5   3   6   16.70    4.20
  -5   3   6   17.50    5.70
   5   3  -6   11.40    4.60
  -5   3   6   22.00    5.20
   5   3  -6   18.70    3.90
   5   3  -6   14.50    4.30
   5   3  -6   11.80    5.10
  -5   3   6   19.70    5.70
  -5   3   6   13.90    3.90
  -3  -3   6    9.60    4.30
  -3  -3   6   20.90    5.40
   3  -3  -6   20.60    4.30
   3  -3  -6   14.10    4.80
  -3  -3   6   20.80    5.00
   3  -3  -6   17.10    3.20
  -3  -3   6   11.60    4.10
   3  -3  -6   17.80    3.30
  -3  -3   6   17.80    3.30
   3   3  -6   21.60    5.30
   3   3  -6   17.90    3.20
   3   3  -6   20.60    3.10
  -3   3   6   19.70    5.50
  -3   3   6   25.10    5.30
   3   3  -6   19.00    5.30
   3   3  -6   17.00    4.80
  -3   3   6    8.00    3.70
  -3   3   6   14.50    3.50
  -3   3   6   25.60    6.60
  -3   3   6   15.30    5.20
   3   3  -6   17.70    4.90
  -1  -3   6   59.79    9.70
   1  -3  -6   63.69    6.80
   1  -3  -6   59.29    6.90
   1  -3  -6   42.40    7.70
  -1  -3   6   48.70    5.70
  -1  -3   6   57.19    7.70
  -1  -3   6   47.60    7.30
  -1  -3   6   52.49    7.30
   1  -3  -6   38.50    6.20
   1  -3  -6   62.79    6.90
  -1   3   6   62.89    9.30
  -1   3   6   51.09    6.50
  -1   3   6   61.99    9.10
  -1   3   6   56.19    8.90
   1   3  -6   59.09    6.50
   1   3  -6   48.60    7.50
   1   3  -6   53.09    8.90
   1   3  -6   61.69    7.60
   1   3  -6   44.00    6.60
  -1   3   6   47.90    8.20
  -1   3   6   57.99    7.40
  -1   3   6   57.59    3.40
   1  -3   6  341.07   20.00
  -1  -3  -6  315.57   16.10
   1  -3   6  357.06   16.40
  -1  -3  -6  346.47   16.40
  -1  -3  -6  342.47   15.90
  -1  -3  -6  343.47   19.50
  -1  -3  -6  368.66   16.70
   1  -3   6  349.17   16.20
   1  -3   6  338.97   17.50
   1   3   6  341.37   14.50
   1   3   6  351.76   16.10
  -1   3  -6  334.87   16.30
   1   3   6  306.57   16.00
   1   3   6  308.57   18.70
   1   3   6  344.27   19.80
  -1   3  -6  339.87   16.30
   1   3   6  325.47   14.20
  -1   3  -6  334.07   15.90
   1   3   6  365.06   19.70
  -1   3  -6  313.57   15.90
   3  -3   6    4.50    3.10
  -3  -3  -6    4.70    2.80
  -3  -3  -6    6.40    3.90
   3  -3   6    3.30    2.00
   3  -3   6    5.90    4.00
   3  -3   6   -0.20    0.90
  -3  -3  -6    2.10    2.30
   3  -3   6    1.70    2.70
  -3  -3  -6    0.10    0.90
  -3  -3  -6   -0.30    2.10
  -3   3  -6    2.50    3.70
   3   3   6    5.30    3.50
   3   3   6    4.10    2.90
   3   3   6    6.00    3.40
   3   3   6    1.60    2.10
   3   3   6    6.10    2.90
   3   3   6   11.40    3.90
  -3   3  -6    4.90    2.50
  -3   3  -6    8.60    3.20
  -3   3  -6    8.10    3.00
   3   3   6    1.10    2.20
  -3   3  -6    4.00    3.30
  -5  -3  -6  205.78   14.10
  -5  -3  -6  192.18   13.70
   5  -3   6  206.48   13.90
   5  -3   6  206.88   13.50
   5  -3   6  217.28    8.70
  -5  -3  -6  232.28   13.90
   5  -3   6  210.48   10.10
  -5  -3  -6  179.78   11.80
   5  -3   6  217.88   13.40
   5  -3   6  218.78   16.60
   5   3   6  220.38   15.40
   5   3   6  209.88   15.20
   5   3   6  208.18   12.80
  -5   3  -6  210.18   11.90
   5   3   6  214.18   13.10
  -5   3  -6  201.18   13.90
  -5   3  -6  210.78    8.70
  -5   3  -6  205.88   10.20
   5   3   6  232.58   16.70
   5   3   6  199.18   13.10
   7  -3   6   53.89    9.10
  -7  -3  -6   55.59    7.80
   7  -3   6   57.79    6.10
  -7  -3  -6   35.60    7.10
   7  -3   6   58.79   10.60
   7  -3   6   37.40    6.70
  -7  -3  -6   57.49    8.80
  -7  -3  -6   63.79   10.10
   7  -3   6   69.99    9.50
   7   3   6   54.89    8.00
   7   3   6   56.59    8.80
  -7   3  -6   51.89    3.80
  -7   3  -6   61.49    7.50
  -7   3  -6   43.00    4.10
   7   3   6   49.70    9.20
   7   3   6   56.89   10.90
  -7   3  -6   42.90    8.40
  -7   3  -6   56.29    6.50
   9  -3   6    6.50    3.10
   9  -3   6    6.70    4.80
   9  -3   6    5.70    3.90
  -9  -3  -6   11.10    4.70
  -9  -3  -6    5.00    4.00
   9   3   6   12.20    7.00
   9   3   6    7.90    4.90
  -9   3  -6   20.30    6.90
   9   3   6    4.10    3.50
   9   3   6   15.50    5.10
  -9   3  -6    3.40    3.40
   9   3   6    8.20    4.40
  -9   3  -6    7.30    3.00
  11  -3   6   -1.00    2.20
  11  -3   6    8.30    4.30
  11  -3   6    0.50    3.40
 -11  -3  -6   -3.10    3.00
  11   3   6    5.50    4.70
  11   3   6   -0.70    2.30
  11   3   6   -5.40    4.80
  11   3   6   -0.10    4.80
 -11   3  -6    1.00    4.20
  13  -3   6    2.40    3.50
  13  -3   6   -2.30    2.20
 -13  -3  -6    2.00    4.70
 -13  -3  -6   -1.70    3.20
  13  -3   6    3.00    3.80
  13   3   6   -2.20    5.40
  13   3   6   -4.40    4.10
 -13   3  -6    4.80    5.40
  15  -3   6   37.70    8.70
  15  -3   6   36.40    8.50
  15  -3   6   23.00    8.30
 -15  -3  -6   21.90    8.20
 -15  -3  -6   23.70    8.30
  15   3   6   30.00    8.30
  15   3   6   25.00    7.20
  15   3   6   23.20    8.90
 -15   3  -6   33.50   10.10
  17  -3   6   -1.40    3.50
  17  -3   6   -0.10    4.60
 -17  -3  -6    2.20    5.40
  17   3   6    5.10    5.10
 -17   3  -6    5.60    6.50
  17   3   6    4.80    4.60
  19  -3   6   11.20    6.40
  19  -3   6   24.10   10.00
  19   3   6   16.50    6.80
 -19   3  -6   18.90    8.90
  19   3   6   27.50    9.90
  21  -3   6   21.70    9.10
 -21  -3  -6   29.10   11.70
  21  -3   6   14.30    6.60
  21   3   6   18.00    9.30
 -21   3  -6   34.30   12.40
  23  -3   6    6.80    7.90
 -23  -3  -6    7.40    8.30
  23  -3   6    0.00    4.70
  23   3   6   16.60    9.60
 -23   3  -6   -1.60    6.20
  25  -3   6   -0.10    6.10
  25  -3   6    9.80    9.40
 -25   3  -6   -1.30    6.80
  25   3   6    2.10    6.90
  26  -4  -6    5.70    8.20
 -26  -4   6    1.50    7.80
  26  -4  -6   -1.10    5.70
  26  -4  -6    3.60    4.40
  26   4  -6   18.10   10.60
 -26   4   6    5.10    8.20
  24  -4  -6   17.40    9.30
  24  -4  -6   16.50    7.20
 -24  -4   6    5.60    7.50
  24  -4  -6   31.40   11.60
  24   4  -6    6.00    6.60
 -24   4   6   13.50    9.00
  24   4  -6   18.40    8.90
  22  -4  -6    1.90    6.00
 -22  -4   6   -1.30    5.90
  22  -4  -6   11.10    5.60
  22  -4  -6    9.20    6.60
 -22   4   6    7.40    6.30
  22   4  -6   14.00    8.10
  22   4  -6    9.70    7.50
  20  -4  -6    5.60    3.40
  20  -4  -6   14.90    8.10
 -20  -4   6    0.70    6.20
  20  -4  -6   18.90    8.50
  20   4  -6    7.30    6.50
  18  -4  -6    3.50    5.10
  18  -4  -6   -0.40    4.00
  18  -4  -6    0.70    3.60
 -18  -4   6   -4.00    4.00
  18   4  -6   -2.80    3.90
 -18   4   6   -0.90    4.10
  16  -4  -6   74.09   11.30
  16  -4  -6   89.49   15.30
  16  -4  -6   90.39    9.30
 -16  -4   6   66.89   14.30
  16  -4  -6   69.39   13.30
 -16  -4   6   85.79   15.20
 -16   4   6   58.79   11.70
  16   4  -6   89.29   14.30
  16   4  -6   83.09   14.90
 -14  -4   6    2.00    8.10
  14  -4  -6    5.40    4.80
  14  -4  -6   19.00    6.60
  14  -4  -6   11.40    3.20
  14  -4  -6    9.40    3.10
 -14  -4   6    7.50    5.70
  14  -4  -6    8.60    5.70
 -14   4   6    2.30    4.80
 -14   4   6   18.60    6.40
  14   4  -6   13.50    6.20
  12  -4  -6   10.50    5.10
  12  -4  -6    6.70    2.40
  12  -4  -6    4.90    5.00
  12  -4  -6    7.30    2.40
 -12  -4   6    3.50    4.70
 -12  -4   6    6.10    4.70
 -12   4   6    6.80    5.20
 -12   4   6    7.50    4.40
  12   4  -6    6.60    5.60
 -10  -4   6   59.29   10.60
  10  -4  -6   80.69    4.70
  10  -4  -6   78.29   11.70
 -10  -4   6  108.39   16.20
  10  -4  -6   69.39   11.80
  10  -4  -6   85.79    4.80
  10   4  -6   74.19   10.50
 -10   4   6   92.49   13.00
  10   4  -6   71.99   12.00
 -10   4   6   72.69   11.30
  10   4  -6  104.59   19.00
  -8  -4   6   62.69   11.50
   8  -4  -6   64.09   10.10
  -8  -4   6   73.19   11.40
  -8   4   6   61.49   10.60
   8   4  -6   67.29   10.40
  -8   4   6   64.29    9.40
   8   4  -6   63.39   10.90
  -8   4   6   59.99    9.70
   8   4  -6   59.79    8.60
  -8   4   6  104.89   14.50
   6  -4  -6   14.90    5.00
   6  -4  -6   10.30    2.20
   6  -4  -6   11.10    5.00
  -6  -4   6    8.20    5.20
  -6  -4   6   13.00    5.00
   6  -4  -6   13.10    2.40
   6   4  -6    5.60    2.80
  -6   4   6   14.40    4.80
  -6   4   6    8.00    3.80
   6   4  -6   15.00    6.10
  -6   4   6   14.50    5.20
   6   4  -6    1.90    2.70
  -6   4   6   14.90    6.50
  -4  -4   6    1.70    2.80
   4  -4  -6   -2.20    0.90
   4  -4  -6    3.20    2.80
   4  -4  -6    3.10    1.70
  -4  -4   6    0.90    1.10
  -4  -4   6   -0.40    3.20
   4   4  -6    1.90    1.30
   4   4  -6    0.00    3.30
  -4   4   6    1.60    2.90
  -4   4   6    3.80    2.80
  -4   4   6    2.70    3.20
  -4   4   6    0.60    2.30
   4   4  -6    1.10    1.70
   4   4  -6    0.40    2.00
  -4   4   6   -0.40    2.30
   2  -4  -6   55.39    6.40
  -2  -4   6   65.49    6.20
   2  -4  -6   54.19    8.10
  -2  -4   6   88.49   13.30
  -2  -4   6   64.49    9.20
   2  -4  -6   62.99    6.90
  -2  -4   6   65.49    9.60
  -2   4   6   56.39    8.60
  -2   4   6   71.39   10.90
  -2   4   6   46.10    8.60
   2   4  -6   55.39    8.70
   2   4  -6   52.69    3.70
  -2   4   6   61.79    8.70
   2   4  -6   54.39    3.70
   2   4  -6   63.59    6.20
  -2   4   6   45.90    7.50
   2   4  -6   55.49    7.90
   0  -4   6   64.89   11.20
   0  -4   6   44.00    7.80
   0  -4  -6   55.19    7.00
   0  -4  -6   68.19    8.20
   0  -4  -6   47.50    7.80
   0  -4   6   77.99    9.90
   0  -4   6   59.19    7.00
   0   4   6   53.79    9.40
   0   4  -6   67.09    8.20
   0   4   6   49.00    7.30
   0   4   6   49.10    7.70
   0   4  -6   46.00    7.70
   0   4  -6   58.99    7.10
   0   4   6   67.59    8.80
  -2  -4  -6   40.80    6.60
  -2  -4  -6   44.20    7.80
   2  -4   6   39.20    6.50
   2  -4   6   39.40    7.00
  -2  -4  -6   25.20    5.40
   2  -4   6   34.40    6.30
   2  -4   6   33.80    8.70
   2  -4   6   32.90    6.60
  -2  -4  -6   45.00    7.10
   2   4   6   29.30    5.80
  -2   4  -6   32.00    6.10
   2   4   6   39.70    5.30
  -2   4  -6   35.10    5.70
  -2   4  -6   35.00    6.60
   2   4   6   41.70    8.80
   2   4   6   24.90    6.10
   2   4   6   41.00    9.50
   4  -4   6   78.69   10.40
   4  -4   6   60.69   10.30
   4  -4   6   72.79    9.90
  -4  -4  -6   69.09    9.60
  -4  -4  -6   75.49   10.20
   4  -4   6   63.89   11.70
  -4   4  -6   68.09    8.40
   4   4   6   71.29    9.70
  -4   4  -6   64.69    7.30
   4   4   6   77.79   12.20
   4   4   6   73.59    8.80
  -4   4  -6   76.99   10.30
   4   4   6   65.89   11.10
   4   4   6   64.89    8.00
   6  -4   6   97.49   12.10
   6  -4   6  126.79   13.00
  -6  -4  -6  158.48   13.00
   6  -4   6  167.98   19.70
  -6  -4  -6   97.29   12.40
   6   4   6  139.59   14.60
   6   4   6   97.09   14.00
  -6   4  -6  123.49    6.20
   6   4   6  123.29   15.00
  -6   4  -6  133.99    9.10
   6   4   6  127.99   10.10
  -6   4  -6  113.29    7.90
  -6   4  -6  123.09   15.70
   8  -4   6   17.00    6.20
   8  -4   6   22.00    6.00
   8  -4   6   25.50    8.60
  -8  -4  -6   12.50    5.90
  -8  -4  -6   17.60    6.60
   8   4   6   16.20    6.50
  -8   4  -6   14.50    3.30
   8   4   6   11.90    7.30
   8   4   6   21.70    5.50
  10  -4   6   22.30    6.30
 -10  -4  -6   22.50    7.80
 -10  -4  -6   24.00    7.40
  10  -4   6   15.30    6.60
  10   4   6   31.70    9.20
 -10   4  -6   20.00    8.10
  10   4   6   24.70    8.70
  10   4   6   27.10    6.10
 -12  -4  -6   15.40    6.60
  12  -4   6   10.00    4.70
 -12  -4  -6   23.00    7.70
  12  -4   6    5.30    5.10
 -12   4  -6    9.80    6.10
  12   4   6   19.00   10.60
  12   4   6   13.40    6.70
  12   4   6   13.50    4.90
  14  -4   6    4.60    5.00
 -14  -4  -6   13.60    7.30
  14  -4   6    9.40    5.30
 -14  -4  -6   14.30    6.70
 -14   4  -6   16.40    7.50
  14   4   6   11.90    8.10
  14   4   6    6.20    6.60
  16  -4   6   16.30    6.50
 -16  -4  -6   15.20    7.50
 -16  -4  -6   17.50    8.30
  16   4   6   11.60    8.20
 -16   4  -6    9.60    7.80
  16   4   6    6.00    6.60
 -18  -4  -6    2.10    5.60
  18  -4   6    1.60    4.00
  18  -4   6    0.10    4.40
  18   4   6   11.10    7.30
 -18   4  -6    8.40    7.50
 -20  -4  -6    1.30    5.50
  20  -4   6    4.70    5.50
  20  -4   6    1.40    6.00
  20   4   6    6.40    6.30
 -20   4  -6   -3.30    5.50
  22  -4   6    6.40    5.80
  22  -4   6   14.10    8.00
 -22  -4  -6    5.80    7.50
 -22   4  -6    8.80    9.50
  22   4   6   20.10   11.20
  23  -5  -6   10.10   10.10
  23  -5  -6    9.70    5.10
  23  -5  -6    3.40    6.70
  23   5  -6   13.80    8.50
  23   5  -6    7.00    7.40
 -23   5   6   12.00    9.30
 -23   5   6    9.70    8.90
 -21  -5   6   23.90   11.40
  21  -5  -6   10.40    7.90
  21  -5  -6   30.30    6.90
  21  -5  -6   20.30    9.40
 -21   5   6   22.30    8.90
  21   5  -6    8.40    7.50
  21   5  -6   23.60   10.10
 -21   5   6   16.30    9.30
  19  -5  -6   -2.70    4.60
  19  -5  -6    6.80    6.30
  19  -5  -6    2.40    3.30
 -19  -5   6    6.70    7.40
 -19   5   6    8.00    7.10
  19   5  -6   -0.40    5.20
 -19   5   6   -2.90    4.30
  19   5  -6    5.80    8.10
 -17  -5   6    8.60    6.80
  17  -5  -6   -3.20    4.10
 -17  -5   6   -0.40    4.20
  17  -5  -6   -0.40    2.20
 -17   5   6   -1.60    4.00
 -17   5   6   -0.10    3.90
  17   5  -6    0.40    5.70
  17   5  -6    4.00    4.70
  15  -5  -6   30.90    4.40
  15  -5  -6   19.70   10.70
 -15  -5   6   10.00    7.00
 -15  -5   6   17.50    8.60
  15  -5  -6   19.50    8.10
  15   5  -6   29.50    8.70
  15   5  -6   14.90    7.90
 -15   5   6   29.40    9.40
 -13  -5   6   14.30    6.80
  13  -5  -6    7.70    5.70
  13  -5  -6    6.20    4.70
 -13  -5   6   13.70    7.00
  13   5  -6   25.40    7.70
 -13   5   6   16.80    7.10
 -13   5   6   14.00    6.00
  13   5  -6   -0.70    5.60
[truncated: 510,071 more chars]
