# Supplementary material for: Crystal structure of 2-oxo-2H-chromen-7-yl tri­fluoro­methane­sulfonate
Source: Acta Crystallogr E Crystallogr Commun. 2026 Jan 29;82(Pt 2):227–30. doi: 10.1107/S205698902600071X (PMC12874245; doi:10.1107/S205698902600071X)
Supplement: Supplementary file 2 [file e-82-00227-Isup2.hkl]

data_I                                                                          
_shelx_title ' JPD1789_0m_a.res in C2/c'                                        
_shelx_refln_list_code          4                                               
_shelx_F_calc_maximum      390.28                                               
_exptl_crystal_F_000      1184.00                                               
_reflns_d_resolution_high  0.6900                                               
                                                                                
loop_                                                                           
 _space_group_symop_operation_xyz                                               
 'x, y, z'                                                                      
 '-x, y, -z+1/2'                                                                
 'x+1/2, y+1/2, z'                                                              
 '-x+1/2, y+1/2, -z+1/2'                                                        
 '-x, -y, -z'                                                                   
 'x, -y, z-1/2'                                                                 
 '-x+1/2, -y+1/2, -z'                                                           
 'x+1/2, -y+1/2, z-1/2'                                                         
                                                                                
_cell_length_a    20.4767                                                       
_cell_length_b     6.0828                                                       
_cell_length_c    18.2181                                                       
_cell_angle_alpha  90.000                                                       
_cell_angle_beta  102.137                                                       
_cell_angle_gamma  90.000                                                       
                                                                                
_shelx_F_squared_multiplier     1.000                                           
                                                                                
loop_                                                                           
 _refln_index_h                                                                 
 _refln_index_k                                                                 
 _refln_index_l                                                                 
 _refln_F_squared_calc                                                          
 _refln_F_squared_meas                                                          
 _refln_F_squared_sigma                                                         
 _refln_observed_status                                                         
   4   0   0        231.57        261.49        13.92 o                         
   6   0   0        196.59        276.72        16.84 o                         
   8   0   0         39.25          6.78         7.93 o                         
  10   0   0        516.48        519.85        25.82 o                         
  12   0   0        248.17        200.98        19.41 o                         
  14   0   0       2054.56       1961.03        66.82 o                         
  16   0   0        363.69        370.36        36.38 o                         
  18   0   0         40.68         35.34        24.06 o                         
  20   0   0       5310.70       5354.20       203.36 o                         
  22   0   0        256.92        302.29        83.82 o                         
  24   0   0          6.77         41.11        43.69 o                         
  26   0   0        833.72        827.23       114.22 o                         
  28   0   0         11.32         21.01        51.01 o                         
   1   1   0      16834.41      15896.44       100.78 o                         
   3   1   0       1042.47        899.85        20.82 o                         
   5   1   0      35179.45      35181.46       215.68 o                         
   7   1   0      10124.88      10369.71        79.44 o                         
   9   1   0        285.50        318.45        14.84 o                         
  11   1   0        137.41        132.63        11.43 o                         
  13   1   0         70.91         70.82        11.63 o                         
  15   1   0        694.05        649.15        31.44 o                         
  17   1   0        633.63        729.96        42.21 o                         
  19   1   0         32.19         13.31        20.11 o                         
  21   1   0         91.11         89.63        29.05 o                         
  23   1   0         66.57         61.75        35.66 o                         
  25   1   0        142.41        141.13        38.41 o                         
  27   1   0         19.89         23.22        36.06 o                         
   0   2   0      26126.25      26839.43       239.67 o                         
   2   2   0       2814.23       2495.68        29.20 o                         
   4   2   0       9021.86       8801.19        71.02 o                         
   6   2   0      10656.84      10199.21        81.44 o                         
   8   2   0       3793.14       3597.13        43.22 o                         
  10   2   0       3322.12       3316.58        40.90 o                         
  12   2   0       6584.09       6588.31        75.24 o                         
  14   2   0       5452.94       5445.18        77.13 o                         
  16   2   0       2711.80       2768.04        84.48 o                         
  18   2   0        204.32        223.74        33.09 o                         
  20   2   0          3.56         -5.62        19.01 o                         
  22   2   0         72.67         39.82        26.14 o                         
  24   2   0        171.64        256.55        49.66 o                         
  26   2   0        234.34        209.41        56.99 o                         
  28   2   0          9.08         21.62        43.51 o                         
   1   3   0       3505.13       3389.61        36.57 o                         
   3   3   0          7.71         71.34        18.30 o                         
   5   3   0       8257.26       8216.96        79.32 o                         
   7   3   0       1210.12       1153.35        24.38 o                         
   9   3   0         33.38         25.50         8.35 o                         
  11   3   0          0.07          8.53         8.77 o                         
  13   3   0         76.85         65.50        14.29 o                         
  15   3   0       3338.68       3288.79        90.73 o                         
  17   3   0         18.91          0.27        24.24 o                         
  19   3   0         21.31         34.85        22.85 o                         
  21   3   0         19.11         12.27        25.21 o                         
  23   3   0          1.98         11.51        32.42 o                         
  25   3   0         29.04         15.15        37.68 o                         
  27   3   0          0.21         24.64        54.73 o                         
   0   4   0       1676.80       1520.36        41.07 o                         
   2   4   0         73.33         66.03         7.95 o                         
   4   4   0       7921.27       7686.14        86.56 o                         
   6   4   0       7857.02       7811.67       104.45 o                         
   8   4   0        439.30        464.08        24.31 o                         
  10   4   0       3417.81       3072.54        55.51 o                         
  12   4   0        150.24        157.84        24.60 o                         
  14   4   0       1761.41       2001.69        83.00 o                         
  16   4   0       1197.40       1169.90        70.57 o                         
  18   4   0          4.57         26.47        25.60 o                         
  20   4   0         13.96         20.78        29.75 o                         
  22   4   0          6.90         30.70        33.64 o                         
  24   4   0          6.01          6.72        35.35 o                         
   1   5   0         20.70          2.13         8.75 o                         
   3   5   0        411.07        391.65        25.99 o                         
   5   5   0       9147.50       8866.69       126.71 o                         
   7   5   0       1270.40       1304.72        50.12 o                         
   9   5   0         34.82         15.46        13.31 o                         
  11   5   0        150.12         85.41        21.81 o                         
  13   5   0        170.65        173.62        34.20 o                         
  15   5   0       2242.51       2341.41       123.67 o                         
  17   5   0          0.08         23.06        28.04 o                         
  19   5   0          0.85          1.31        27.59 o                         
  21   5   0          6.39         83.72        38.10 o                         
  23   5   0        150.10        147.23        68.28 o                         
   0   6   0       5404.76       5635.18       180.68 o                         
   2   6   0         61.40         86.61        34.96 o                         
   4   6   0        118.21         73.75        26.66 o                         
   6   6   0          4.44         13.87        19.72 o                         
   8   6   0        126.59        116.90        27.91 o                         
  10   6   0        244.47        223.40        35.96 o                         
  12   6   0         83.18        106.63        33.87 o                         
  14   6   0          0.89          7.32        23.97 o                         
  16   6   0         74.02         57.39        30.08 o                         
  18   6   0          0.04         16.83        29.97 o                         
  20   6   0        222.89        238.35        55.40 o                         
   1   7   0       1319.19       1322.56        89.03 o                         
   3   7   0        366.56        405.97        93.85 o                         
   5   7   0          0.15         13.24        24.89 o                         
   7   7   0        573.69        601.49        85.55 o                         
   9   7   0        207.66        169.09        39.99 o                         
  11   7   0         36.67         25.48        28.17 o                         
  13   7   0        154.50        120.15        51.01 o                         
  15   7   0        147.69        161.52        46.99 o                         
  17   7   0          1.28         57.58        51.64 o                         
   0   8   0        313.36        317.47       141.86 o                         
   2   8   0        159.12        102.96        39.23 o                         
   4   8   0          9.44         33.17        31.95 o                         
   6   8   0          1.19          3.08        31.98 o                         
   8   8   0          7.12         -3.97        31.90 o                         
  10   8   0          0.47        -30.29        30.29 o                         
  12   8   0          0.18         26.92        41.27 o                         
 -29   1   1        168.62        136.43        60.21 o                         
 -27   1   1        144.73        164.09        48.42 o                         
 -25   1   1        797.91        796.25        71.06 o                         
 -23   1   1        633.48        736.41        78.29 o                         
 -21   1   1        404.60        281.44        37.13 o                         
 -19   1   1       2116.44       1833.06        81.56 o                         
 -17   1   1        202.57        147.94        22.43 o                         
 -15   1   1       7808.74       7987.92       115.67 o                         
 -13   1   1       2771.26       2545.33        45.72 o                         
 -11   1   1         60.16         76.10         9.57 o                         
  -9   1   1       3237.60       3178.98        39.29 o                         
  -7   1   1       8783.02       8540.99        68.76 o                         
  -5   1   1         81.26        137.11         9.50 o                         
  -3   1   1       5283.04       5211.10        45.69 o                         
  -1   1   1       3329.93       3127.02        29.64 o                         
   1   1   1      31567.56      31100.28       245.93 o                         
   3   1   1      22787.51      22747.67       147.78 o                         
   5   1   1      65039.54      66250.60       713.21 o                         
   7   1   1       1629.72       1829.53        25.82 o                         
   9   1   1        159.58        110.54         9.59 o                         
  11   1   1       4473.05       4416.31        51.13 o                         
  13   1   1          7.69          8.89         8.70 o                         
  15   1   1       4657.61       4519.21        85.01 o                         
  17   1   1       2943.28       2893.79        96.54 o                         
  19   1   1       1048.47       1253.17        94.07 o                         
  21   1   1          2.75          6.35        24.92 o                         
  23   1   1         48.21         41.38        30.17 o                         
  25   1   1         78.90         83.97        37.77 o                         
  27   1   1        228.12        197.52        51.27 o                         
 -28   2   1         63.79         52.64        45.64 o                         
 -26   2   1         53.78         62.14        40.07 o                         
 -24   2   1        180.48        103.85        36.69 o                         
 -22   2   1          1.87         -6.18        22.20 o                         
 -20   2   1          3.52          0.41        19.94 o                         
 -18   2   1        107.48        103.65        25.22 o                         
 -16   2   1       1307.04       1359.26        67.63 o                         
 -14   2   1        710.20        741.61        30.57 o                         
 -12   2   1        852.68        842.57        25.31 o                         
 -10   2   1        334.06        335.50        16.31 o                         
  -8   2   1         91.28        114.72        10.37 o                         
  -6   2   1        688.43        705.57        17.12 o                         
  -4   2   1        730.80        763.74        27.65 o                         
  -2   2   1       9108.60       9025.26        83.11 o                         
   0   2   1       3270.69       3363.62        30.19 o                         
   2   2   1      25067.60      25199.12       162.28 o                         
   4   2   1      14240.05      14602.04       110.71 o                         
   6   2   1       5682.15       5248.49        49.50 o                         
   8   2   1        771.79        761.42        20.17 o                         
  10   2   1      16016.35      16070.29       130.17 o                         
  12   2   1        136.60        130.12        13.46 o                         
  14   2   1         23.45         19.84        12.58 o                         
  16   2   1        168.41        206.78        32.49 o                         
  18   2   1       1264.24       1204.01        79.05 o                         
  20   2   1         39.49         19.06        21.48 o                         
  22   2   1        155.77        186.34        45.07 o                         
  24   2   1         28.67         41.50        31.69 o                         
  26   2   1         31.95         24.35        38.57 o                         
  28   2   1         52.43         65.08        77.45 o                         
 -27   3   1         90.88         53.06        44.72 o                         
 -25   3   1         22.25         60.42        40.95 o                         
 -23   3   1        120.82        130.83        40.96 o                         
 -21   3   1        206.70        190.73        41.22 o                         
 -19   3   1         16.91         18.99        21.79 o                         
 -17   3   1          0.04        -16.61        16.61 o                         
 -15   3   1        575.84        612.21        51.99 o                         
 -13   3   1       2940.76       2965.93        60.99 o                         
 -11   3   1         56.60         55.70        11.10 o                         
  -9   3   1       2791.11       2528.10        38.03 o                         
  -7   3   1        615.46        614.95        20.39 o                         
  -5   3   1       5859.63       5763.78        62.29 o                         
  -3   3   1       1331.55       1419.28        37.56 o                         
  -1   3   1       8051.39       7954.01        66.11 o                         
   1   3   1      20103.70      19792.50       135.52 o                         
   3   3   1       6352.74       5991.48        56.59 o                         
   5   3   1        222.06        231.29        14.33 o                         
   7   3   1        427.13        401.46        16.53 o                         
   9   3   1        362.32        328.52        17.06 o                         
  11   3   1        829.55        790.35        30.70 o                         
  13   3   1       3702.03       3691.52        72.57 o                         
  15   3   1       5534.74       5589.96       118.29 o                         
  17   3   1         31.04         48.01        22.75 o                         
  19   3   1        424.65        404.61        46.77 o                         
  21   3   1         57.53         46.23        31.56 o                         
  23   3   1          9.91         -4.21        29.53 o                         
  25   3   1        346.45        314.50        63.84 o                         
  27   3   1        103.99        123.05        92.74 o                         
 -26   4   1          1.49         12.78        42.95 o                         
 -24   4   1          5.37         -6.56        31.85 o                         
 -22   4   1         66.97         48.27        31.92 o                         
 -20   4   1         28.94         90.11        34.18 o                         
 -18   4   1         22.83         20.85        26.97 o                         
 -16   4   1        112.47        121.59        29.68 o                         
 -14   4   1        517.52        527.79        41.14 o                         
 -12   4   1       1176.18       1361.94        55.95 o                         
 -10   4   1      12003.97      11531.28       137.68 o                         
  -8   4   1        588.79        600.43        26.16 o                         
  -6   4   1         15.19         -0.89         9.05 o                         
  -4   4   1        206.77        215.87        18.73 o                         
  -2   4   1          3.23         -1.96         6.29 o                         
   0   4   1       1810.65       1722.68        27.50 o                         
   2   4   1       2389.22       2165.42        32.40 o                         
   4   4   1        600.02        615.93        26.51 o                         
   6   4   1        732.62        744.92        30.32 o                         
   8   4   1       2484.95       2479.74        52.96 o                         
  10   4   1        564.52        658.85        35.64 o                         
  12   4   1       1263.90       1360.74        58.10 o                         
  14   4   1       2620.80       2707.03       106.14 o                         
  16   4   1        671.04        772.92        59.53 o                         
  18   4   1         43.23         74.36        34.10 o                         
  20   4   1         80.79         45.63        34.14 o                         
  22   4   1         98.63         73.12        41.71 o                         
  24   4   1        227.07        167.85        62.84 o                         
 -23   5   1         13.76         46.17        49.97 o                         
 -21   5   1          0.03         70.62        37.90 o                         
 -19   5   1         32.55         55.53        31.49 o                         
 -17   5   1         22.30          4.85        32.23 o                         
 -15   5   1       2106.46       2164.17       108.48 o                         
 -13   5   1       1774.23       1994.59        83.39 o                         
 -11   5   1        104.61         70.64        20.82 o                         
  -9   5   1        190.32        188.47        21.46 o                         
  -7   5   1       1327.82       1404.68        50.32 o                         
  -5   5   1        476.70        425.19        25.98 o                         
  -3   5   1       5571.53       5522.37        85.94 o                         
  -1   5   1        156.70        150.58        18.70 o                         
   1   5   1       1476.18       1658.81        43.37 o                         
   3   5   1        835.30        877.91        42.39 o                         
   5   5   1       2741.13       2803.06        83.13 o                         
   7   5   1       2833.18       2807.71        74.45 o                         
   9   5   1         94.46         59.49        17.03 o                         
  11   5   1        816.06        803.52        91.62 o                         
  13   5   1         43.76         -8.87        21.19 o                         
  15   5   1         20.18         75.47        48.37 o                         
  17   5   1        513.68        546.12        59.68 o                         
  19   5   1        131.14         55.47        34.87 o                         
  21   5   1         90.17         93.79        41.62 o                         
  23   5   1         18.90        -39.70        44.96 o                         
 -20   6   1         98.78         58.40        36.46 o                         
 -18   6   1         41.63         78.39        36.63 o                         
 -16   6   1         38.37         33.62        27.80 o                         
 -14   6   1        315.69        275.86        44.70 o                         
 -12   6   1        148.00        155.85        46.37 o                         
 -10   6   1        105.79         99.01        27.23 o                         
  -8   6   1        264.91        306.25        35.41 o                         
  -6   6   1         79.36        126.61        22.96 o                         
  -4   6   1        395.62        345.68        58.21 o                         
  -2   6   1         39.43         45.53        24.22 o                         
   0   6   1       3634.41       4016.94       119.35 o                         
   2   6   1        537.24        514.23        48.63 o                         
   4   6   1       1785.23       1857.18        92.97 o                         
   6   6   1        107.62         86.03        27.44 o                         
   8   6   1         19.88         19.22        21.72 o                         
  10   6   1        304.13        342.08        43.49 o                         
  12   6   1         55.53         86.81        32.75 o                         
  14   6   1        174.72        144.82        37.18 o                         
  16   6   1        671.03        726.02        67.24 o                         
  18   6   1        234.62        269.15        53.50 o                         
  20   6   1         60.05         44.45        55.82 o                         
 -17   7   1          2.43        -18.62        32.15 o                         
 -15   7   1         23.52         22.27        28.06 o                         
 -13   7   1         49.25         32.25        29.15 o                         
 -11   7   1         56.65         98.84        65.29 o                         
  -9   7   1          6.25         24.95        23.95 o                         
  -7   7   1        158.66        133.86        37.03 o                         
  -5   7   1        484.56        422.09        54.23 o                         
  -3   7   1         16.63         55.28        29.27 o                         
  -1   7   1         10.02          7.02        26.63 o                         
   1   7   1        630.50        630.68       103.48 o                         
   3   7   1         93.16         93.90        35.48 o                         
   5   7   1        172.84        151.48        41.27 o                         
   7   7   1         35.60         16.14        35.74 o                         
   9   7   1        395.77        436.50        55.52 o                         
  11   7   1         91.66         45.92        33.95 o                         
  13   7   1          3.04         50.54        35.94 o                         
  15   7   1         41.89         28.87        38.31 o                         
  17   7   1          3.75          8.95        41.95 o                         
 -12   8   1         74.34         48.83        65.47 o                         
 -10   8   1         59.49         94.05        50.89 o                         
  -8   8   1        168.65         68.29        37.68 o                         
  -6   8   1         36.62         82.79        39.61 o                         
  -4   8   1         19.50         35.84        31.22 o                         
  -2   8   1        106.20         86.17        37.88 o                         
   0   8   1        400.71        421.57        82.32 o                         
   2   8   1        208.18        228.49        66.91 o                         
   4   8   1          4.11          8.39        33.46 o                         
   6   8   1         18.16        -23.26        30.51 o                         
   8   8   1         65.88         53.08        36.35 o                         
  10   8   1        105.85        114.04        49.45 o                         
 -28   0   2        358.06        384.92        83.52 o                         
 -26   0   2        332.62        170.35        59.57 o                         
 -24   0   2          7.31         31.58        49.26 o                         
 -22   0   2        636.64        564.82        78.60 o                         
 -20   0   2        388.93        390.26        77.58 o                         
 -18   0   2       3516.13       3662.67       117.83 o                         
 -16   0   2        887.16        920.33        56.89 o                         
 -14   0   2       5755.38       6122.84       112.76 o                         
 -12   0   2      13625.11      13585.12       160.29 o                         
 -10   0   2         33.62         20.96        10.17 o                         
  -8   0   2      17197.78      17300.81       176.19 o                         
  -6   0   2      33262.17      33201.39       286.20 o                         
  -4   0   2      52678.94      53448.92      1570.02 o                         
  -2   0   2        616.56        604.29        14.41 o                         
   0   0   2        489.15        296.68        51.45 o                         
   2   0   2      48312.00      45370.75      1930.58 o                         
   4   0   2     152317.98     151511.19      3706.73 o                         
   6   0   2      30993.81      32198.46       280.71 o                         
   8   0   2        752.76        762.34        35.07 o                         
  10   0   2         18.41         50.59        10.83 o                         
  12   0   2        232.78        217.99        19.88 o                         
  14   0   2        821.93        725.59        44.18 o                         
  16   0   2       1719.16       1666.92        87.54 o                         
  18   0   2        546.99        559.45        74.43 o                         
  20   0   2          0.26         86.64        44.38 o                         
  22   0   2         55.89        -17.93        36.79 o                         
  24   0   2        254.26        274.30        74.60 o                         
  26   0   2         37.40         22.23        44.28 o                         
  28   0   2        244.07        224.06        94.51 o                         
 -29   1   2          0.68        -13.60        43.65 o                         
 -27   1   2          5.64        -27.75        27.75 o                         
 -25   1   2        109.42         75.59        33.00 o                         
 -23   1   2         36.78         20.31        30.41 o                         
 -21   1   2        171.81        144.23        29.80 o                         
 -19   1   2        337.90        311.55        32.69 o                         
 -17   1   2         23.58          2.41        15.37 o                         
 -15   1   2       4036.21       4184.13        72.38 o                         
 -13   1   2          4.45         37.31        22.70 o                         
 -11   1   2        671.46        707.60        23.02 o                         
  -9   1   2       2472.88       2531.61        33.18 o                         
  -7   1   2        114.78         99.03         8.12 o                         
  -5   1   2       2065.20       1952.06        22.62 o                         
  -3   1   2      12828.87      12468.01        91.18 o                         
  -1   1   2       8326.82       8021.66        54.22 o                         
   1   1   2          0.30         -3.59         3.59 o                         
   3   1   2      30569.88      29837.24       192.18 o                         
   5   1   2      23552.47      24036.44       167.67 o                         
   7   1   2       2250.22       2055.32        27.10 o                         
   9   1   2       3608.81       3623.41        42.00 o                         
  11   1   2       4068.76       4199.95        49.64 o                         
  13   1   2         87.89         79.01        11.35 o                         
  15   1   2         42.16         69.21        13.23 o                         
  17   1   2          1.70          6.93        21.21 o                         
  19   1   2        243.80        230.60        42.30 o                         
  21   1   2        162.25         83.76        30.67 o                         
  23   1   2        491.24        469.58        69.71 o                         
  25   1   2        100.39         44.33        34.71 o                         
  27   1   2         23.77         30.41        36.65 o                         
 -28   2   2        407.45        558.55        97.07 o                         
 -26   2   2         72.04         71.84        41.49 o                         
 -24   2   2         13.77          0.07        26.30 o                         
 -22   2   2        631.81        703.85        62.77 o                         
 -20   2   2        699.92        661.80        54.17 o                         
 -18   2   2       2201.44       2194.00        88.81 o                         
 -16   2   2        392.69        389.82        31.94 o                         
 -14   2   2       1355.84       1380.43        41.41 o                         
 -12   2   2      12611.35      12349.45       102.88 o                         
 -10   2   2        146.60        194.29        13.49 o                         
  -8   2   2        418.90        535.54        19.43 o                         
  -6   2   2      11140.05      11005.75        85.59 o                         
  -4   2   2      14867.75      14535.21       118.71 o                         
  -2   2   2      13600.12      13362.30       103.37 o                         
   0   2   2      34429.80      34555.84       215.53 o                         
   2   2   2      20335.92      19822.31       135.77 o                         
   4   2   2       1833.59       1705.02        22.66 o                         
   6   2   2       4942.38       5138.69        47.08 o                         
   8   2   2      13050.59      12945.57       100.21 o                         
  10   2   2       2863.14       2983.03        42.00 o                         
  12   2   2       3512.80       3321.71        47.97 o                         
  14   2   2         50.73         21.03        12.35 o                         
  16   2   2       3734.67       3742.71       101.95 o                         
  18   2   2       3079.20       3169.78       113.52 o                         
  20   2   2        417.45        390.48        46.86 o                         
  22   2   2         34.37         26.67        27.14 o                         
  24   2   2        211.16        158.65        44.99 o                         
  26   2   2        209.97        184.38        54.36 o                         
 -27   3   2         34.72         16.70        39.74 o                         
 -25   3   2         79.54         64.57        40.66 o                         
 -23   3   2          1.26         -4.31        25.88 o                         
 -21   3   2          0.36          5.75        24.15 o                         
 -19   3   2         60.79         65.44        29.67 o                         
 -17   3   2         13.61         -6.91        16.86 o                         
 -15   3   2        343.82        295.56        28.37 o                         
 -13   3   2       2530.02       2399.67        57.58 o                         
 -11   3   2       4055.34       3923.13        57.10 o                         
  -9   3   2       1015.07       1000.84        24.94 o                         
  -7   3   2       1431.45       1465.17        44.42 o                         
  -5   3   2         95.63        102.43        12.52 o                         
  -3   3   2       3222.36       2996.98        37.60 o                         
  -1   3   2         99.77        122.44        10.07 o                         
   1   3   2       3042.02       2934.20        33.90 o                         
   3   3   2       4736.84       4664.76        49.15 o                         
   5   3   2         69.30         85.71         8.89 o                         
   7   3   2       1072.03       1086.44        27.52 o                         
   9   3   2       1453.46       1466.53        34.37 o                         
  11   3   2       1078.74       1089.65        36.79 o                         
  13   3   2         63.11         46.41        14.20 o                         
  15   3   2        100.63        113.90        25.35 o                         
  17   3   2        261.65        173.39        32.74 o                         
  19   3   2        570.08        631.36        65.29 o                         
  21   3   2        172.46        181.69        40.77 o                         
  23   3   2         49.94         -7.27        30.50 o                         
  25   3   2         61.32         75.76        46.74 o                         
 -26   4   2        106.60        157.71        55.09 o                         
 -24   4   2        127.07         98.71        43.42 o                         
 -22   4   2        114.48        110.86        35.22 o                         
 -20   4   2        308.77        263.79        46.02 o                         
 -18   4   2        347.45        324.13        48.85 o                         
 -16   4   2         89.82        125.24        30.49 o                         
 -14   4   2        519.69        507.93        49.05 o                         
 -12   4   2       5088.25       5191.57       123.26 o                         
 -10   4   2        365.25        373.82        26.13 o                         
  -8   4   2        154.01        138.99        15.67 o                         
  -6   4   2        909.97        850.69        32.06 o                         
  -4   4   2        298.21        320.78        18.05 o                         
  -2   4   2        474.94        508.51        20.93 o                         
   0   4   2       1981.48       1940.40        30.92 o                         
   2   4   2       5673.68       5371.66        57.52 o                         
   4   4   2        420.10        385.23        18.04 o                         
   6   4   2        744.98        827.66        26.62 o                         
   8   4   2       4971.43       4962.17        74.75 o                         
  10   4   2        588.61        660.80        37.18 o                         
  12   4   2        281.90        246.33        28.95 o                         
  14   4   2       1793.95       1813.25       100.29 o                         
  16   4   2        630.41        693.24        57.57 o                         
  18   4   2        235.29        246.60        50.08 o                         
  20   4   2         65.90         28.27        31.29 o                         
  22   4   2         14.30         18.82        33.11 o                         
  24   4   2          0.15         30.13        51.16 o                         
 -23   5   2          0.05         40.10        44.91 o                         
 -21   5   2        178.79        222.26        50.55 o                         
 -19   5   2        634.65        768.21        72.66 o                         
 -17   5   2        189.19        168.45        37.15 o                         
 -15   5   2         41.49         35.68        25.78 o                         
 -13   5   2        607.12        638.49        51.92 o                         
 -11   5   2       1026.40       1000.27        42.53 o                         
  -9   5   2          0.31          7.40        11.79 o                         
  -7   5   2       1169.63       1096.10        46.23 o                         
  -5   5   2         21.69         30.43        11.76 o                         
  -3   5   2       2995.64       2886.82        61.85 o                         
  -1   5   2         61.97         66.26        11.42 o                         
   1   5   2       5560.75       5532.57        82.15 o                         
   3   5   2       1182.10       1117.71        40.70 o                         
   5   5   2         60.74         62.29        15.31 o                         
   7   5   2          0.18         -0.86        14.87 o                         
   9   5   2       2994.59       2965.14       113.86 o                         
  11   5   2         73.71        128.48        41.69 o                         
  13   5   2         37.27         43.79        25.26 o                         
  15   5   2         79.70        116.64        34.59 o                         
  17   5   2        276.91        327.97        49.33 o                         
  19   5   2        312.38        255.54        51.21 o                         
  21   5   2          6.95          3.11        33.56 o                         
  23   5   2         16.08         31.66        42.18 o                         
 -20   6   2         41.57         74.82        40.52 o                         
 -18   6   2         42.09         66.05        35.29 o                         
 -16   6   2         13.88          7.04        25.57 o                         
 -14   6   2        792.27        853.18        65.06 o                         
 -12   6   2        606.69        700.50        55.75 o                         
 -10   6   2         28.80         10.69        16.09 o                         
  -8   6   2        324.08        311.57        31.12 o                         
  -6   6   2        258.04        341.28        55.68 o                         
  -4   6   2         64.87        125.73        35.92 o                         
  -2   6   2         14.73         16.77        23.35 o                         
   0   6   2        467.75        445.84        45.53 o                         
   2   6   2       1588.52       1828.09       110.32 o                         
   4   6   2        716.32        686.30        55.93 o                         
   6   6   2        646.59        620.38        53.22 o                         
   8   6   2         75.16        114.63        39.20 o                         
  10   6   2        291.33        285.64        66.02 o                         
  12   6   2         61.38         73.06        33.01 o                         
  14   6   2         69.46         90.90        35.94 o                         
  16   6   2          1.49         23.09        29.22 o                         
  18   6   2         20.57         19.74        32.77 o                         
  20   6   2         15.72        -32.69        32.69 o                         
 -17   7   2         26.75         45.06        80.19 o                         
 -15   7   2         27.17         16.53        47.23 o                         
 -13   7   2         45.00         82.13        49.44 o                         
 -11   7   2        146.69        223.14        80.10 o                         
  -9   7   2          2.18         -6.59        21.17 o                         
  -7   7   2        590.94        709.73        61.80 o                         
  -5   7   2        803.95        867.54        68.46 o                         
  -3   7   2        883.97       1015.60       119.08 o                         
  -1   7   2          1.04         -5.41        23.13 o                         
   1   7   2        852.19        967.39        75.54 o                         
   3   7   2       2435.65       2679.33       118.44 o                         
   5   7   2        687.82        728.68        76.27 o                         
   7   7   2        359.20        312.89        50.20 o                         
   9   7   2         54.62         32.91        27.74 o                         
  11   7   2        439.91        444.94        58.41 o                         
  13   7   2         37.07         27.98        31.12 o                         
  15   7   2         50.87         37.17        35.36 o                         
  17   7   2        166.67        236.83        75.51 o                         
 -12   8   2         10.28         73.63        68.72 o                         
 -10   8   2          0.22          5.93        49.97 o                         
  -8   8   2          4.52         13.93        27.92 o                         
  -6   8   2          7.12         -9.69        27.69 o                         
  -4   8   2          0.87          0.46        26.19 o                         
  -2   8   2        130.58         99.92        39.67 o                         
   0   8   2         95.68         22.21        33.12 o                         
   2   8   2         10.79         13.57        32.29 o                         
   4   8   2         96.26         81.37        42.08 o                         
   6   8   2          0.00         19.01        32.72 o                         
   8   8   2         29.88         17.60        35.89 o                         
  10   8   2        109.30         59.34        76.45 o                         
 -29   1   3         11.19         21.12        45.94 o                         
 -27   1   3        987.15       1157.16       107.39 o                         
 -25   1   3        397.42        424.47        52.98 o                         
 -23   1   3         65.11         35.37        29.59 o                         
 -21   1   3       1474.41       1601.56        81.79 o                         
 -19   1   3       2989.27       3185.74        92.63 o                         
 -17   1   3       2172.95       2253.66        73.03 o                         
 -15   1   3       3988.51       3878.31        64.43 o                         
 -13   1   3       4206.03       4205.01        55.32 o                         
 -11   1   3       1680.77       1678.79        35.74 o                         
  -9   1   3       2981.31       3205.33        38.20 o                         
  -7   1   3      23066.33      23909.01       157.88 o                         
  -5   1   3       1781.81       1652.04        20.86 o                         
  -3   1   3       5804.65       5830.87        45.68 o                         
  -1   1   3          1.17          3.59         3.93 o                         
   1   1   3        262.32        225.62        10.89 o                         
   3   1   3      12589.05      11696.10        83.28 o                         
   5   1   3        196.41        142.04        10.29 o                         
   7   1   3       5276.07       5036.89        52.71 o                         
   9   1   3       3847.74       3978.64        57.10 o                         
  11   1   3       1923.63       1985.59        38.24 o                         
  13   1   3       2705.43       2683.59        56.11 o                         
  15   1   3       1095.06       1154.16        61.02 o                         
  17   1   3        906.60        939.11        60.92 o                         
  19   1   3       1726.43       1710.83       103.41 o                         
  21   1   3        570.63        520.43        65.70 o                         
  23   1   3          0.98         17.86        27.58 o                         
  25   1   3        214.93        145.04        45.51 o                         
  27   1   3        204.04        228.38        69.67 o                         
 -28   2   3         77.07        110.87        66.21 o                         
 -26   2   3          7.26         -8.56        31.35 o                         
 -24   2   3         17.94         29.81        26.24 o                         
 -22   2   3        129.14        115.70        29.99 o                         
 -20   2   3       1111.03       1089.67        67.02 o                         
 -18   2   3        732.66        675.89        45.58 o                         
 -16   2   3        873.12        945.89        49.19 o                         
 -14   2   3        204.94        215.35        17.24 o                         
 -12   2   3        821.47        847.30        28.19 o                         
 -10   2   3       4082.76       4283.86        55.17 o                         
  -8   2   3       1520.99       1710.91        32.51 o                         
  -6   2   3       1737.22       1741.07        26.29 o                         
  -4   2   3        746.24        743.16        17.86 o                         
  -2   2   3      17022.99      17403.47       118.96 o                         
   0   2   3         22.99         10.60         6.03 o                         
   2   2   3      16653.76      16941.04       119.68 o                         
   4   2   3       5645.43       5624.56        51.50 o                         
   6   2   3       2630.60       2516.99        30.92 o                         
   8   2   3         66.63         82.31        10.16 o                         
  10   2   3       5266.80       5317.32        61.53 o                         
  12   2   3        321.15        382.21        23.97 o                         
  14   2   3       4604.98       4464.59        92.75 o                         
  16   2   3        953.53       1026.91        57.10 o                         
  18   2   3        203.80        184.80        48.66 o                         
  20   2   3        307.39        406.05        69.27 o                         
  22   2   3         84.08         27.99        27.98 o                         
  24   2   3        535.75        495.51        65.14 o                         
  26   2   3          4.13         63.99        43.73 o                         
 -27   3   3         77.96         97.73        53.17 o                         
 -25   3   3        611.15        634.28        73.04 o                         
 -23   3   3         13.37         22.86        29.33 o                         
 -21   3   3         76.32         60.73        30.75 o                         
 -19   3   3         99.48        122.94        34.93 o                         
 -17   3   3         12.19         26.53        18.33 o                         
 -15   3   3       1245.99       1312.08        62.91 o                         
 -13   3   3       7834.31       7843.52       106.77 o                         
 -11   3   3       7160.21       6927.72        79.73 o                         
  -9   3   3       2277.94       2265.84        36.84 o                         
  -7   3   3       7598.43       7484.59        84.00 o                         
  -5   3   3       2020.22       2315.06        41.23 o                         
  -3   3   3      10810.08      11040.56        99.90 o                         
  -1   3   3       5085.32       5047.57        50.04 o                         
   1   3   3        599.92        743.11        18.17 o                         
   3   3   3       1164.07       1167.11        24.24 o                         
   5   3   3        127.37        163.14        10.86 o                         
   7   3   3       1693.51       1790.59        28.87 o                         
   9   3   3         71.13         66.73         9.96 o                         
  11   3   3        553.25        581.22        32.78 o                         
  13   3   3         13.96         -8.04        12.05 o                         
  15   3   3       4834.88       4968.64       118.08 o                         
  17   3   3          0.14        -16.99        25.09 o                         
  19   3   3       4009.04       4160.38       145.19 o                         
  21   3   3        631.37        599.39        68.14 o                         
  23   3   3          8.33         33.21        38.41 o                         
  25   3   3         26.59         16.02        42.85 o                         
 -26   4   3          0.03        -13.52        40.11 o                         
 -24   4   3         77.45         40.70        32.68 o                         
 -22   4   3         16.31        -14.66        26.38 o                         
 -20   4   3          2.14         55.51        30.61 o                         
 -18   4   3          1.84        -21.08        21.08 o                         
 -16   4   3        287.56        252.63        37.18 o                         
 -14   4   3        994.74       1038.42        51.85 o                         
 -12   4   3       2210.05       2233.12        63.00 o                         
 -10   4   3       1373.80       1396.62        50.20 o                         
  -8   4   3         50.41         50.06        14.64 o                         
  -6   4   3       2359.20       2329.78        51.96 o                         
  -4   4   3        637.87        735.84        37.01 o                         
  -2   4   3        707.85        711.48        25.30 o                         
   0   4   3        115.04         97.46        10.27 o                         
   2   4   3        559.23        643.33        20.63 o                         
   4   4   3        131.26        111.98        12.01 o                         
   6   4   3        452.43        450.00        23.42 o                         
   8   4   3        127.87        111.98        14.00 o                         
  10   4   3         63.93         38.84        17.80 o                         
  12   4   3       3799.17       3721.54       107.36 o                         
  14   4   3         36.83         30.85        29.92 o                         
  16   4   3        284.61        209.30        39.41 o                         
  18   4   3        206.44        256.07        52.22 o                         
  20   4   3          4.98         -7.60        26.84 o                         
  22   4   3        133.57        121.95        52.47 o                         
  24   4   3          2.25         -4.58        48.22 o                         
 -23   5   3         57.63         42.15        37.01 o                         
 -21   5   3        111.89        107.06        40.88 o                         
 -19   5   3        118.02        102.63        35.80 o                         
 -17   5   3        256.60        303.38        41.70 o                         
 -15   5   3         10.24         24.51        20.38 o                         
 -13   5   3        404.56        451.35        40.77 o                         
 -11   5   3       2787.33       2756.72       104.73 o                         
  -9   5   3        553.49        576.78        46.92 o                         
  -7   5   3          2.95        -14.47        14.47 o                         
  -5   5   3        668.61        711.45        34.84 o                         
  -3   5   3          0.77          6.80        11.35 o                         
  -1   5   3        898.36        918.47        38.95 o                         
   1   5   3         20.97         23.90        13.22 o                         
   3   5   3       2751.14       2781.42        73.69 o                         
   5   5   3        141.63        143.07        21.88 o                         
   7   5   3        222.65        214.60        32.16 o                         
   9   5   3        778.39        795.90        52.23 o                         
  11   5   3         47.84         -0.86        26.41 o                         
  13   5   3        297.03        427.71        57.77 o                         
  15   5   3          2.55        -17.65        24.21 o                         
  17   5   3         28.09         54.20        31.03 o                         
  19   5   3          0.25         51.58        36.53 o                         
  21   5   3         33.50         31.68        37.96 o                         
 -20   6   3          0.56         20.73        29.69 o                         
 -18   6   3        551.40        509.92        58.96 o                         
 -16   6   3          1.71         22.92        24.57 o                         
 -14   6   3        409.14        525.50        67.49 o                         
 -12   6   3        537.70        521.57        61.46 o                         
 -10   6   3         81.60        127.17        29.49 o                         
  -8   6   3         51.69         93.70        26.57 o                         
  -6   6   3         83.04        111.50        25.43 o                         
  -4   6   3        359.14        425.05        62.56 o                         
  -2   6   3        105.87         56.30        24.96 o                         
   0   6   3       2073.46       2042.67       109.31 o                         
   2   6   3        482.99        623.11        53.64 o                         
   4   6   3        563.73        586.66        51.79 o                         
   6   6   3        288.60        322.34        41.08 o                         
   8   6   3          8.31        -27.36        27.36 o                         
  10   6   3        118.56         96.35        34.75 o                         
  12   6   3        496.74        498.04        56.66 o                         
  14   6   3        715.09        837.90        77.70 o                         
  16   6   3         25.07         33.86        30.68 o                         
  18   6   3        355.22        368.58        62.08 o                         
  20   6   3        365.89        346.11        72.75 o                         
 -17   7   3         14.55         34.49        61.15 o                         
 -15   7   3        250.16        258.28        84.97 o                         
 -13   7   3        137.27        126.80        55.67 o                         
 -11   7   3        145.15         73.55        47.84 o                         
  -9   7   3         17.71         19.85        35.29 o                         
  -7   7   3         15.34         22.91        28.87 o                         
  -5   7   3         99.56         17.26        31.16 o                         
  -3   7   3         35.60         40.97        28.03 o                         
  -1   7   3         13.68        -17.35        24.04 o                         
   1   7   3         76.45        100.85        33.49 o                         
   3   7   3        707.84        802.94        67.59 o                         
   5   7   3        777.38        654.06        68.25 o                         
   7   7   3        454.11        481.45        61.43 o                         
   9   7   3         34.42         77.89        34.15 o                         
  11   7   3        191.43        140.63        39.75 o                         
  13   7   3         44.71        127.14        46.98 o                         
  15   7   3          5.77         54.25        49.48 o                         
 -12   8   3         86.43         26.18        53.87 o                         
 -10   8   3          3.38        -15.35        47.05 o                         
  -8   8   3          1.20        -13.80        25.11 o                         
  -6   8   3        168.43        197.16        44.09 o                         
  -4   8   3        472.04        493.99        60.74 o                         
  -2   8   3         10.05         10.75        30.46 o                         
   0   8   3         12.86         38.81        34.53 o                         
   2   8   3         15.86         15.34        35.46 o                         
   4   8   3        584.96        674.61        87.25 o                         
   6   8   3         24.65         68.48        45.03 o                         
   8   8   3          0.46          3.15        40.06 o                         
  10   8   3         60.90        -11.25        46.37 o                         
 -28   0   4         77.20         10.18        44.15 o                         
 -26   0   4        457.65        362.56        77.16 o                         
 -24   0   4       1391.09       1332.35       130.77 o                         
 -22   0   4        128.67         56.33        37.15 o                         
 -20   0   4          3.53         -4.33        27.56 o                         
 -18   0   4        175.78        112.34        35.32 o                         
 -16   0   4         35.84         -1.09        16.58 o                         
 -14   0   4        263.23        310.38        30.99 o                         
 -12   0   4      19123.51      19670.55       213.49 o                         
 -10   0   4      32666.93      33454.34       306.75 o                         
  -8   0   4       7542.70       6866.46        85.43 o                         
  -6   0   4        466.42        555.94        21.45 o                         
  -4   0   4      61124.61      55549.23      2760.52 o                         
  -2   0   4      25889.90      25300.71       250.31 o                         
   0   0   4      59507.73      62122.53      1858.46 o                         
   2   0   4       1425.39       1470.45        29.09 o                         
   4   0   4       5536.35       5911.02        72.77 o                         
   6   0   4        568.08        741.09        37.34 o                         
   8   0   4      24753.09      24200.44       244.16 o                         
  10   0   4       1409.05       1454.88        44.13 o                         
  12   0   4       6556.81       6458.28        95.87 o                         
  14   0   4       2952.92       2880.64        80.63 o                         
  16   0   4        141.08        178.88        43.93 o                         
  18   0   4        195.31         85.93        40.59 o                         
  20   0   4        280.40        274.25        58.64 o                         
  22   0   4         33.06         89.01        43.55 o                         
  24   0   4         77.84        111.01        52.57 o                         
  26   0   4         23.60         14.59        46.56 o                         
 -29   1   4        165.83         90.10        55.59 o                         
 -27   1   4          2.83         -2.14        29.77 o                         
 -25   1   4          6.31         -5.68        25.09 o                         
 -23   1   4          0.34         37.03        28.07 o                         
 -21   1   4          1.67         24.56        20.74 o                         
 -19   1   4         57.63         29.95        19.26 o                         
 -17   1   4        312.03        289.58        27.97 o                         
 -15   1   4        135.56        144.79        17.09 o                         
 -13   1   4       2379.71       2245.43        51.77 o                         
 -11   1   4       7638.37       7836.36        76.10 o                         
  -9   1   4       2381.06       2216.86        31.80 o                         
  -7   1   4       2625.87       2623.02        32.17 o                         
  -5   1   4       1426.85       1605.53        23.60 o                         
  -3   1   4        602.13        600.82        14.07 o                         
  -1   1   4       3218.70       2990.69        30.60 o                         
   1   1   4       3279.95       3047.34        29.63 o                         
   3   1   4       1412.88       1305.85        19.61 o                         
   5   1   4        851.12        980.67        24.71 o                         
   7   1   4         22.12         -0.63         7.00 o                         
   9   1   4      13164.52      13404.87       114.23 o                         
  11   1   4        623.58        652.42        25.06 o                         
  13   1   4         80.50         80.79        15.80 o                         
  15   1   4        243.71        202.46        31.82 o                         
  17   1   4         20.54          8.67        24.84 o                         
  19   1   4          5.74          0.30        21.30 o                         
  21   1   4          3.16         42.65        28.01 o                         
  23   1   4         74.53         95.09        35.69 o                         
  25   1   4        133.74         94.24        40.30 o                         
  27   1   4        126.78        155.66        52.64 o                         
 -28   2   4         55.48         29.95        57.46 o                         
 -26   2   4        444.11        500.47        72.23 o                         
 -24   2   4        992.89       1176.06        82.84 o                         
 -22   2   4          1.27          9.42        22.74 o                         
 -20   2   4        462.91        439.46        43.61 o                         
 -18   2   4       2530.16       2603.99        91.01 o                         
 -16   2   4       2739.54       2739.42        71.49 o                         
 -14   2   4       1988.04       2028.01        53.49 o                         
 -12   2   4        793.80        720.45        30.92 o                         
 -10   2   4      11208.12      11363.07        98.49 o                         
  -8   2   4          1.47          4.60         7.55 o                         
  -6   2   4       4552.49       4677.38        49.91 o                         
  -4   2   4       3410.10       2957.16        33.94 o                         
  -2   2   4       1483.76       1290.78        21.54 o                         
   0   2   4       9970.94      10313.90        81.39 o                         
   2   2   4       7051.57       7077.66        66.07 o                         
   4   2   4      29240.43      28962.18       191.63 o                         
   6   2   4        389.17        343.59        12.70 o                         
   8   2   4        324.28        363.14        17.05 o                         
  10   2   4        845.77        884.35        34.57 o                         
  12   2   4       1156.41       1209.74        43.71 o                         
  14   2   4        419.29        394.90        34.56 o                         
  16   2   4       2308.30       2331.59       103.33 o                         
  18   2   4          0.71         13.18        21.95 o                         
  20   2   4        999.92        943.46        87.10 o                         
  22   2   4        558.72        595.04        72.41 o                         
  24   2   4        348.26        209.78        55.18 o                         
  26   2   4        209.92        214.42        85.28 o                         
 -27   3   4         62.24         30.88        47.33 o                         
 -25   3   4         35.31         13.79        30.52 o                         
 -23   3   4         62.39         56.58        32.95 o                         
 -21   3   4        117.58         63.45        34.83 o                         
 -19   3   4        541.09        561.06        72.43 o                         
 -17   3   4        467.79        499.96        40.24 o                         
 -15   3   4        341.79        376.51        31.70 o                         
 -13   3   4          9.74         10.79        10.79 o                         
 -11   3   4       1520.47       1464.56        35.42 o                         
  -9   3   4       3639.67       3500.40        45.75 o                         
  -7   3   4        397.94        395.44        21.71 o                         
  -5   3   4       3033.68       3104.83        47.39 o                         
  -3   3   4       5831.48       5962.01        57.60 o                         
  -1   3   4        228.01        291.03        15.73 o                         
   1   3   4        208.33        222.01        10.61 o                         
   3   3   4       4614.18       4368.11        44.91 o                         
   5   3   4       1862.36       1909.48        31.82 o                         
   7   3   4        119.60        105.45        11.13 o                         
   9   3   4        102.35         94.38        10.37 o                         
  11   3   4        696.15        791.67        38.95 o                         
  13   3   4          2.56          3.57        14.77 o                         
  15   3   4       1849.07       1975.41        91.31 o                         
  17   3   4        786.68        802.33        59.70 o                         
  19   3   4         75.10         82.66        29.94 o                         
  21   3   4         94.36         75.48        37.93 o                         
  23   3   4         93.10         95.45        44.23 o                         
  25   3   4          3.04        -13.52        43.07 o                         
 -26   4   4          0.32         45.41        39.24 o                         
 -24   4   4        273.71        218.83        48.34 o                         
 -22   4   4          1.25         67.55        28.51 o                         
 -20   4   4        808.25        906.16        87.33 o                         
 -18   4   4        803.15        843.69        73.07 o                         
 -16   4   4       1745.77       1919.06        87.45 o                         
 -14   4   4        160.80        201.43        24.16 o                         
 -12   4   4        278.02        266.72        25.42 o                         
 -10   4   4        950.72        975.26        48.86 o                         
  -8   4   4        287.22        248.60        21.44 o                         
  -6   4   4       1131.12       1252.35        44.21 o                         
  -4   4   4        980.15        973.54        34.45 o                         
  -2   4   4         41.01         23.31        11.53 o                         
   0   4   4        284.75        354.03        18.09 o                         
   2   4   4       5170.91       5125.37        65.75 o                         
   4   4   4       5796.82       5761.38        69.21 o                         
   6   4   4       3190.55       3072.18        53.68 o                         
   8   4   4        471.66        520.87        33.99 o                         
  10   4   4       1180.62       1133.96        52.04 o                         
  12   4   4         56.33         37.76        20.37 o                         
  14   4   4         64.84         53.49        26.64 o                         
  16   4   4         64.59          5.54        25.90 o                         
  18   4   4         20.60        -11.47        28.36 o                         
  20   4   4        761.55        599.92        71.44 o                         
  22   4   4          0.19        -13.48        33.08 o                         
  24   4   4         34.41         61.17        46.94 o                         
 -23   5   4          1.19          6.71        35.99 o                         
 -21   5   4          0.02         14.33        29.49 o                         
 -19   5   4        141.12        153.70        39.88 o                         
 -17   5   4        582.19        615.42        64.33 o                         
 -15   5   4       1336.74       1279.44        76.61 o                         
 -13   5   4          9.82          7.72        13.48 o                         
 -11   5   4         62.86         49.94        21.11 o                         
  -9   5   4        935.47        878.71        57.34 o                         
  -7   5   4         65.75         57.70        27.12 o                         
  -5   5   4        284.05        231.33        21.14 o                         
  -3   5   4       2719.90       2557.33        96.21 o                         
  -1   5   4        167.85        142.08        23.34 o                         
   1   5   4         65.50         10.20        12.12 o                         
   3   5   4       3343.43       3404.70        72.74 o                         
   5   5   4       3409.67       3499.90        91.60 o                         
   7   5   4        751.27        621.64        45.86 o                         
   9   5   4         60.82        -14.26        23.98 o                         
  11   5   4         24.52         58.04        26.97 o                         
  13   5   4          0.95         25.33        34.05 o                         
  15   5   4        124.52         44.82        29.08 o                         
  17   5   4        111.93        100.68        34.01 o                         
  19   5   4        370.69        431.39        62.08 o                         
  21   5   4         34.88         19.98        40.87 o                         
 -20   6   4        161.88        154.21        47.55 o                         
 -18   6   4          9.25         14.28        39.76 o                         
 -16   6   4          3.94         -4.76        29.54 o                         
 -14   6   4         44.18         54.28        37.35 o                         
 -12   6   4        626.57        520.66        55.69 o                         
 -10   6   4       1115.32       1164.60        87.43 o                         
  -8   6   4        389.33        429.78        77.41 o                         
  -6   6   4         84.25         99.69        27.96 o                         
  -4   6   4         73.96         73.40        31.88 o                         
  -2   6   4         88.47         98.82        28.03 o                         
   0   6   4          5.45        -18.45        18.45 o                         
   2   6   4         17.63         -3.60        22.68 o                         
   4   6   4        203.31        168.03        34.01 o                         
   6   6   4        961.77        986.03        70.41 o                         
   8   6   4        195.89        177.95        62.30 o                         
  10   6   4          1.36         -2.73        25.68 o                         
  12   6   4         48.52         49.94        32.47 o                         
  14   6   4        458.96        459.39        56.48 o                         
  16   6   4         10.16         29.20        31.39 o                         
  18   6   4          3.07         13.83        34.34 o                         
 -17   7   4         54.03         -6.15        69.57 o                         
 -15   7   4        187.82        231.18        70.40 o                         
 -13   7   4        687.70        521.04        95.38 o                         
 -11   7   4        218.81        158.45        73.44 o                         
  -9   7   4        370.16        305.02        57.29 o                         
  -7   7   4         35.36         36.01        25.21 o                         
  -5   7   4        136.89         93.80        33.35 o                         
  -3   7   4       1028.61       1053.45        92.48 o                         
  -1   7   4       1387.81       1550.40        88.16 o                         
   1   7   4        138.25         85.64        31.49 o                         
   3   7   4          0.16         -7.89        25.68 o                         
   5   7   4       1047.18       1057.47       120.75 o                         
   7   7   4         88.96        113.73        42.44 o                         
   9   7   4       1076.98       1069.36        84.65 o                         
  11   7   4        230.57        212.06        48.71 o                         
  13   7   4        309.23        266.70        57.79 o                         
  15   7   4        207.89        232.99        63.65 o                         
 -12   8   4         12.00        -48.29        59.55 o                         
 -10   8   4        172.00        248.99       107.52 o                         
  -8   8   4         96.27         58.05        58.34 o                         
  -6   8   4          0.47          0.62        30.79 o                         
  -4   8   4         41.54        -24.26        29.22 o                         
  -2   8   4          3.87         20.09        30.95 o                         
   0   8   4         11.21         -6.06        31.05 o                         
   2   8   4        172.51        250.17        61.28 o                         
   4   8   4         46.06         43.75        44.32 o                         
   6   8   4         25.18         35.09        38.41 o                         
   8   8   4          1.61        -17.20       104.85 o                         
  10   8   4        219.13        247.68        64.48 o                         
 -29   1   5         24.91        -33.49        41.34 o                         
 -27   1   5        249.20        142.38        41.11 o                         
 -25   1   5        927.10       1122.47        85.55 o                         
 -23   1   5       1416.30       1629.69       122.31 o                         
 -21   1   5        192.13        154.81        28.11 o                         
 -19   1   5        631.23        699.23        47.33 o                         
 -17   1   5       1217.39       1322.10        70.30 o                         
 -15   1   5       1557.61       1391.85        50.25 o                         
 -13   1   5       1442.50       1668.96        46.73 o                         
 -11   1   5       1254.30       1175.61        28.95 o                         
  -9   1   5      11019.68      11181.95        91.58 o                         
  -7   1   5       3888.74       4141.90        42.63 o                         
  -5   1   5       1721.47       1654.39        23.48 o                         
  -3   1   5       1155.79       1100.72        22.30 o                         
  -1   1   5        900.01        743.42        17.27 o                         
   1   1   5          1.42         -0.76         4.63 o                         
   3   1   5       4974.33       4990.65        44.38 o                         
   5   1   5       3860.13       3820.20        45.96 o                         
   7   1   5        101.71         57.69        10.01 o                         
   9   1   5        611.42        581.98        21.60 o                         
  11   1   5       2986.44       2910.54        51.72 o                         
  13   1   5         82.81         72.27        16.02 o                         
  15   1   5       3300.95       3381.07        86.79 o                         
  17   1   5       1325.01       1375.45        78.47 o                         
  19   1   5         50.68        101.38        40.51 o                         
  21   1   5        358.30        427.64        51.93 o                         
  23   1   5        479.55        418.96        64.59 o                         
  25   1   5         50.04         36.45        36.72 o                         
  27   1   5         83.42        111.62        48.83 o                         
 -28   2   5          0.44        -45.76        45.76 o                         
 -26   2   5         52.13         51.89        35.36 o                         
 -24   2   5        299.11        396.44        55.28 o                         
 -22   2   5        121.50         85.41        29.24 o                         
 -20   2   5         81.43         72.85        26.23 o                         
 -18   2   5        159.61        161.71        31.22 o                         
 -16   2   5       3431.91       3378.76        68.32 o                         
 -14   2   5         73.19         50.38        11.02 o                         
 -12   2   5        857.59        856.22        34.70 o                         
 -10   2   5         16.17          7.54         6.76 o                         
  -8   2   5        855.53        878.18        24.37 o                         
  -6   2   5       5831.78       6024.10        58.20 o                         
  -4   2   5       1402.65       1551.93        26.46 o                         
  -2   2   5        118.49         98.85         7.15 o                         
   0   2   5          0.05         -5.18         5.18 o                         
   2   2   5       3927.14       3908.23        44.38 o                         
   4   2   5        197.75        270.30        12.44 o                         
   6   2   5      13897.08      14324.04       116.37 o                         
   8   2   5       2884.78       2911.88        43.81 o                         
  10   2   5       4789.97       4464.15        71.03 o                         
  12   2   5         59.51         45.80        16.37 o                         
  14   2   5       1849.25       1923.09        78.63 o                         
  16   2   5        269.14        315.90        34.94 o                         
  18   2   5          1.68        -16.78        19.25 o                         
  20   2   5       1002.12        925.66        84.06 o                         
  22   2   5         47.21         96.02        39.59 o                         
  24   2   5        506.36        564.62        69.26 o                         
  26   2   5          6.08         43.89        56.65 o                         
 -27   3   5         77.77         48.47        52.66 o                         
 -25   3   5        159.55        264.30        54.95 o                         
 -23   3   5         58.98         95.41        34.20 o                         
 -21   3   5        740.60        612.18        69.47 o                         
 -19   3   5       1866.39       1965.07       103.21 o                         
 -17   3   5        851.68        882.94        65.33 o                         
 -15   3   5        639.27        625.22        39.09 o                         
 -13   3   5        305.86        299.41        22.72 o                         
 -11   3   5       4425.32       4374.17        64.15 o                         
  -9   3   5       3599.02       3411.07        48.08 o                         
  -7   3   5        589.40        580.62        19.19 o                         
  -5   3   5        950.63       1088.88        22.70 o                         
  -3   3   5        868.88        846.35        22.68 o                         
  -1   3   5       2337.29       2798.33        42.21 o                         
   1   3   5       9725.03       9634.62        87.02 o                         
   3   3   5        317.56        352.95        16.29 o                         
   5   3   5        116.83        143.56        11.26 o                         
   7   3   5         38.62         16.70         7.95 o                         
   9   3   5         15.21         10.32         9.58 o                         
  11   3   5          0.78          8.25        13.97 o                         
  13   3   5         48.44         34.87        20.57 o                         
  15   3   5       1428.16       1531.80        86.90 o                         
  17   3   5          1.81         24.11        22.12 o                         
  19   3   5       1571.35       1432.05       101.54 o                         
  21   3   5       1076.94       1131.50       106.78 o                         
  23   3   5        465.30        475.40        72.74 o                         
  25   3   5         67.86         34.51        44.93 o                         
 -26   4   5        223.09        187.95        56.05 o                         
 -24   4   5         50.24         33.34        30.92 o                         
 -22   4   5         25.66          2.98        26.85 o                         
 -20   4   5         17.61         14.79        29.72 o                         
 -18   4   5        107.54        145.62        36.24 o                         
 -16   4   5        257.31        320.87        36.23 o                         
 -14   4   5          0.90          2.67        13.09 o                         
 -12   4   5        660.80        583.57        35.22 o                         
 -10   4   5       1430.61       1396.54        75.00 o                         
  -8   4   5         84.30         58.61        17.68 o                         
  -6   4   5        396.80        448.19        29.53 o                         
  -4   4   5        270.44        279.50        22.08 o                         
  -2   4   5        192.27        206.42        15.10 o                         
   0   4   5       4155.75       3882.68        50.04 o                         
   2   4   5         37.06         16.01         8.97 o                         
   4   4   5         21.03         24.17         8.47 o                         
   6   4   5        185.98        210.76        18.43 o                         
   8   4   5        665.09        625.60        41.74 o                         
  10   4   5        847.67        738.68        51.42 o                         
  12   4   5        118.52         67.19        28.34 o                         
  14   4   5        370.47        510.22        75.04 o                         
  16   4   5        461.02        484.85        56.20 o                         
  18   4   5         10.61          6.84        30.13 o                         
  20   4   5        803.33        884.63       100.00 o                         
  22   4   5        240.23        230.73        69.65 o                         
  24   4   5        199.49        113.36        60.40 o                         
 -23   5   5         94.48         93.00        44.84 o                         
 -21   5   5         10.08         28.46        30.35 o                         
 -19   5   5        363.73        375.99        48.61 o                         
 -17   5   5        874.43        978.82        65.62 o                         
 -15   5   5        782.04        770.52        62.73 o                         
 -13   5   5        434.74        566.38        56.93 o                         
 -11   5   5         97.88         94.88        27.43 o                         
  -9   5   5        122.64        125.11        35.01 o                         
  -7   5   5         97.05        143.74        26.63 o                         
  -5   5   5          2.59         -9.51         9.73 o                         
  -3   5   5        119.66        121.50        19.47 o                         
  -1   5   5         60.49         58.01        17.19 o                         
   1   5   5        178.17        177.96        28.41 o                         
   3   5   5        218.17        183.80        28.28 o                         
   5   5   5        942.92       1058.68        54.61 o                         
   7   5   5        242.57        296.94        35.02 o                         
   9   5   5         24.99         46.04        23.58 o                         
  11   5   5        154.67        156.67        38.13 o                         
  13   5   5          7.36          6.49        24.07 o                         
  15   5   5        425.81        477.44        63.04 o                         
  17   5   5        484.09        516.95        62.14 o                         
  19   5   5        139.11        119.28        44.48 o                         
  21   5   5          7.78          9.16        44.29 o                         
 -20   6   5         14.82         28.56        33.97 o                         
 -18   6   5         75.34         36.43        30.88 o                         
 -16   6   5        284.43        340.87        58.15 o                         
 -14   6   5        266.79        267.54        51.62 o                         
 -12   6   5        156.11        105.59        36.36 o                         
 -10   6   5        745.59        761.77        71.01 o                         
  -8   6   5         20.42         11.67        19.57 o                         
  -6   6   5        330.92        312.86        29.93 o                         
  -4   6   5         73.60         85.82        23.99 o                         
  -2   6   5         13.78         28.80        20.27 o                         
   0   6   5        275.22        264.95        43.87 o                         
   2   6   5         28.04         62.96        22.48 o                         
   4   6   5        332.60        363.34        44.75 o                         
   6   6   5        535.26        559.24        64.55 o                         
   8   6   5         95.63         95.20        38.11 o                         
  10   6   5          2.32          7.81        27.81 o                         
  12   6   5        741.09        883.20        78.14 o                         
  14   6   5        159.56        139.44        40.85 o                         
  16   6   5       1048.45       1190.10        92.40 o                         
  18   6   5        164.91        142.79        80.54 o                         
 -17   7   5        119.83         48.11        69.32 o                         
 -15   7   5          5.47         48.32        50.92 o                         
 -13   7   5          0.13        -17.12        38.98 o                         
 -11   7   5         29.61         56.24        43.73 o                         
  -9   7   5        384.40        404.87        91.09 o                         
  -7   7   5         72.75         51.37        27.04 o                         
  -5   7   5        272.28        333.32        56.26 o                         
  -3   7   5        120.78         78.21        33.13 o                         
  -1   7   5         93.62         71.40        29.22 o                         
   1   7   5         21.74         40.37        28.24 o                         
   3   7   5          2.43         13.44        29.05 o                         
   5   7   5         14.30        -12.85        30.86 o                         
   7   7   5        403.43        468.89        66.94 o                         
   9   7   5         93.98         66.73        40.12 o                         
  11   7   5         52.69         50.31        39.93 o                         
  13   7   5        152.27        102.04        48.33 o                         
  15   7   5        132.02        164.30        66.20 o                         
 -12   8   5         71.17         67.23        86.85 o                         
 -10   8   5        252.64        416.58       175.24 o                         
  -8   8   5          4.92         -6.10        53.14 o                         
  -6   8   5          6.43         16.22        28.46 o                         
  -4   8   5          0.04         27.42        32.07 o                         
  -2   8   5        129.62         56.48        40.01 o                         
   0   8   5        602.85        586.82        81.76 o                         
   2   8   5          5.85         21.21        40.44 o                         
   4   8   5          1.02        -11.67        35.69 o                         
   6   8   5        107.76         68.37        88.22 o                         
   8   8   5        171.80        110.06        59.86 o                         
 -28   0   6        195.51        109.54        57.80 o                         
 -26   0   6         86.05         49.95        46.51 o                         
 -24   0   6       1717.50       1830.56       190.99 o                         
 -22   0   6        463.68        634.76        73.22 o                         
 -20   0   6        440.89        489.75        62.74 o                         
 -18   0   6        246.44        215.31        40.67 o                         
 -16   0   6       1959.82       1918.41        94.79 o                         
 -14   0   6       1990.79       1992.04        77.42 o                         
 -12   0   6       1170.38       1141.44        43.93 o                         
 -10   0   6      11116.15      11270.10       131.19 o                         
  -8   0   6       3918.00       3787.58        63.43 o                         
  -6   0   6      17214.65      17307.86       168.70 o                         
  -4   0   6       4029.50       4235.66        57.67 o                         
  -2   0   6          4.38          5.99         7.34 o                         
   0   0   6      23334.73      22556.38       203.39 o                         
   2   0   6       1509.50       1243.04        44.45 o                         
   4   0   6         11.31         16.70         9.30 o                         
   6   0   6       2662.53       2541.90        51.25 o                         
   8   0   6        768.75        824.34        33.35 o                         
  10   0   6        461.72        526.36        29.43 o                         
  12   0   6        694.88        637.93        45.36 o                         
  14   0   6       1116.03       1321.93        81.67 o                         
  16   0   6       5182.64       5033.95       222.31 o                         
  18   0   6        851.12        946.25       116.13 o                         
  20   0   6         85.88         34.48        52.81 o                         
  22   0   6         44.05         18.40        37.92 o                         
  24   0   6         14.58          6.82        45.46 o                         
  26   0   6         35.94         47.29        73.83 o                         
 -29   1   6        204.19        278.67        77.25 o                         
 -27   1   6          0.00         47.57        32.89 o                         
 -25   1   6          2.56         -6.39        26.59 o                         
 -23   1   6          0.47         -0.81        22.28 o                         
 -21   1   6          1.81         -2.07        16.52 o                         
 -19   1   6         55.61         54.19        20.26 o                         
 -17   1   6        235.58        306.54        33.16 o                         
 -15   1   6        761.53        842.19        38.27 o                         
 -13   1   6       2541.53       2547.70        48.59 o                         
 -11   1   6         12.78          6.43         6.85 o                         
  -9   1   6        925.09        924.62        25.23 o                         
  -7   1   6        421.61        459.77        16.23 o                         
  -5   1   6          9.47          3.70         5.31 o                         
  -3   1   6       2001.03       2015.63        30.92 o                         
  -1   1   6       2442.32       2298.26        30.80 o                         
   1   1   6       2116.90       2155.39        27.00 o                         
   3   1   6        575.62        553.83        18.57 o                         
   5   1   6        176.00        184.76        10.66 o                         
   7   1   6        208.02        197.79        14.04 o                         
   9   1   6       3308.03       3282.00        46.95 o                         
  11   1   6        332.32        314.23        21.26 o                         
  13   1   6         16.08         16.13        14.54 o                         
  15   1   6         88.23         60.85        20.29 o                         
  17   1   6         49.79         64.69        29.05 o                         
  19   1   6        238.55        313.79        47.35 o                         
  21   1   6          4.04          9.12        29.35 o                         
  23   1   6         17.87         -7.05        29.30 o                         
  25   1   6          0.28          5.41        33.56 o                         
 -28   2   6        276.56        236.56       102.70 o                         
 -26   2   6        512.99        465.32        95.95 o                         
 -24   2   6        227.97        245.42        47.70 o                         
 -22   2   6        666.47        763.02        60.91 o                         
 -20   2   6        444.32        392.43        43.16 o                         
 -18   2   6         18.53        -15.24        15.24 o                         
 -16   2   6       4866.41       4910.67        83.67 o                         
 -14   2   6        868.86        812.58        34.43 o                         
 -12   2   6         35.58         29.98        10.37 o                         
 -10   2   6       1867.03       1680.56        46.50 o                         
  -8   2   6       3383.62       3063.12        41.82 o                         
  -6   2   6       6339.23       6332.86        61.48 o                         
  -4   2   6       1220.02       1412.84        28.00 o                         
  -2   2   6         81.27         97.22         7.81 o                         
   0   2   6       5867.57       5342.99        56.36 o                         
   2   2   6        220.11        282.92        14.42 o                         
   4   2   6        317.04        369.03        14.62 o                         
   6   2   6       4468.84       4409.14        54.73 o                         
   8   2   6       1735.34       1957.41        42.27 o                         
  10   2   6         38.86         34.34        11.38 o                         
  12   2   6         46.67         16.58        14.83 o                         
  14   2   6       1123.29       1265.72        72.57 o                         
  16   2   6        829.67        834.24        58.61 o                         
  18   2   6        512.23        529.80        56.96 o                         
  20   2   6         32.53         -4.94        28.73 o                         
  22   2   6          1.94          2.38        28.43 o                         
  24   2   6        279.71        261.97        57.23 o                         
  26   2   6        137.02        133.96        73.42 o                         
 -27   3   6          6.51        -11.05        38.95 o                         
 -25   3   6         50.71         85.93        36.90 o                         
 -23   3   6        149.54        131.54        36.86 o                         
 -21   3   6         26.90         14.36        30.83 o                         
 -19   3   6        340.93        360.35        74.15 o                         
 -17   3   6          4.13          0.44        20.25 o                         
 -15   3   6       3581.31       3603.16        83.24 o                         
 -13   3   6       2629.38       2613.98        67.40 o                         
 -11   3   6        674.41        689.79        27.93 o                         
  -9   3   6         10.80         13.34         7.39 o                         
  -7   3   6        489.63        503.73        18.74 o                         
  -5   3   6        247.06        289.80        13.90 o                         
  -3   3   6        242.16        275.36        13.99 o                         
  -1   3   6        863.46        846.49        22.28 o                         
   1   3   6       4961.90       5204.13        57.31 o                         
   3   3   6         39.60         48.78         8.49 o                         
   5   3   6       3376.70       3228.19        42.55 o                         
   7   3   6        799.49        809.51        26.31 o                         
   9   3   6        138.90        121.79        17.48 o                         
  11   3   6         15.95          3.22        16.81 o                         
  13   3   6         22.70         -1.92        19.39 o                         
  15   3   6        361.78        443.32        43.10 o                         
  17   3   6          4.19         35.39        29.44 o                         
  19   3   6        413.09        286.36        54.74 o                         
  21   3   6        456.04        337.30        62.55 o                         
  23   3   6         58.75         68.32        45.80 o                         
  25   3   6         13.59         31.15        54.07 o                         
 -26   4   6         57.92         67.95        41.45 o                         
 -24   4   6        148.35        221.05        47.67 o                         
 -22   4   6         81.42        108.97        37.33 o                         
 -20   4   6         82.15        125.57        43.61 o                         
 -18   4   6         27.67        -12.06        25.41 o                         
 -16   4   6       1347.83       1232.82        65.41 o                         
 -14   4   6        180.45        148.95        23.92 o                         
 -12   4   6        128.79        103.08        19.26 o                         
 -10   4   6       1307.81       1256.10        57.39 o                         
  -8   4   6        909.47       1033.71        50.72 o                         
  -6   4   6        165.20        162.53        15.42 o                         
  -4   4   6         16.07         13.95         7.04 o                         
  -2   4   6        863.94        892.39        28.45 o                         
   0   4   6        872.40        892.62        36.35 o                         
   2   4   6        535.68        555.87        24.43 o                         
   4   4   6       1056.93       1078.04        39.30 o                         
   6   4   6       1833.65       1923.24        69.94 o                         
   8   4   6        277.32        265.89        28.73 o                         
  10   4   6        345.60        362.27        39.69 o                         
  12   4   6        245.11        196.50        32.53 o                         
  14   4   6        172.79        160.16        37.00 o                         
  16   4   6        145.54        193.68        46.30 o                         
  18   4   6         20.18         57.07        35.98 o                         
  20   4   6         15.54         30.72        39.41 o                         
  22   4   6        133.39        156.36        53.62 o                         
 -23   5   6        108.93        140.13        43.17 o                         
 -21   5   6        271.81        307.66        46.82 o                         
 -19   5   6         30.46         32.89        27.67 o                         
 -17   5   6          5.12          5.46        20.75 o                         
 -15   5   6        408.16        370.26        40.94 o                         
 -13   5   6        169.54        175.62        34.97 o                         
 -11   5   6         10.31         18.48        21.40 o                         
  -9   5   6       1539.51       1462.22        76.88 o                         
  -7   5   6       1409.81       1532.98        93.86 o                         
  -5   5   6        722.64        837.37        50.25 o                         
  -3   5   6         17.64         15.47        13.25 o                         
  -1   5   6       2289.43       2239.30        82.82 o                         
   1   5   6       1096.62       1068.20        61.94 o                         
   3   5   6        308.22        331.79        33.94 o                         
   5   5   6       1150.82       1240.38        58.05 o                         
   7   5   6        279.89        303.40        53.80 o                         
   9   5   6         45.01          7.06        23.02 o                         
  11   5   6         86.32         51.15        29.47 o                         
  13   5   6        163.81        192.17        41.62 o                         
  15   5   6        531.03        498.15        59.25 o                         
  17   5   6          7.85         40.15        33.95 o                         
  19   5   6        140.00        231.54        51.25 o                         
  21   5   6        124.02        140.25        71.48 o                         
 -20   6   6         11.08         12.08        36.60 o                         
 -18   6   6        166.68        150.26        57.55 o                         
 -16   6   6        335.32        278.85        57.61 o                         
 -14   6   6         52.11         25.71        32.55 o                         
 -12   6   6         36.46          6.79        25.50 o                         
 -10   6   6         10.87         -0.45        22.94 o                         
  -8   6   6         10.11         -4.07        21.39 o                         
  -6   6   6         94.38         81.83        28.29 o                         
  -4   6   6          4.75        -10.81        17.28 o                         
  -2   6   6        437.26        419.46        61.78 o                         
   0   6   6          5.11         34.72        23.25 o                         
   2   6   6        229.92        282.69        40.63 o                         
   4   6   6         23.67         10.86        23.49 o                         
   6   6   6         35.01         26.48        43.14 o                         
   8   6   6         44.54          0.49        33.46 o                         
  10   6   6        539.45        478.13        60.67 o                         
  12   6   6          0.05         -8.51        29.25 o                         
  14   6   6        307.72        213.01        54.73 o                         
  16   6   6         83.75         86.39        39.47 o                         
  18   6   6         55.25         50.83        47.08 o                         
 -17   7   6          4.15         55.34        83.70 o                         
 -15   7   6         78.73        111.04        67.19 o                         
 -13   7   6        379.24        227.71        79.48 o                         
 -11   7   6        210.39        146.49        49.41 o                         
  -9   7   6       1309.06       1564.68       120.15 o                         
  -7   7   6        133.98        203.36        36.28 o                         
  -5   7   6        489.64        496.17        54.20 o                         
  -3   7   6          0.42        -25.25        25.25 o                         
  -1   7   6        568.63        658.27        66.67 o                         
   1   7   6        477.00        577.25        84.78 o                         
   3   7   6        483.43        490.63       107.60 o                         
   5   7   6        243.93        171.05        47.37 o                         
   7   7   6         24.24         41.18        35.32 o                         
   9   7   6        687.07        746.51        81.34 o                         
  11   7   6         25.17         43.33        38.97 o                         
  13   7   6         51.97        108.58        96.15 o                         
 -10   8   6        105.49        341.38       232.89 o                         
  -8   8   6          1.51        -36.13        41.58 o                         
  -6   8   6          2.08          0.03        29.47 o                         
  -4   8   6         69.19         39.38        35.89 o                         
  -2   8   6        104.88         35.93        43.71 o                         
   0   8   6        103.69        163.30        54.57 o                         
   2   8   6          1.39         37.49        61.02 o                         
   4   8   6          8.38        -13.52        37.84 o                         
   6   8   6         33.31        -51.34        51.34 o                         
   8   8   6          5.35         -0.70        43.55 o                         
 -29   1   7        323.66        367.40        94.66 o                         
 -27   1   7        652.58        599.00        65.03 o                         
 -25   1   7         27.83        -24.85        24.85 o                         
 -23   1   7        879.73        973.53        71.19 o                         
 -21   1   7        776.33        803.01        54.39 o                         
 -19   1   7         47.95          0.35        16.99 o                         
 -17   1   7          7.77         13.24        15.65 o                         
 -15   1   7        995.71       1121.94        55.73 o                         
 -13   1   7        627.35        657.00        28.17 o                         
 -11   1   7       8418.65       9002.13        83.77 o                         
  -9   1   7       5159.82       4954.71        53.68 o                         
  -7   1   7       3816.66       3403.46        39.79 o                         
  -5   1   7       3789.50       3758.10        41.22 o                         
  -3   1   7       8957.75       9032.46        77.69 o                         
  -1   1   7       4521.88       4637.74        48.29 o                         
   1   1   7       4712.85       4879.01        48.26 o                         
   3   1   7       4968.19       4781.59        50.79 o                         
   5   1   7         60.51         66.18         8.83 o                         
   7   1   7       3197.42       3170.41        45.55 o                         
   9   1   7       4480.03       4471.01        60.63 o                         
  11   1   7        804.20        751.48        33.45 o                         
  13   1   7        573.25        531.72        39.24 o                         
  15   1   7        109.10        116.31        25.70 o                         
  17   1   7       2101.87       2361.86       117.21 o                         
  19   1   7       2753.56       2891.13       134.21 o                         
  21   1   7          3.25         12.96        33.61 o                         
  23   1   7        265.91        240.89        49.90 o                         
  25   1   7         15.62         13.92        36.00 o                         
 -28   2   7         69.20        155.06       105.87 o                         
 -26   2   7         53.86          7.82        32.02 o                         
 -24   2   7          8.98         27.07        29.80 o                         
 -22   2   7         21.45        -18.97        28.47 o                         
 -20   2   7        347.17        316.02        56.19 o                         
 -18   2   7         54.57         80.30        22.44 o                         
 -16   2   7        272.89        265.32        27.01 o                         
 -14   2   7         15.01         10.45        10.90 o                         
 -12   2   7        636.09        691.88        29.77 o                         
 -10   2   7       4384.64       4533.48        56.51 o                         
  -8   2   7        294.13        300.48        15.68 o                         
  -6   2   7        957.46       1034.37        27.90 o                         
  -4   2   7         47.13         26.92         6.44 o                         
  -2   2   7        678.17        666.37        16.85 o                         
   0   2   7        435.10        450.77        16.93 o                         
   2   2   7       1337.03       1424.63        25.52 o                         
   4   2   7        385.36        394.90        15.53 o                         
   6   2   7        983.98       1004.69        30.10 o                         
   8   2   7        300.17        310.74        20.00 o                         
  10   2   7        168.56        181.20        18.14 o                         
  12   2   7          2.96         -8.99        14.44 o                         
  14   2   7         51.23         73.24        22.79 o                         
  16   2   7        941.59        987.57        65.17 o                         
  18   2   7        118.26         69.99        41.66 o                         
  20   2   7         28.51         58.65        34.77 o                         
  22   2   7         48.60         65.30        39.46 o                         
  24   2   7         38.81         28.19        40.68 o                         
 -27   3   7         13.75         14.80        37.97 o                         
 -25   3   7        268.85        239.02        47.66 o                         
 -23   3   7       1296.22       1303.46        92.86 o                         
 -21   3   7          4.27         29.80        25.48 o                         
 -19   3   7        157.69        156.57        32.21 o                         
 -17   3   7          0.53         -2.14        18.44 o                         
 -15   3   7       4827.87       4734.01        97.84 o                         
 -13   3   7       1923.41       1932.75        62.03 o                         
 -11   3   7        519.56        537.64        27.00 o                         
  -9   3   7         23.09         24.42         9.39 o                         
  -7   3   7        207.59        221.09        14.02 o                         
  -5   3   7       2294.75       2222.17        35.83 o                         
  -3   3   7         18.23         17.04         6.31 o                         
  -1   3   7       2400.78       2431.48        34.84 o                         
   1   3   7        176.34        177.21        12.92 o                         
   3   3   7       3029.18       2789.00        46.22 o                         
   5   3   7       1518.46       1494.39        32.62 o                         
   7   3   7         28.05         11.47         7.21 o                         
   9   3   7       1092.52       1162.20        48.63 o                         
  11   3   7       3005.95       3094.25        87.88 o                         
  13   3   7       1261.52       1256.54        68.34 o                         
  15   3   7         17.59        -20.19        20.19 o                         
  17   3   7        244.44        283.37        50.68 o                         
  19   3   7         97.15        100.11        39.05 o                         
  21   3   7        124.71        219.99        63.78 o                         
  23   3   7         14.67         90.12        50.72 o                         
 -26   4   7          0.76        -27.10        32.83 o                         
 -24   4   7         65.47         74.27        35.49 o                         
 -22   4   7        446.01        419.72        52.67 o                         
 -20   4   7         12.40         31.94        25.47 o                         
 -18   4   7         22.87         -8.69        32.14 o                         
 -16   4   7       2259.49       2209.44        89.69 o                         
 -14   4   7          3.62        -12.20        13.28 o                         
 -12   4   7       1304.32       1304.79        48.59 o                         
 -10   4   7          1.31         -1.19        10.94 o                         
  -8   4   7         18.00          2.63         9.45 o                         
  -6   4   7         69.06         46.78        16.11 o                         
  -4   4   7         93.86         93.37        12.38 o                         
  -2   4   7          1.94         -2.42         8.04 o                         
   0   4   7        294.59        233.90        18.37 o                         
   2   4   7       1270.95       1225.97        38.08 o                         
   4   4   7       3879.70       3763.57        74.20 o                         
   6   4   7         55.30         64.81        22.41 o                         
   8   4   7         63.00         57.36        20.12 o                         
  10   4   7        160.26        148.79        26.93 o                         
  12   4   7       1314.20       1264.43        79.61 o                         
  14   4   7         49.68         59.54        28.91 o                         
  16   4   7         46.83         18.66        32.44 o                         
  18   4   7        153.48        117.22        42.64 o                         
  20   4   7         75.89         88.57        59.21 o                         
  22   4   7          6.06         45.20        80.35 o                         
 -23   5   7         28.08         12.74        34.01 o                         
 -21   5   7        788.90        812.51        73.34 o                         
 -19   5   7          0.73         18.09        27.48 o                         
 -17   5   7        153.59        172.24        39.44 o                         
 -15   5   7        178.11        165.07        29.20 o                         
 -13   5   7        741.27        684.61        61.51 o                         
 -11   5   7          0.39          4.01        16.78 o                         
  -9   5   7        363.68        348.88        47.24 o                         
  -7   5   7         34.67         30.25        18.26 o                         
  -5   5   7        158.50        182.74        32.35 o                         
  -3   5   7         28.57         25.57        16.79 o                         
  -1   5   7        308.62        320.88        35.33 o                         
   1   5   7        608.79        716.87        52.70 o                         
   3   5   7         23.45         46.27        24.60 o                         
   5   5   7        516.96        487.59        43.29 o                         
   7   5   7          0.03         15.33        23.70 o                         
   9   5   7        827.09        963.90        68.63 o                         
  11   5   7          1.19         57.67        38.20 o                         
  13   5   7        117.28        132.56        37.60 o                         
  15   5   7         31.08         11.54        30.54 o                         
  17   5   7         64.33         80.57        44.39 o                         
  19   5   7        630.30        761.40       121.19 o                         
 -20   6   7        310.92        233.60       125.35 o                         
 -18   6   7          0.28        -24.91        34.65 o                         
 -16   6   7        157.03        224.03        48.85 o                         
 -14   6   7        328.67        301.31        59.21 o                         
 -12   6   7        602.30        603.12        68.46 o                         
 -10   6   7          0.65          6.97        22.58 o                         
  -8   6   7        216.94        200.34        42.45 o                         
  -6   6   7          5.09         25.58        17.37 o                         
  -4   6   7         35.63         32.77        20.90 o                         
  -2   6   7        820.70        770.12        62.28 o                         
   0   6   7        537.93        578.70        55.01 o                         
   2   6   7        181.31        171.40        37.96 o                         
   4   6   7         55.98         77.87        68.86 o                         
   6   6   7          0.14        -25.81        25.81 o                         
   8   6   7        508.67        651.23        81.03 o                         
  10   6   7        243.71        251.31        56.30 o                         
  12   6   7        576.34        574.35        77.14 o                         
  14   6   7          0.04         27.57        39.73 o                         
  16   6   7        756.65        797.92        92.11 o                         
  18   6   7        169.09        119.67        60.86 o                         
 -17   7   7          1.13        134.94       129.13 o                         
 -15   7   7         18.53        -22.63        50.34 o                         
 -13   7   7         58.02         21.31        78.21 o                         
 -11   7   7        116.71         41.73        44.00 o                         
  -9   7   7        103.55          6.11        45.18 o                         
  -7   7   7          2.84         46.44        43.77 o                         
  -5   7   7        569.74        730.66        70.32 o                         
  -3   7   7         69.11         57.77        32.60 o                         
  -1   7   7          5.60          7.85        26.35 o                         
   1   7   7         24.59         68.52        36.43 o                         
   3   7   7         34.65         51.89        34.78 o                         
   5   7   7         31.45        -19.71        31.17 o                         
   7   7   7         15.41          3.87        36.36 o                         
   9   7   7         85.70         58.83        38.73 o                         
  11   7   7         35.57         78.91        43.57 o                         
  13   7   7          1.66         74.22        65.53 o                         
 -10   8   7         58.65         30.76        87.75 o                         
  -8   8   7        279.62        260.49        83.10 o                         
  -6   8   7        517.88        723.35        89.64 o                         
  -4   8   7         33.72         79.28        38.67 o                         
  -2   8   7        116.38         92.14        45.18 o                         
   0   8   7          0.08         22.55        38.92 o                         
   2   8   7        102.39        186.59        57.99 o                         
   6   8   7          1.19         23.80        43.78 o                         
 -28   0   8       1262.51       1217.41       113.65 o                         
 -26   0   8        234.01        105.28        46.32 o                         
 -24   0   8        615.38        578.26        67.64 o                         
 -22   0   8        418.59        435.28        61.29 o                         
 -20   0   8        982.52       1011.00        77.90 o                         
 -18   0   8          5.08        -18.19        18.19 o                         
 -16   0   8        250.05        282.52        42.77 o                         
 -14   0   8       5009.26       5117.75       129.22 o                         
 -12   0   8       8630.12       8596.00       122.52 o                         
 -10   0   8       3498.63       3454.49        67.70 o                         
  -8   0   8        178.19        252.44        20.52 o                         
  -6   0   8       2800.88       3423.71        57.11 o                         
  -4   0   8       1104.90       1053.36        32.04 o                         
  -2   0   8      12536.04      13671.31       139.92 o                         
   0   0   8      11659.16      11980.08       123.72 o                         
   2   0   8       5037.71       4589.67        66.30 o                         
   4   0   8       3259.92       3150.03        58.51 o                         
   6   0   8         53.53         70.40        16.79 o                         
   8   0   8       4855.24       4732.77        74.06 o                         
  10   0   8        387.90        377.68        31.03 o                         
  12   0   8       7834.95       8134.29       165.06 o                         
  14   0   8          1.59         28.36        49.46 o                         
  16   0   8        345.99        368.77       110.91 o                         
  18   0   8         93.32         30.76        36.98 o                         
  20   0   8        546.22        536.22        84.82 o                         
  22   0   8         86.39        148.76        67.22 o                         
  24   0   8        190.73        205.48        77.46 o                         
 -29   1   8         12.13         25.80        51.72 o                         
 -27   1   8         68.51         82.53        36.20 o                         
 -25   1   8        627.37        635.32        59.37 o                         
 -23   1   8          0.00         15.31        23.94 o                         
 -21   1   8        387.58        338.42        41.03 o                         
 -19   1   8        158.25        115.77        26.29 o                         
 -17   1   8        156.85        128.78        22.58 o                         
 -15   1   8         79.66         80.89        17.45 o                         
 -13   1   8        369.39        388.21        22.98 o                         
 -11   1   8       3409.66       3524.48        46.87 o                         
  -9   1   8       3066.93       3057.07        40.78 o                         
  -7   1   8       1829.84       1992.51        39.07 o                         
  -5   1   8       8521.69       8801.71        74.69 o                         
  -3   1   8        128.30        112.93        11.25 o                         
  -1   1   8       4624.31       4523.69        49.40 o                         
   1   1   8       3170.79       3043.58        34.56 o                         
   3   1   8       2242.85       2220.74        31.71 o                         
   5   1   8       2209.58       2192.70        35.58 o                         
   7   1   8         14.76         17.50         6.92 o                         
   9   1   8         12.56         -0.56         9.36 o                         
  11   1   8          0.21        -11.38        11.42 o                         
  13   1   8        423.27        508.99        41.29 o                         
  15   1   8         20.39         27.58        23.47 o                         
  17   1   8        352.20        335.52        48.88 o                         
  19   1   8         30.14         57.13        34.58 o                         
  21   1   8        323.73        224.20        48.33 o                         
  23   1   8        141.34        120.75        40.82 o                         
  25   1   8          3.08         24.63        50.98 o                         
 -28   2   8        584.79        384.29        85.80 o                         
 -26   2   8        436.26        378.77        56.68 o                         
 -24   2   8         25.57         57.95        31.63 o                         
 -22   2   8        918.76        914.17        70.51 o                         
 -20   2   8         14.69         -8.70        17.83 o                         
 -18   2   8        506.76        552.16        72.79 o                         
 -16   2   8        154.79        143.32        22.62 o                         
 -14   2   8          9.40         -3.91        11.13 o                         
 -12   2   8       8152.99       8082.73       107.93 o                         
 -10   2   8        734.81        855.60        39.63 o                         
  -8   2   8        411.37        511.20        20.75 o                         
  -6   2   8       1667.72       1444.27        28.78 o                         
  -4   2   8       2597.43       2435.54        33.05 o                         
  -2   2   8       2122.63       2251.06        31.76 o                         
   0   2   8        178.82        180.43        11.55 o                         
   2   2   8       2691.48       2572.42        35.29 o                         
   4   2   8       1610.04       1530.65        34.20 o                         
   6   2   8          0.08         -5.36         5.36 o                         
   8   2   8        655.36        661.15        30.27 o                         
  10   2   8        555.80        644.61        34.32 o                         
  12   2   8       1583.75       1655.06        69.37 o                         
  14   2   8         69.12         38.08        20.14 o                         
  16   2   8         99.94        112.39        38.04 o                         
  18   2   8        898.61        974.49        79.31 o                         
  20   2   8        227.51        265.33        56.22 o                         
  22   2   8        165.51        138.88        46.15 o                         
  24   2   8        158.96        151.18        62.75 o                         
 -27   3   8         56.13         33.42        38.89 o                         
 -25   3   8          1.46          8.90        29.98 o                         
 -23   3   8        151.79        120.10        34.78 o                         
 -21   3   8         87.77        136.08        34.54 o                         
 -19   3   8        744.17        712.83        54.83 o                         
 -17   3   8        322.97        349.71        38.45 o                         
 -15   3   8         57.23         22.90        19.36 o                         
 -13   3   8        511.80        547.05        34.50 o                         
 -11   3   8        496.34        592.26        29.87 o                         
  -9   3   8       1299.88       1345.61        48.77 o                         
  -7   3   8        303.65        338.07        19.00 o                         
  -5   3   8         12.99         14.03         7.41 o                         
  -3   3   8        219.75        224.24        13.77 o                         
  -1   3   8       2871.67       2765.39        41.03 o                         
   1   3   8       2921.35       2916.67        46.56 o                         
   3   3   8       5219.89       4866.67        70.53 o                         
   5   3   8        708.20        775.58        30.45 o                         
   7   3   8        200.65        245.25        19.80 o                         
   9   3   8        284.21        271.50        32.28 o                         
  11   3   8         23.53          4.69        18.73 o                         
  13   3   8          5.65         12.11        23.97 o                         
  15   3   8         14.98         35.10        25.65 o                         
  17   3   8         98.37        148.17        40.13 o                         
  19   3   8         27.04         -7.35        28.15 o                         
  21   3   8          7.50         40.86        39.26 o                         
  23   3   8         18.83         62.88        57.15 o                         
 -26   4   8         44.71         39.18        44.18 o                         
 -24   4   8         97.36         32.91        35.11 o                         
 -22   4   8        270.94        259.08        47.81 o                         
 -20   4   8        245.46        221.82        58.70 o                         
 -18   4   8        388.69        413.06        52.21 o                         
 -16   4   8          1.14         -0.59        18.91 o                         
 -14   4   8         72.51         33.59        18.83 o                         
 -12   4   8        473.20        452.79        33.40 o                         
 -10   4   8        109.21         50.58        13.95 o                         
  -8   4   8        175.74        154.14        23.26 o                         
  -6   4   8        948.39        951.30        40.58 o                         
  -4   4   8       1951.58       1964.36        57.98 o                         
  -2   4   8       1200.94       1255.07        45.14 o                         
   0   4   8        505.40        511.13        23.89 o                         
   2   4   8       1300.84       1284.04        44.82 o                         
   4   4   8        133.16        185.33        24.55 o                         
   6   4   8        696.57        746.48        51.06 o                         
   8   4   8        446.85        336.30        36.45 o                         
  10   4   8        443.69        486.03        60.13 o                         
  12   4   8         41.37         36.67        26.52 o                         
  14   4   8          4.46         14.56        28.33 o                         
  16   4   8        242.15        307.26        54.40 o                         
  18   4   8        380.11        513.57        81.75 o                         
  20   4   8        181.10        169.15        62.07 o                         
  22   4   8         71.81        110.45        62.19 o                         
 -23   5   8        261.76        125.63       100.46 o                         
 -21   5   8         49.67         38.05        31.42 o                         
 -19   5   8        351.14        384.56        50.76 o                         
 -17   5   8        430.50        378.49        48.54 o                         
 -15   5   8        211.12        176.09        33.47 o                         
 -13   5   8        644.64        723.79        40.36 o                         
 -11   5   8         34.57         53.43        26.67 o                         
  -9   5   8         24.46          2.42        12.03 o                         
  -7   5   8       1579.31       1636.38        89.27 o                         
  -5   5   8       2146.94       2044.29        67.52 o                         
  -3   5   8       1465.22       1626.01        79.37 o                         
  -1   5   8        530.98        505.90        46.50 o                         
   1   5   8          3.53         31.03        19.66 o                         
   3   5   8       2785.83       2658.95        83.64 o                         
   5   5   8        183.25        100.56        31.15 o                         
   7   5   8         80.76         65.79        27.90 o                         
   9   5   8        796.91        875.50        67.59 o                         
  11   5   8         13.05        -23.42        23.42 o                         
  13   5   8         48.41         50.33        35.51 o                         
  15   5   8          0.01          6.00        30.19 o                         
  17   5   8        745.82        948.85        98.68 o                         
  19   5   8        233.89        281.31       146.03 o                         
 -20   6   8        326.58        270.40        48.18 o                         
 -18   6   8         24.28         69.26        52.33 o                         
 -16   6   8         34.97         70.49        45.11 o                         
 -14   6   8        268.48        228.91        53.40 o                         
 -12   6   8         54.51         61.53        51.91 o                         
 -10   6   8         65.03         74.30        36.46 o                         
  -8   6   8          3.62         -4.29        18.65 o                         
  -6   6   8        330.13        222.12        36.37 o                         
  -4   6   8         34.31         35.18        23.31 o                         
  -2   6   8        436.70        410.39        48.82 o                         
   0   6   8         89.38         80.87        29.73 o                         
   2   6   8        377.88        453.88        78.81 o                         
   4   6   8        245.90        215.15        56.11 o                         
   6   6   8        447.67        388.81        82.23 o                         
   8   6   8         94.36         81.72        41.09 o                         
  10   6   8         32.24        -18.04        49.85 o                         
  12   6   8        190.06        110.31        47.06 o                         
  14   6   8         52.19         43.46        43.59 o                         
  16   6   8         11.91        -11.26        49.71 o                         
 -17   7   8         11.32         14.45        94.54 o                         
 -15   7   8         62.88         82.96        92.67 o                         
 -13   7   8        348.14        239.98        80.96 o                         
 -11   7   8        384.35        379.88        68.35 o                         
  -9   7   8        274.06        232.21        74.39 o                         
  -7   7   8       1018.10        926.00        69.23 o                         
  -5   7   8        388.13        523.82        59.72 o                         
  -3   7   8        393.42        514.70        65.37 o                         
  -1   7   8         54.79         60.35        30.31 o                         
   1   7   8         68.31         73.86        38.12 o                         
   3   7   8        512.45        576.43        71.18 o                         
   5   7   8         10.88        -31.29        31.29 o                         
   7   7   8          0.12          8.20        35.54 o                         
   9   7   8        344.98        335.73        69.07 o                         
  11   7   8         81.64        143.02        72.05 o                         
  13   7   8         99.69         99.19        68.84 o                         
 -10   8   8          0.50         41.96        75.44 o                         
  -8   8   8         29.37        -30.30        53.65 o                         
  -6   8   8         35.54         72.34        37.89 o                         
  -4   8   8          0.57        -24.79        32.49 o                         
  -2   8   8         27.87         57.51        51.70 o                         
   0   8   8          4.62          9.10        41.37 o                         
   4   8   8         14.38        -10.82        40.16 o                         
   6   8   8         27.25         35.67        74.11 o                         
 -29   1   9        110.78        136.14        59.78 o                         
 -27   1   9       1772.82       1762.17       115.12 o                         
 -25   1   9         20.83         84.47        31.26 o                         
 -23   1   9        145.69        158.27        31.45 o                         
 -21   1   9         20.31         18.23        20.65 o                         
 -19   1   9       1022.99       1040.57        64.97 o                         
 -17   1   9         97.04         73.83        20.65 o                         
 -15   1   9         33.24         43.92        16.39 o                         
 -13   1   9        896.38        975.35        40.72 o                         
 -11   1   9       1891.04       2022.70        47.54 o                         
  -9   1   9       1416.26       1395.77        36.84 o                         
  -7   1   9       3842.44       4145.56        47.72 o                         
  -5   1   9       6471.85       6994.20        77.43 o                         
  -3   1   9        492.74        412.36        17.14 o                         
  -1   1   9      11499.68      12091.58       102.58 o                         
   1   1   9       8133.16       8140.04        70.48 o                         
   3   1   9       1687.53       1676.50        32.00 o                         
   5   1   9        196.31        158.92        11.49 o                         
   7   1   9       2238.84       2306.94        40.92 o                         
   9   1   9         64.72         50.77        12.36 o                         
  11   1   9       1052.96       1143.89        49.99 o                         
  13   1   9       4491.79       4423.98        99.73 o                         
  15   1   9       1284.45       1243.97        86.40 o                         
  17   1   9        508.48        600.80        70.71 o                         
  19   1   9        526.08        574.06        68.26 o                         
  21   1   9        485.22        489.69        62.50 o                         
  23   1   9        124.18         97.41        43.60 o                         
 -28   2   9         25.83         11.27        41.02 o                         
 -26   2   9        144.28        182.55        45.26 o                         
 -24   2   9          0.23          6.11        27.34 o                         
 -22   2   9        705.86        736.91        67.07 o                         
 -20   2   9        209.17        174.15        29.90 o                         
 -18   2   9        817.81        782.05        54.32 o                         
 -16   2   9        107.49        100.45        24.59 o                         
 -14   2   9        484.38        459.79        34.83 o                         
 -12   2   9        502.26        476.38        23.59 o                         
 -10   2   9         23.85         23.13         7.73 o                         
  -8   2   9        487.14        510.32        19.76 o                         
  -6   2   9        127.89        144.28        12.18 o                         
  -4   2   9        866.11        884.23        25.57 o                         
  -2   2   9         30.40         25.82         7.62 o                         
   0   2   9       1623.53       1691.27        35.45 o                         
   2   2   9         17.29         14.37         6.89 o                         
   4   2   9         10.75         10.94         6.77 o                         
   6   2   9        950.27        975.27        26.53 o                         
   8   2   9         15.58          5.60        11.33 o                         
  10   2   9          0.51         -1.04        12.72 o                         
  12   2   9         81.89         95.22        22.23 o                         
  14   2   9         12.52         41.23        22.34 o                         
  16   2   9         75.07         32.71        29.50 o                         
  18   2   9        455.29        487.04        78.21 o                         
  20   2   9        483.93        412.96        69.85 o                         
  22   2   9        130.34        140.59        48.68 o                         
  24   2   9          0.73         30.18        42.75 o                         
 -27   3   9        333.52        360.20        63.41 o                         
 -25   3   9        290.24        173.32        57.40 o                         
 -23   3   9        152.21         72.43        32.43 o                         
 -21   3   9        414.37        458.59        57.01 o                         
 -19   3   9        304.46        364.92        51.43 o                         
 -17   3   9        280.55        271.85        33.72 o                         
 -15   3   9        781.93        746.58        48.85 o                         
 -13   3   9       1834.05       1832.25        61.63 o                         
 -11   3   9        132.13         96.38        16.04 o                         
  -9   3   9       1096.56       1126.41        38.11 o                         
  -7   3   9         14.21          1.15         7.54 o                         
  -5   3   9         49.40         55.07         9.52 o                         
  -3   3   9        400.13        382.85        17.57 o                         
  -1   3   9       1616.24       1675.94        40.52 o                         
   1   3   9        512.09        526.95        24.02 o                         
   3   3   9       1245.41       1340.97        39.84 o                         
   5   3   9       2823.76       2560.68        56.41 o                         
   7   3   9       2235.96       2083.32        71.38 o                         
   9   3   9        467.78        401.43        42.80 o                         
  11   3   9         78.01        143.30        29.29 o                         
  13   3   9       1398.17       1625.62        85.54 o                         
  15   3   9        525.17        461.40        52.98 o                         
  17   3   9        133.15        170.57        41.63 o                         
  19   3   9        158.08        248.32        61.99 o                         
  21   3   9         86.58        165.78        58.65 o                         
  23   3   9         15.68         23.32        61.81 o                         
 -26   4   9         28.28         19.91        62.49 o                         
 -24   4   9          0.04          2.15        31.18 o                         
 -22   4   9        128.75        151.15        41.60 o                         
 -20   4   9        198.38        214.09        38.12 o                         
 -18   4   9          3.01          5.01        25.45 o                         
 -16   4   9        821.85        769.41        72.59 o                         
 -14   4   9        170.30        175.70        44.13 o                         
 -12   4   9       4590.76       4406.16        91.46 o                         
 -10   4   9        797.18        732.08        45.56 o                         
  -8   4   9        191.99        152.33        20.19 o                         
  -6   4   9         40.18         42.29        14.06 o                         
  -4   4   9        132.63        141.83        20.96 o                         
  -2   4   9        430.55        416.64        29.77 o                         
   0   4   9       1480.24       1461.38        48.02 o                         
   2   4   9         16.92         23.60        15.31 o                         
   4   4   9        381.24        385.41        33.56 o                         
   6   4   9       2248.93       2238.20       118.58 o                         
   8   4   9          4.65         -1.12        18.82 o                         
  10   4   9         26.71         27.75        22.87 o                         
  12   4   9         95.19         93.19        30.50 o                         
  14   4   9        198.39        258.55        60.61 o                         
  16   4   9          4.58         -2.55        36.64 o                         
  18   4   9        236.32        213.52        71.00 o                         
  20   4   9        149.88        102.00        54.65 o                         
 -23   5   9         91.15         65.81        53.79 o                         
 -21   5   9          2.22        -24.25        29.77 o                         
 -19   5   9         33.53        118.73        53.69 o                         
 -17   5   9       2210.13       2233.48       143.06 o                         
 -15   5   9         12.11        -17.71        25.20 o                         
 -13   5   9         22.32        -13.20        16.88 o                         
 -11   5   9         59.64         27.00        14.59 o                         
  -9   5   9         34.26         22.28        17.87 o                         
  -7   5   9        141.43        117.00        25.28 o                         
  -5   5   9        412.21        410.95        43.35 o                         
  -3   5   9        176.45        167.95        30.30 o                         
  -1   5   9        130.66        107.68        26.56 o                         
   1   5   9        118.16         42.38        28.35 o                         
   3   5   9       2393.37       2476.51       111.68 o                         
   5   5   9        557.24        571.58        50.69 o                         
   7   5   9         76.06         45.72        39.59 o                         
   9   5   9        571.19        538.47       107.02 o                         
  11   5   9        259.02        323.84        52.98 o                         
  13   5   9        583.46        670.98        74.83 o                         
  15   5   9          2.11          4.31        30.61 o                         
  17   5   9          6.35         12.35        39.26 o                         
  19   5   9        166.38        160.41        77.94 o                         
 -20   6   9          0.07         23.40        30.24 o                         
 -18   6   9          3.51         -8.05        43.70 o                         
 -16   6   9        173.01         64.83        49.06 o                         
 -14   6   9         33.29         21.91        35.88 o                         
 -12   6   9        201.65        155.84        70.77 o                         
 -10   6   9        358.73        425.15        87.19 o                         
  -8   6   9          6.38         40.26        21.89 o                         
  -6   6   9         21.99        -14.35        18.70 o                         
  -4   6   9        604.61        584.54        98.93 o                         
  -2   6   9         75.89         81.70        44.45 o                         
   0   6   9         58.03         64.07        34.06 o                         
   2   6   9         17.26         42.96        33.24 o                         
   4   6   9       1125.20       1068.38       112.64 o                         
   6   6   9        436.43        469.04        66.39 o                         
   8   6   9          0.05        -12.75        33.74 o                         
  10   6   9         57.60         96.48        42.15 o                         
  12   6   9       1050.79       1117.33       107.40 o                         
  14   6   9         57.57         36.12        44.45 o                         
  16   6   9        255.58        300.12        99.06 o                         
 -15   7   9         17.25          9.61        88.75 o                         
 -13   7   9         10.11         21.47        40.01 o                         
 -11   7   9         71.88         22.90        41.06 o                         
  -9   7   9         56.31         21.48        40.63 o                         
  -7   7   9          0.03          5.16        25.86 o                         
  -5   7   9         15.79         -0.54        25.48 o                         
  -3   7   9         87.34         77.75        34.14 o                         
  -1   7   9        299.49        251.90        80.22 o                         
   1   7   9         17.66         12.38        33.62 o                         
   3   7   9         40.05         11.68        32.86 o                         
   5   7   9         15.03          7.10        36.83 o                         
   7   7   9         16.90         53.16        42.01 o                         
   9   7   9          3.62         27.23        40.24 o                         
  11   7   9          0.24        -36.39        39.89 o                         
  -8   8   9          2.75         26.55        55.29 o                         
  -6   8   9         12.26         43.13        37.66 o                         
  -4   8   9        103.41        101.86        51.93 o                         
  -2   8   9        433.96        530.22       164.22 o                         
   0   8   9          5.25        -19.74        51.92 o                         
   2   8   9          9.80         19.14        45.27 o                         
   4   8   9         54.65         22.68        53.69 o                         
 -28   0  10         24.86        109.58        92.29 o                         
 -26   0  10       2306.20       2445.32       161.22 o                         
 -24   0  10        731.78        988.91       108.80 o                         
 -22   0  10       2226.23       2339.12       138.27 o                         
 -20   0  10       4200.08       4447.74       206.20 o                         
 -18   0  10         43.52         -1.04        23.92 o                         
 -16   0  10        652.27        743.74        67.80 o                         
 -14   0  10          0.44          8.74        15.95 o                         
 -12   0  10       2610.83       2768.74        97.02 o                         
 -10   0  10      13707.00      13553.49       222.26 o                         
  -8   0  10       1906.86       1745.62        49.83 o                         
  -6   0  10        316.56        290.43        23.37 o                         
  -4   0  10       9622.97       9644.47       124.15 o                         
  -2   0  10       1900.56       2494.38        52.71 o                         
   0   0  10      42823.89      44565.21       416.61 o                         
   2   0  10        977.23       1099.58        37.83 o                         
   4   0  10       7486.59       7564.45       105.57 o                         
   6   0  10       2799.99       2726.78        83.69 o                         
   8   0  10          6.17         19.59        12.95 o                         
  10   0  10         20.36         15.35        19.01 o                         
  12   0  10        621.28        726.58        77.94 o                         
  14   0  10         42.27         20.55        35.68 o                         
  16   0  10        856.50        665.83        95.79 o                         
  18   0  10        606.88        662.91        93.07 o                         
  20   0  10         53.69         55.53        51.16 o                         
  22   0  10          0.10          3.87        46.67 o                         
  24   0  10          4.79        -43.27        64.97 o                         
 -29   1  10          5.17         45.27        73.08 o                         
 -27   1  10        198.34        180.21        44.12 o                         
 -25   1  10        656.14        680.71        60.91 o                         
 -23   1  10          3.46        -15.10        20.94 o                         
 -21   1  10        109.69         34.54        24.74 o                         
 -19   1  10         13.85         25.57        21.28 o                         
 -17   1  10        229.91        236.01        42.68 o                         
 -15   1  10       1581.08       1658.94        66.98 o                         
 -13   1  10        250.99        237.64        21.84 o                         
 -11   1  10         76.25         77.12        12.39 o                         
  -9   1  10         93.55         82.41        11.29 o                         
  -7   1  10        328.45        359.01        16.85 o                         
  -5   1  10       3405.67       3364.38        41.57 o                         
  -3   1  10       5479.47       5307.91        60.08 o                         
  -1   1  10       2574.35       2659.43        40.80 o                         
   1   1  10       2855.63       2858.35        41.32 o                         
   3   1  10        682.58        729.20        23.12 o                         
   5   1  10        820.76        888.59        25.94 o                         
   7   1  10         35.30         12.92         8.93 o                         
   9   1  10        328.01        352.57        27.09 o                         
  11   1  10          4.20         -6.77        15.91 o                         
  13   1  10        313.17        267.56        35.75 o                         
  15   1  10         95.46         69.90        29.38 o                         
  17   1  10        103.74        122.10        40.68 o                         
  19   1  10         91.58        166.31        44.47 o                         
  21   1  10          0.87         34.33        35.08 o                         
  23   1  10         76.67         58.29        47.47 o                         
 -28   2  10          0.71          6.52        35.15 o                         
 -26   2  10        715.66        728.93        76.81 o                         
 -24   2  10        467.59        421.56        66.86 o                         
 -22   2  10          2.51         -4.77        22.41 o                         
 -20   2  10        510.88        543.81        46.12 o                         
 -18   2  10          7.35          0.48        17.00 o                         
 -16   2  10       2217.79       2287.77       103.17 o                         
 -14   2  10        244.01        251.00        24.14 o                         
 -12   2  10          2.92         18.28        11.13 o                         
 -10   2  10       2055.03       2118.30        50.41 o                         
  -8   2  10       2256.24       2149.96        42.12 o                         
  -6   2  10        889.44        839.39        23.46 o                         
  -4   2  10         74.44         55.03        10.77 o                         
  -2   2  10       1222.00       1226.26        33.16 o                         
   0   2  10       2003.33       2016.67        38.04 o                         
   2   2  10        424.92        419.28        17.62 o                         
   4   2  10       4908.79       4919.62        66.38 o                         
   6   2  10       4632.24       4427.49        74.82 o                         
   8   2  10         19.44         18.96        12.79 o                         
  10   2  10         44.58         42.48        20.95 o                         
  12   2  10        820.98        944.11        71.49 o                         
  14   2  10       1111.90       1229.92        82.37 o                         
  16   2  10        692.05        730.78        78.38 o                         
  18   2  10         47.90         39.95        35.24 o                         
  20   2  10        125.41        135.71        45.04 o                         
  22   2  10          2.03          9.07        39.65 o                         
 -27   3  10        141.11        155.27        54.90 o                         
 -25   3  10        180.42        119.41        40.41 o                         
 -23   3  10         55.13         -3.81        25.75 o                         
 -21   3  10          0.01          3.34        25.57 o                         
 -19   3  10        184.83        163.11        53.97 o                         
 -17   3  10         35.36         22.60        20.85 o                         
 -15   3  10       1765.22       1782.23       129.42 o                         
 -13   3  10        300.36        303.29        30.78 o                         
 -11   3  10        341.12        400.13        28.94 o                         
  -9   3  10        790.54        772.73        40.11 o                         
  -7   3  10       3080.80       3000.01        54.71 o                         
  -5   3  10          0.23          1.65         8.29 o                         
  -3   3  10       3063.98       3047.14        48.65 o                         
  -1   3  10       1272.81       1302.34        36.66 o                         
   1   3  10         67.33         57.27        11.09 o                         
   3   3  10       1021.98       1070.42        39.74 o                         
   5   3  10       1813.34       1956.76        75.39 o                         
   7   3  10         66.03         32.69        27.71 o                         
   9   3  10          2.99         15.34        19.42 o                         
  11   3  10        434.72        536.53        49.21 o                         
  13   3  10        133.38         72.12        28.27 o                         
  15   3  10        123.72        206.52        47.74 o                         
  17   3  10          0.18         23.03        35.44 o                         
  19   3  10         50.34         90.47        42.66 o                         
  21   3  10         11.02         20.07        46.21 o                         
 -24   4  10         23.85         15.29        34.47 o                         
 -22   4  10         86.25         49.04        33.23 o                         
 -20   4  10        358.02        259.13        44.38 o                         
 -18   4  10          1.18         32.08        24.25 o                         
 -16   4  10       1292.01       1578.04        99.45 o                         
 -14   4  10        930.24       1070.29        60.83 o                         
 -12   4  10        385.11        478.82        41.58 o                         
 -10   4  10        328.89        273.20        43.68 o                         
  -8   4  10        183.11        214.35        23.25 o                         
  -6   4  10        325.10        329.96        28.59 o                         
  -4   4  10          0.93        -10.78        12.40 o                         
  -2   4  10        384.13        433.36        36.58 o                         
   0   4  10       2784.96       2911.62       111.22 o                         
   2   4  10         63.88         50.78        19.64 o                         
   4   4  10        401.07        389.92        38.21 o                         
   6   4  10       2175.26       1986.57        98.82 o                         
   8   4  10        205.76         89.95        46.96 o                         
  10   4  10        136.92        175.78        40.06 o                         
  12   4  10         26.51         92.42        61.20 o                         
  14   4  10        868.47        730.86        86.81 o                         
  16   4  10         14.05        -31.16        31.16 o                         
  18   4  10        101.64        146.37        58.60 o                         
  20   4  10        247.42        436.06       128.23 o                         
 -23   5  10        183.81        132.74        50.45 o                         
 -21   5  10        105.68        100.04        42.14 o                         
 -19   5  10        864.20        920.39        84.18 o                         
 -17   5  10         65.69         43.53        28.17 o                         
 -15   5  10       1715.16       1724.61        82.10 o                         
 -13   5  10         44.07          6.62        21.43 o                         
 -11   5  10       1633.11       1620.75        78.70 o                         
  -9   5  10       1586.84       1698.45        79.38 o                         
  -7   5  10         28.12         -6.32        18.84 o                         
  -5   5  10        234.90        221.18        43.24 o                         
  -3   5  10        715.40        653.94        62.13 o                         
  -1   5  10        409.95        386.79        46.86 o                         
   1   5  10        290.37        163.08        38.57 o                         
   3   5  10         80.21        105.80        43.20 o                         
   5   5  10       1200.43       1368.08        80.83 o                         
   7   5  10        267.07        258.57        54.31 o                         
   9   5  10        454.47        408.72        68.17 o                         
  11   5  10        231.24        250.78        53.36 o                         
  13   5  10        209.26        201.72        49.32 o                         
  15   5  10         53.25         12.74        37.05 o                         
  17   5  10          4.77         65.70        50.27 o                         
 -20   6  10         69.57         55.93        34.55 o                         
 -18   6  10          4.66        107.92        62.12 o                         
 -16   6  10        156.66         83.80        47.98 o                         
 -14   6  10         68.06         66.57        38.10 o                         
 -12   6  10         26.13         59.69        40.75 o                         
 -10   6  10        103.34        100.97        29.43 o                         
  -8   6  10          4.15         -3.89        22.25 o                         
  -6   6  10         21.24         15.33        22.17 o                         
  -4   6  10         91.98         72.27        38.19 o                         
  -2   6  10         13.10         81.07        35.47 o                         
   0   6  10       1755.05       1965.95       138.17 o                         
   2   6  10        523.13        395.22        86.75 o                         
   4   6  10          7.33        -20.96        26.25 o                         
   6   6  10         97.48        122.56        44.28 o                         
   8   6  10        192.05        237.09        53.51 o                         
  10   6  10         35.68         -1.10        33.46 o                         
  12   6  10          6.03        -19.05        35.46 o                         
  14   6  10         73.86         60.14        64.54 o                         
 -15   7  10          0.75         29.23        68.15 o                         
 -13   7  10         19.13         51.82        48.01 o                         
 -11   7  10        538.27        530.52        84.77 o                         
  -9   7  10        557.90        667.75        86.72 o                         
  -7   7  10        254.23        232.21        43.30 o                         
  -5   7  10         14.08         68.16        34.53 o                         
  -3   7  10        299.63        233.03        48.25 o                         
  -1   7  10        832.16        828.21       171.64 o                         
   1   7  10        130.73         56.43        39.61 o                         
   3   7  10        367.11        362.33        80.97 o                         
   5   7  10         41.58         16.79        35.67 o                         
   7   7  10         28.29          6.31        39.92 o                         
   9   7  10          9.82        -61.67        61.67 o                         
  11   7  10         18.97         30.21        49.66 o                         
  -6   8  10         39.84         52.10        59.77 o                         
  -4   8  10        348.26        276.02        75.55 o                         
  -2   8  10        273.61        144.72        64.57 o                         
   0   8  10         14.96          0.43        37.90 o                         
   2   8  10          1.61        -16.96        42.28 o                         
 -27   1  11        233.46        137.36        42.63 o                         
 -25   1  11        843.72        732.57        59.37 o                         
 -23   1  11        497.92        557.65        50.72 o                         
 -21   1  11        761.08        705.44        65.98 o                         
 -19   1  11        625.97        693.18        50.87 o                         
 -17   1  11        628.10        583.20        43.98 o                         
 -15   1  11       5722.62       6034.40       117.42 o                         
 -13   1  11       1234.56       1156.91        53.74 o                         
 -11   1  11        326.76        411.19        24.51 o                         
  -9   1  11       1884.63       1897.70        51.48 o                         
  -7   1  11       3888.42       3957.56        58.47 o                         
  -5   1  11       1954.08       1945.65        46.89 o                         
  -3   1  11       4497.08       4460.10        55.22 o                         
  -1   1  11        291.16        415.04        19.21 o                         
   1   1  11        473.73        501.27        21.79 o                         
   3   1  11       2365.85       2537.51        42.36 o                         
   5   1  11       7636.08       7395.81        80.82 o                         
   7   1  11       7243.66       7184.33        93.26 o                         
   9   1  11       1256.40       1333.46        51.91 o                         
  11   1  11        309.21        274.06        34.05 o                         
  13   1  11        334.63        453.77        48.47 o                         
  15   1  11       2407.18       2474.41       125.84 o                         
  17   1  11        750.48        747.70        86.88 o                         
  19   1  11          0.00        -25.60        30.73 o                         
  21   1  11        515.83        473.36        71.99 o                         
  23   1  11          0.65         41.23        52.49 o                         
 -28   2  11          3.62         24.97        38.56 o                         
 -26   2  11          1.64         39.71        32.66 o                         
 -24   2  11         95.10         99.28        36.96 o                         
 -22   2  11          7.08          7.90        23.85 o                         
 -20   2  11         33.91         57.26        25.79 o                         
 -18   2  11        208.33        188.62        31.09 o                         
 -16   2  11       1331.39       1498.84        70.66 o                         
 -14   2  11        484.30        548.09        38.70 o                         
 -12   2  11         94.17         73.47        16.87 o                         
 -10   2  11       1576.84       1585.38        40.83 o                         
  -8   2  11        303.21        331.33        19.19 o                         
  -6   2  11         32.61         45.45        11.10 o                         
  -4   2  11          4.47          7.22         8.93 o                         
  -2   2  11       3836.14       3776.76        70.36 o                         
   0   2  11        948.86       1004.77        32.53 o                         
   2   2  11        670.24        676.43        22.23 o                         
   4   2  11        472.15        505.67        24.26 o                         
   6   2  11       2301.89       2239.04        61.24 o                         
   8   2  11         12.41         -0.69        15.85 o                         
  10   2  11        578.40        695.77        49.26 o                         
  12   2  11         58.72         68.61        27.05 o                         
  14   2  11        644.83        696.27       130.32 o                         
  16   2  11        103.40        106.33        41.23 o                         
  18   2  11        266.03        346.42        64.54 o                         
  20   2  11         36.01         55.79        41.00 o                         
  22   2  11         18.84         76.01        53.88 o                         
 -27   3  11         75.33         93.88        51.35 o                         
 -25   3  11        161.30         83.26        42.50 o                         
 -23   3  11        658.46        664.64        68.27 o                         
 -21   3  11        130.48        100.91        34.24 o                         
 -19   3  11          1.29          5.08        21.73 o                         
 -17   3  11          5.98         31.66        23.04 o                         
 -15   3  11          8.08         13.70        17.68 o                         
 -13   3  11        511.25        520.20        37.77 o                         
 -11   3  11        548.57        601.72        37.29 o                         
  -9   3  11       2618.16       2708.80        64.39 o                         
  -7   3  11       1481.67       1435.92        45.99 o                         
  -5   3  11       2938.23       2780.36        50.61 o                         
  -3   3  11        830.38        905.05        40.38 o                         
  -1   3  11       5998.48       5851.69        93.79 o                         
   1   3  11       9969.16       9528.69       125.77 o                         
   3   3  11       4499.75       4279.90       107.68 o                         
   5   3  11         14.76         42.98        18.59 o                         
   7   3  11        230.81        185.33        33.51 o                         
   9   3  11        242.10        191.17        38.92 o                         
  11   3  11         34.02         48.19        30.48 o                         
  13   3  11        276.92        189.23        43.10 o                         
  15   3  11        922.60        754.48        84.72 o                         
  17   3  11        126.90        161.75        91.76 o                         
  19   3  11        476.73        599.81        88.11 o                         
  21   3  11        401.57        402.26        93.42 o                         
 -24   4  11        158.70         -3.08        46.03 o                         
 -22   4  11         44.43         52.28        37.49 o                         
 -20   4  11         39.50         71.31        33.89 o                         
 -18   4  11         12.27         30.78        29.64 o                         
 -16   4  11         64.71         67.61        35.80 o                         
 -14   4  11        355.02        307.72        37.28 o                         
 -12   4  11       2645.84       2353.42        87.07 o                         
 -10   4  11       4303.80       4339.01        99.20 o                         
  -8   4  11        764.57        814.68        52.55 o                         
  -6   4  11        452.17        383.00        35.93 o                         
  -4   4  11        178.59        180.40        24.59 o                         
  -2   4  11        156.43        130.70        37.74 o                         
   0   4  11       2276.10       2341.94        92.76 o                         
   2   4  11       2230.40       2210.28        86.27 o                         
   4   4  11        673.32        779.83        56.86 o                         
   6   4  11         35.48         22.97        23.17 o                         
   8   4  11        403.46        340.34        50.91 o                         
  10   4  11          6.88        -20.89        22.48 o                         
  12   4  11        274.72        303.08        47.00 o                         
  14   4  11          6.17        -12.93        28.48 o                         
  16   4  11         39.63         93.88        49.43 o                         
  18   4  11          0.02         48.17        46.62 o                         
  20   4  11        316.70        374.29        85.58 o                         
 -23   5  11         38.99         61.90        45.31 o                         
 -21   5  11          0.18          9.91        35.74 o                         
 -19   5  11         44.11         49.68        47.45 o                         
 -17   5  11        355.38        365.42        47.84 o                         
 -15   5  11        358.87        354.56        83.06 o                         
 -13   5  11       1949.77       1968.82       123.72 o                         
 -11   5  11         98.66         50.59        24.27 o                         
  -9   5  11          7.57         -4.85        20.54 o                         
  -7   5  11        432.67        534.01        48.25 o                         
  -5   5  11        501.82        384.06        43.43 o                         
  -3   5  11          1.52          0.89        20.14 o                         
  -1   5  11        198.53        193.29        37.13 o                         
   1   5  11        819.07        821.41        62.58 o                         
   3   5  11        424.94        393.40        51.19 o                         
   5   5  11        259.69        337.61        45.39 o                         
   7   5  11       1062.53       1194.01       113.81 o                         
   9   5  11         38.73        103.12        38.97 o                         
  11   5  11          0.58        -19.93        31.18 o                         
  13   5  11          6.62        -27.54        32.59 o                         
  15   5  11        428.92        424.30        68.52 o                         
  17   5  11         97.99         22.40        70.79 o                         
 -20   6  11        151.95        139.77        76.80 o                         
 -18   6  11        452.30        421.46       103.26 o                         
 -16   6  11         66.96        141.51        50.74 o                         
 -14   6  11         34.49         48.51        39.01 o                         
 -12   6  11          0.01          3.70        29.60 o                         
 -10   6  11        182.54        151.12        36.32 o                         
  -8   6  11        107.76         62.28        30.34 o                         
  -6   6  11         50.40        100.42        34.13 o                         
  -4   6  11         45.55         52.78        29.11 o                         
  -2   6  11          7.34         24.09        26.51 o                         
   0   6  11       1692.47       1755.79       118.32 o                         
   2   6  11         21.07         27.64        33.78 o                         
   4   6  11         45.10         76.22        37.06 o                         
   6   6  11        470.52        608.39        77.84 o                         
   8   6  11         84.15          0.91        35.75 o                         
  10   6  11        156.85          3.45        40.49 o                         
  12   6  11          1.25         -6.40        41.50 o                         
  14   6  11        193.50        261.17        70.17 o                         
 -15   7  11         90.08        113.75        73.51 o                         
 -13   7  11         16.77         77.34        54.93 o                         
 -11   7  11         10.98         23.84        50.96 o                         
  -9   7  11         56.96         61.88        32.31 o                         
  -7   7  11        108.21         80.25        36.18 o                         
  -5   7  11         94.94         38.41        33.06 o                         
  -3   7  11        100.66         61.75        38.29 o                         
  -1   7  11          1.60         47.84        37.26 o                         
   1   7  11        358.20        349.63        88.77 o                         
   3   7  11        157.73        122.97        46.58 o                         
   5   7  11         44.98         32.78        43.97 o                         
   7   7  11          3.23        -14.53        40.58 o                         
   9   7  11         36.12        -34.80        46.62 o                         
  -4   8  11        104.27         34.07        55.59 o                         
  -2   8  11        247.75        210.18        73.66 o                         
 -28   0  12        321.56        206.95        66.28 o                         
 -26   0  12         66.04         57.86        42.15 o                         
 -24   0  12         69.11         85.22        43.66 o                         
 -22   0  12       3320.55       3356.85       238.04 o                         
 -20   0  12        757.25        724.67        79.97 o                         
 -18   0  12        322.46        362.72        70.51 o                         
 -16   0  12        754.40        740.89        74.36 o                         
 -14   0  12       2942.95       3337.65       122.74 o                         
 -12   0  12       4869.83       4792.66       144.25 o                         
 -10   0  12        200.65        172.61        26.49 o                         
  -8   0  12      10004.07      10368.47       179.19 o                         
  -6   0  12       7306.30       6948.70       101.06 o                         
  -4   0  12        109.86        120.32        16.23 o                         
  -2   0  12       1419.17       1409.77        50.05 o                         
   0   0  12       8858.78       8781.86       122.41 o                         
   2   0  12       3665.20       3581.75        70.60 o                         
   4   0  12       5137.02       5208.82        89.24 o                         
   6   0  12       1337.35       1351.69        65.13 o                         
   8   0  12        354.52        370.50        46.63 o                         
  10   0  12         38.39         52.62        30.85 o                         
  12   0  12         85.37         53.76        38.84 o                         
  14   0  12         14.91         73.08        43.89 o                         
  16   0  12        191.52        157.93        57.81 o                         
  18   0  12          1.29        -10.72        38.99 o                         
  20   0  12         70.86          8.93        47.74 o                         
  22   0  12        420.08        647.17       215.21 o                         
 -27   1  12         76.31        101.19        38.74 o                         
 -25   1  12         27.91         26.61        26.96 o                         
 -23   1  12         11.38         -2.24        22.36 o                         
 -21   1  12        250.16        193.54        41.73 o                         
 -19   1  12         38.55         75.75        24.07 o                         
 -17   1  12       1813.40       1857.61        96.08 o                         
 -15   1  12       1606.66       1583.18        69.27 o                         
 -13   1  12         15.85         11.14        15.43 o                         
 -11   1  12       1969.94       2001.41        76.35 o                         
  -9   1  12         53.44         28.81        10.27 o                         
  -7   1  12        367.62        444.15        25.67 o                         
  -5   1  12         82.63        127.03        17.39 o                         
  -3   1  12          2.26         -0.10         7.83 o                         
  -1   1  12       2458.82       2480.82        44.49 o                         
   1   1  12        603.95        633.02        23.03 o                         
   3   1  12       8505.81       8701.11        87.64 o                         
   5   1  12          2.26         11.56        10.57 o                         
   7   1  12        309.65        311.35        24.42 o                         
   9   1  12       2200.05       2341.20        98.80 o                         
  11   1  12        407.70        460.34        45.74 o                         
  13   1  12          1.97          6.75        23.62 o                         
  15   1  12         52.97         69.28        31.86 o                         
  17   1  12         39.01         59.71        37.66 o                         
  19   1  12         17.76         96.30        46.47 o                         
  21   1  12         31.30         89.65        55.40 o                         
 -26   2  12          3.99         49.13        34.07 o                         
 -24   2  12        152.28         91.33        34.73 o                         
 -22   2  12        201.04        191.69        39.22 o                         
 -20   2  12        228.67        252.21        38.50 o                         
 -18   2  12          2.83         -3.39        24.95 o                         
 -16   2  12        197.97        197.25        42.34 o                         
 -14   2  12        686.62        798.53        52.94 o                         
 -12   2  12      10525.02      10636.59       153.62 o                         
 -10   2  12       2850.15       2798.87        63.76 o                         
  -8   2  12       1413.06       1464.08        42.54 o                         
  -6   2  12       1501.19       1578.84        46.16 o                         
  -4   2  12         13.86         13.89         8.69 o                         
  -2   2  12       2566.13       2473.71        49.59 o                         
   0   2  12       6546.12       6154.86        85.38 o                         
   2   2  12       3184.47       3123.60        67.28 o                         
   4   2  12        522.06        531.48        27.95 o                         
   6   2  12       2505.39       2469.97        65.14 o                         
   8   2  12       4630.97       4756.71       107.50 o                         
  10   2  12          0.13         -9.07        19.17 o                         
  12   2  12          0.73         36.84        27.15 o                         
  14   2  12         45.48         23.83        36.36 o                         
  16   2  12        239.65        134.23        47.00 o                         
  18   2  12        762.66        685.72        83.92 o                         
  20   2  12         30.84         50.69        41.81 o                         
  22   2  12         62.95        109.00        58.93 o                         
 -25   3  12        165.72         82.11        48.92 o                         
 -23   3  12        437.47        373.76        60.77 o                         
 -21   3  12        182.38        214.24        48.26 o                         
 -19   3  12         26.00          5.03        22.78 o                         
 -17   3  12          5.12         28.41        22.29 o                         
 -15   3  12         23.77          2.46        24.91 o                         
 -13   3  12        296.44        295.77        32.76 o                         
 -11   3  12         33.96         -4.52        13.06 o                         
  -9   3  12         12.86         31.42        14.46 o                         
  -7   3  12       3072.17       3018.01        68.94 o                         
  -5   3  12         19.12         15.16        14.62 o                         
  -3   3  12       3146.44       3055.29        74.81 o                         
  -1   3  12        288.90        336.50        33.92 o                         
   1   3  12       1646.72       1822.18        97.52 o                         
   3   3  12        778.59        809.00        55.73 o                         
   5   3  12         85.08         59.21        37.34 o                         
   7   3  12         14.47         16.65        22.52 o                         
   9   3  12         23.33          1.80        26.97 o                         
  11   3  12        168.43        183.83        40.02 o                         
  13   3  12         13.76         49.17        30.09 o                         
  15   3  12        280.62        267.01        83.52 o                         
  17   3  12         31.12         23.62        40.46 o                         
  19   3  12         79.77         54.24        48.36 o                         
  21   3  12          0.32        -43.48        70.25 o                         
 -24   4  12        200.98        522.65       205.99 o                         
 -22   4  12        298.26        242.69        55.82 o                         
 -20   4  12         30.19         27.95        28.91 o                         
 -18   4  12          8.11         21.46        30.50 o                         
 -16   4  12         56.34         48.03        27.69 o                         
 -14   4  12         31.45         23.45        22.36 o                         
 -12   4  12       3161.00       3540.26       154.83 o                         
 -10   4  12          0.05         10.28        23.67 o                         
  -8   4  12       2711.91       2842.44       148.44 o                         
  -6   4  12         78.62         66.13        25.58 o                         
  -4   4  12        336.22        341.59        36.28 o                         
  -2   4  12        280.74        257.22        41.11 o                         
   0   4  12        799.49        764.30        59.01 o                         
   2   4  12        609.72        529.30        45.72 o                         
   4   4  12         25.27         -3.21        20.63 o                         
   6   4  12        936.33       1002.97       100.12 o                         
   8   4  12       1157.34       1203.71        87.99 o                         
  10   4  12        302.77        269.87        44.93 o                         
  12   4  12        160.78         88.54        57.31 o                         
  14   4  12         20.14         21.47        34.88 o                         
  16   4  12        205.02        167.85        84.31 o                         
  18   4  12        364.82        327.70       102.43 o                         
 -21   5  12          4.80        -30.05        32.28 o                         
 -19   5  12         57.73         93.18        40.22 o                         
 -17   5  12        255.25        171.74        43.20 o                         
 -15   5  12        508.96        587.71        67.25 o                         
 -13   5  12        247.26        234.51        43.59 o                         
 -11   5  12        393.60        281.55       126.76 o                         
  -9   5  12        254.23        285.45        41.35 o                         
  -7   5  12       1700.72       1717.69        92.57 o                         
  -5   5  12         29.54         30.24        22.87 o                         
  -3   5  12         39.66         19.19        24.05 o                         
  -1   5  12         68.83         71.91        27.43 o                         
   1   5  12        139.93        137.64        35.51 o                         
   3   5  12         13.01         29.12        27.84 o                         
   5   5  12       1739.66       2081.38       173.80 o                         
   7   5  12        463.24        724.42        81.48 o                         
   9   5  12        414.39        392.25        59.02 o                         
  11   5  12          2.28        -10.16        30.82 o                         
  13   5  12         16.29         16.91        37.10 o                         
  15   5  12         64.93         26.84        45.21 o                         
  17   5  12        111.80         60.01       115.23 o                         
 -18   6  12         50.91         61.79        37.91 o                         
 -16   6  12         87.59         73.72        42.17 o                         
 -14   6  12        129.81        120.18        39.79 o                         
 -12   6  12         24.80         30.81        31.47 o                         
 -10   6  12         76.29         49.64        39.53 o                         
  -8   6  12        375.10        463.22        52.57 o                         
  -6   6  12        269.18        251.84        45.11 o                         
  -4   6  12        163.92        110.44        33.75 o                         
  -2   6  12        106.95         47.83        34.87 o                         
   0   6  12         44.79         57.20        61.92 o                         
   2   6  12        782.81        781.02        85.02 o                         
   4   6  12        945.11        941.07        91.13 o                         
   6   6  12        114.07        191.05        58.59 o                         
   8   6  12        136.46        193.22        52.43 o                         
  10   6  12         17.13        -25.48        36.48 o                         
  12   6  12         15.22        -32.38        49.93 o                         
 -13   7  12        127.27        118.08        79.48 o                         
 -11   7  12         14.72         47.45        46.84 o                         
  -9   7  12        176.30        202.03        51.46 o                         
  -7   7  12        522.02        700.54       109.79 o                         
  -5   7  12         91.10        185.39        45.80 o                         
  -3   7  12         12.44         21.15        36.44 o                         
  -1   7  12        214.39        252.30        56.04 o                         
   1   7  12          3.34        -30.25        30.72 o                         
   3   7  12       1182.22       1100.08       108.00 o                         
   5   7  12        461.25        329.22        70.36 o                         
   7   7  12        427.51        262.35        82.78 o                         
 -27   1  13        353.35        297.56        53.97 o                         
 -25   1  13        206.38        185.88        40.78 o                         
 -23   1  13        321.39        316.40        44.05 o                         
 -21   1  13        798.61        885.87        66.99 o                         
 -19   1  13        220.85        205.64        32.57 o                         
 -17   1  13        116.00        120.88        29.57 o                         
 -15   1  13          0.25          3.54        15.47 o                         
 -13   1  13        763.16        828.22        52.27 o                         
 -11   1  13       6891.79       6586.99       118.04 o                         
  -9   1  13        130.58        115.03        16.82 o                         
  -7   1  13       2634.45       2573.30        67.51 o                         
  -5   1  13        329.94        383.21        24.96 o                         
  -3   1  13        776.63        852.63        35.06 o                         
  -1   1  13         55.34         31.99        11.18 o                         
   1   1  13         14.62         10.90        10.50 o                         
   3   1  13      11309.75      10875.81       121.42 o                         
   5   1  13        192.31        193.89        21.90 o                         
   7   1  13        641.76        615.85        36.70 o                         
   9   1  13       3717.61       3744.58        97.38 o                         
  11   1  13       1194.60       1324.73        76.84 o                         
  13   1  13        456.59        514.64        63.02 o                         
  15   1  13          2.89         50.58        37.84 o                         
  17   1  13        408.53        404.51        65.88 o                         
  19   1  13        261.03        190.32        80.10 o                         
  21   1  13          3.97         85.67        60.88 o                         
 -26   2  13          0.50         24.59        37.42 o                         
 -24   2  13          0.76         25.43        30.79 o                         
 -22   2  13        722.66        634.71        62.50 o                         
 -20   2  13         12.37         17.91        21.90 o                         
 -18   2  13        389.23        495.37        51.62 o                         
 -16   2  13        271.64        286.74        38.80 o                         
 -14   2  13        530.18        526.97        44.44 o                         
 -12   2  13       1420.77       1486.50        64.60 o                         
 -10   2  13       1559.96       1569.33        67.53 o                         
  -8   2  13        833.69        847.98        34.92 o                         
  -6   2  13       1164.92       1192.08        44.35 o                         
  -4   2  13       1972.39       2112.13        58.94 o                         
  -2   2  13       1845.08       1769.77        64.41 o                         
   0   2  13        402.88        401.31        30.07 o                         
   2   2  13         15.70         22.17        15.28 o                         
   4   2  13       1686.87       1687.01        76.30 o                         
   6   2  13        143.60        159.17        31.62 o                         
   8   2  13       1478.20       1770.58       100.51 o                         
  10   2  13        262.52        223.98        44.17 o                         
  12   2  13          0.17        -12.84        32.75 o                         
  14   2  13        331.33        311.58        59.78 o                         
  16   2  13        159.71        164.10        57.84 o                         
  18   2  13        115.70        109.58        46.68 o                         
  20   2  13          0.47         63.12        50.54 o                         
 -25   3  13         47.14        125.82        74.61 o                         
 -23   3  13        237.34        112.72        36.95 o                         
 -21   3  13         33.60         69.82        36.08 o                         
 -19   3  13        180.10        166.84        43.09 o                         
 -17   3  13          0.03         15.52        23.79 o                         
 -15   3  13         12.36         30.55        26.38 o                         
 -13   3  13       2341.48       2510.50       102.64 o                         
 -11   3  13        839.11        770.11        47.08 o                         
  -9   3  13       1150.86       1149.35        56.56 o                         
  -7   3  13      12976.72      12747.76       181.38 o                         
  -5   3  13          3.12         -3.14        15.30 o                         
  -3   3  13          9.65         -4.40        16.17 o                         
  -1   3  13       4807.89       4692.69       117.36 o                         
   1   3  13       1342.67       1413.19        86.72 o                         
   3   3  13       4412.57       4526.48       117.60 o                         
   5   3  13        919.19        787.41        56.35 o                         
   7   3  13         97.88        130.27        32.46 o                         
   9   3  13        176.31        167.05        40.97 o                         
  11   3  13         26.10         53.31        29.88 o                         
  13   3  13        283.41        244.97        56.84 o                         
  15   3  13         73.49         88.86        44.65 o                         
  17   3  13          3.57         61.17        44.29 o                         
  19   3  13        719.73        519.40       139.89 o                         
 -24   4  13        128.33         59.52        44.07 o                         
 -22   4  13        308.08        445.89        73.45 o                         
 -20   4  13        210.35        212.83        47.60 o                         
 -18   4  13         37.94         37.62        40.32 o                         
 -16   4  13        192.57        193.29        45.90 o                         
 -14   4  13        183.11        174.44        54.50 o                         
 -12   4  13        153.22        140.93        57.17 o                         
 -10   4  13         47.22         40.67        27.55 o                         
  -8   4  13        263.16        240.64        39.30 o                         
  -6   4  13       2996.69       3056.48       165.00 o                         
  -4   4  13         98.95         35.01        29.74 o                         
  -2   4  13        765.14        927.22        98.17 o                         
   0   4  13        330.52        386.85        65.19 o                         
   2   4  13         26.17         17.51        21.84 o                         
   4   4  13        196.91        246.20        40.20 o                         
   6   4  13        115.71         60.73        30.64 o                         
   8   4  13         58.35         12.31        26.18 o                         
  10   4  13          4.60        -27.11        31.50 o                         
  12   4  13        172.25        144.80        42.62 o                         
  14   4  13         97.51        145.51        58.38 o                         
  16   4  13         71.70         54.01        57.53 o                         
  18   4  13        341.37        589.36       149.43 o                         
 -21   5  13        535.01        491.66       267.40 o                         
 -19   5  13         26.97         59.70        33.38 o                         
 -17   5  13         73.32         41.08        32.59 o                         
 -15   5  13          5.11         10.36        27.15 o                         
 -13   5  13         19.51         11.26        28.07 o                         
 -11   5  13        438.10        391.71        56.32 o                         
  -9   5  13          0.30         49.07        29.81 o                         
  -7   5  13        315.97        221.71        57.57 o                         
  -5   5  13        916.91        972.69        73.21 o                         
  -3   5  13        188.83        232.26        53.62 o                         
  -1   5  13        304.06        235.85        44.76 o                         
   1   5  13        197.89        157.14        58.74 o                         
   3   5  13       1077.50       1150.81        88.49 o                         
   5   5  13         31.43         54.53        34.26 o                         
   7   5  13          0.22        -24.73        24.73 o                         
   9   5  13        217.69        149.45        80.21 o                         
  11   5  13         16.30          5.75        33.23 o                         
  13   5  13        147.77         95.93        56.60 o                         
  15   5  13         47.23         11.82        75.93 o                         
 -18   6  13         15.31        -10.02        34.14 o                         
 -16   6  13          2.04         66.13        33.45 o                         
 -14   6  13        238.03        182.10        50.25 o                         
 -12   6  13        797.42        943.07        72.03 o                         
 -10   6  13         17.89         54.36        36.58 o                         
  -8   6  13        351.50        468.88        79.39 o                         
  -6   6  13         48.37         25.22        28.14 o                         
  -4   6  13         55.98         57.50        29.97 o                         
  -2   6  13         15.91         10.11        31.21 o                         
   0   6  13          0.08         11.06        30.84 o                         
   2   6  13        294.48        323.22        61.25 o                         
   4   6  13        545.71        424.63        75.82 o                         
   6   6  13        117.37        125.11        48.20 o                         
   8   6  13        776.43        947.92       102.54 o                         
  10   6  13         36.40         14.54        40.91 o                         
  12   6  13         14.81         28.82        51.91 o                         
 -13   7  13        360.97        333.19        98.15 o                         
 -11   7  13        132.30        175.98        82.62 o                         
  -9   7  13          9.10         58.25        33.80 o                         
  -7   7  13         30.78         51.24        35.83 o                         
  -5   7  13         60.58          7.28        36.16 o                         
  -3   7  13          7.83         30.22        39.33 o                         
  -1   7  13          0.27        -23.35        34.07 o                         
   1   7  13         39.27         19.68        36.55 o                         
   3   7  13         97.27         54.24        51.03 o                         
   5   7  13        153.37        122.88        71.82 o                         
   7   7  13        624.54        653.18        83.67 o                         
 -26   0  14         38.14         65.28        44.20 o                         
 -24   0  14        485.34        398.10        68.77 o                         
 -22   0  14        169.35        263.90        56.11 o                         
 -20   0  14        504.65        521.38        78.21 o                         
 -18   0  14        502.83        678.71       112.26 o                         
 -16   0  14       1368.68       1433.64        99.15 o                         
 -14   0  14        976.02        923.24        74.92 o                         
 -12   0  14      12947.67      13000.29       263.98 o                         
 -10   0  14       7051.37       7016.65       171.73 o                         
  -8   0  14        926.01        979.01        65.65 o                         
  -6   0  14       1249.46       1219.24        64.30 o                         
  -4   0  14       5703.50       6011.81       123.00 o                         
  -2   0  14        101.27        114.57        22.42 o                         
   0   0  14        257.77        309.87        30.36 o                         
   2   0  14       2194.94       2265.59        73.88 o                         
   4   0  14        132.92        152.81        33.88 o                         
   6   0  14        583.13        624.48        54.47 o                         
   8   0  14       6877.78       6828.43       184.45 o                         
  10   0  14        143.24         59.62        38.34 o                         
  12   0  14        109.42        121.43       103.26 o                         
  14   0  14        168.54        353.76        99.45 o                         
  16   0  14         14.66        155.55        91.46 o                         
  18   0  14        280.54        528.36       120.60 o                         
  20   0  14        109.02        382.77       178.32 o                         
 -27   1  14          7.69         -8.26        56.51 o                         
 -25   1  14          2.61         21.28        29.21 o                         
 -23   1  14         12.98          6.51        23.56 o                         
 -21   1  14          5.79         37.39        24.43 o                         
 -19   1  14          0.19        -19.40        19.40 o                         
 -17   1  14        890.91        845.53        74.78 o                         
 -15   1  14         10.85         23.49        19.83 o                         
 -13   1  14         54.33         62.06        19.89 o                         
 -11   1  14       4385.09       4047.68        91.54 o                         
  -9   1  14          0.11         15.15        12.69 o                         
  -7   1  14        209.99        206.07        19.17 o                         
  -5   1  14        574.85        691.63        38.20 o                         
  -3   1  14        109.41        129.10        17.57 o                         
  -1   1  14        575.75        591.81        33.12 o                         
   1   1  14         86.37         71.16        15.21 o                         
   3   1  14       1799.77       1772.74        90.14 o                         
   5   1  14         92.60         63.98        17.86 o                         
   7   1  14        439.08        405.80        43.85 o                         
   9   1  14       1691.93       1681.40        96.89 o                         
  11   1  14        267.72        151.10        40.68 o                         
  13   1  14        100.20         65.97        45.26 o                         
  15   1  14        100.88         63.59        37.89 o                         
  17   1  14          4.75         25.76        41.20 o                         
  19   1  14         58.74        172.88        71.25 o                         
  21   1  14          0.98         64.35        66.48 o                         
 -26   2  14        658.45        620.96       103.91 o                         
 -24   2  14        336.66        194.68        46.36 o                         
 -22   2  14        596.89        542.14        70.76 o                         
 -20   2  14        390.73        469.78        52.59 o                         
 -18   2  14        233.71        194.97        35.92 o                         
 -16   2  14       1030.57       1079.80        66.85 o                         
 -14   2  14         65.03         44.67        21.96 o                         
 -12   2  14        571.39        624.64        47.56 o                         
 -10   2  14       4155.89       4166.91        92.27 o                         
  -8   2  14         56.02         65.36        18.91 o                         
  -6   2  14       8149.56       8166.56       135.91 o                         
  -4   2  14       1854.41       1838.61        72.04 o                         
  -2   2  14        903.50        907.74        45.86 o                         
   0   2  14        423.93        387.27        38.21 o                         
   2   2  14         53.03         48.87        19.92 o                         
   4   2  14       8145.54       8017.44       143.90 o                         
   6   2  14        190.96        159.56        33.39 o                         
   8   2  14       1343.89       1404.49        91.05 o                         
  10   2  14         89.43        128.77        40.10 o                         
  12   2  14        210.87        340.86        76.56 o                         
  14   2  14         38.69         47.77        48.56 o                         
  16   2  14         54.10        139.77        48.33 o                         
  18   2  14          0.72         19.40        40.65 o                         
  20   2  14         57.27         34.69        61.07 o                         
 -25   3  14         28.93         15.93        36.39 o                         
 -23   3  14         47.94         69.42        35.45 o                         
 -21   3  14        143.96         93.46        38.39 o                         
 -19   3  14        202.87        246.62        45.93 o                         
 -17   3  14         12.68         14.04        26.42 o                         
 -15   3  14          2.49         14.02        23.52 o                         
 -13   3  14        287.51        343.52        53.74 o                         
 -11   3  14         65.05        103.51        29.77 o                         
  -9   3  14        163.83        185.28        28.33 o                         
  -7   3  14       3496.99       3586.56        96.89 o                         
  -5   3  14         65.34         11.34        22.37 o                         
  -3   3  14       2200.72       2299.65        93.23 o                         
  -1   3  14          7.24         24.47        20.21 o                         
   1   3  14        569.22        545.72        46.48 o                         
   3   3  14         62.38         36.36        22.78 o                         
   5   3  14          1.29         20.35        20.57 o                         
   7   3  14         88.87        122.98        34.82 o                         
   9   3  14         29.94         36.37        29.78 o                         
  11   3  14          2.61        -16.34        30.02 o                         
  13   3  14         75.84         43.55        37.92 o                         
  15   3  14         47.01         39.78        38.56 o                         
  17   3  14          5.44         30.75        42.27 o                         
  19   3  14        121.58        180.19        69.76 o                         
 -24   4  14        130.97         56.46        48.47 o                         
 -22   4  14        207.05        202.55        55.61 o                         
 -20   4  14        306.08        290.99        53.25 o                         
 -18   4  14        583.68        719.44        73.85 o                         
 -16   4  14        332.97        342.45        54.26 o                         
 -14   4  14         44.82         48.66        30.35 o                         
 -12   4  14        289.80        347.99        60.02 o                         
 -10   4  14        212.60        202.45        37.77 o                         
  -8   4  14         34.04         41.89        26.20 o                         
  -6   4  14       1867.12       1960.22        97.75 o                         
  -4   4  14       2123.97       2308.33       107.37 o                         
  -2   4  14        158.11        117.29        28.85 o                         
   0   4  14        217.26        123.30        50.22 o                         
   2   4  14        524.72        502.41        52.49 o                         
   4   4  14       1524.44       1551.69        93.31 o                         
   6   4  14         23.65         21.99        26.29 o                         
   8   4  14        261.50        292.41        50.69 o                         
  10   4  14         91.54         90.48        37.80 o                         
  12   4  14         44.36         37.03        36.72 o                         
  14   4  14          3.50         90.90        53.36 o                         
  16   4  14          5.23        -30.45        73.26 o                         
 -21   5  14        345.84        369.19        61.87 o                         
 -19   5  14        229.29        174.59        50.40 o                         
 -17   5  14        118.14        117.81        40.39 o                         
 -15   5  14         40.74         38.53        31.63 o                         
 -13   5  14        128.95        126.86        37.98 o                         
 -11   5  14         71.10         63.70        33.49 o                         
  -9   5  14        149.67        155.10        36.10 o                         
  -7   5  14       1298.83       1675.17       140.56 o                         
  -5   5  14        140.17        119.75        35.16 o                         
  -3   5  14         90.02         64.05        33.42 o                         
  -1   5  14        114.61         75.45        42.75 o                         
   1   5  14        248.76        224.00        52.16 o                         
   3   5  14       1236.67       1170.67       105.75 o                         
   5   5  14          2.08          1.12        30.71 o                         
   7   5  14          9.62        -28.81        28.81 o                         
   9   5  14         35.01         -4.24        33.45 o                         
  11   5  14        195.82        249.90        56.71 o                         
  13   5  14         34.42         26.58        42.82 o                         
 -16   6  14         94.79        176.77        49.08 o                         
 -14   6  14        104.16        111.76        60.22 o                         
 -12   6  14        568.78        662.90        64.04 o                         
 -10   6  14        315.34        378.74        52.54 o                         
  -8   6  14          1.82        -15.84        28.24 o                         
  -6   6  14          4.40         12.06        29.64 o                         
  -4   6  14        473.45        439.01        54.33 o                         
  -2   6  14        302.61        214.15        52.57 o                         
   0   6  14        155.85        134.64        44.90 o                         
   2   6  14         26.58         31.10        38.76 o                         
   4   6  14         12.60          8.29        33.93 o                         
   6   6  14        212.40        210.64        56.02 o                         
   8   6  14        217.34        208.82        62.84 o                         
  10   6  14        202.40        255.80        95.86 o                         
 -11   7  14       1387.33       1766.06       235.14 o                         
  -9   7  14         11.47         58.00        44.64 o                         
  -7   7  14        109.25         95.99        44.45 o                         
  -5   7  14        189.61        164.85        52.93 o                         
  -3   7  14         23.30          3.63        39.10 o                         
  -1   7  14          5.24         29.40        46.41 o                         
   1   7  14         65.44        108.12        68.55 o                         
   3   7  14         43.86         15.40        57.72 o                         
   5   7  14         25.59        -29.71        43.49 o                         
 -27   1  15         43.10         30.02        41.53 o                         
 -25   1  15        494.32        507.13        61.98 o                         
 -23   1  15        112.77         97.20        31.47 o                         
 -21   1  15         57.71         17.30        24.38 o                         
 -19   1  15       2949.61       3229.44       131.39 o                         
 -17   1  15        239.59        304.70        44.84 o                         
 -15   1  15       1528.14       1558.13        79.62 o                         
 -13   1  15         10.88         29.38        19.07 o                         
 -11   1  15        498.19        492.48        54.98 o                         
  -9   1  15       1937.32       2043.75        80.60 o                         
  -7   1  15        296.29        206.83        30.29 o                         
  -5   1  15       1409.06       1441.54        62.86 o                         
  -3   1  15        822.21        799.70        46.37 o                         
  -1   1  15        404.71        507.23        36.06 o                         
   1   1  15        338.98        220.43        35.29 o                         
   3   1  15        530.93        479.56        37.15 o                         
   5   1  15       3435.30       3457.10       146.49 o                         
   7   1  15       5136.56       5254.94       138.31 o                         
   9   1  15        823.81        890.27        74.73 o                         
  11   1  15        249.58        221.01        53.62 o                         
  13   1  15        127.79        105.27       103.39 o                         
  15   1  15        450.55        557.27       103.40 o                         
  17   1  15         43.41         77.83        66.80 o                         
  19   1  15        283.79        305.88       108.33 o                         
 -26   2  15        295.08        199.48        63.99 o                         
 -24   2  15         17.36         87.49        39.53 o                         
 -22   2  15         15.56         -8.82        27.54 o                         
 -20   2  15         93.12         30.17        32.01 o                         
 -18   2  15        395.49        363.63        44.58 o                         
 -16   2  15          4.19          3.74        19.78 o                         
 -14   2  15        732.76        759.31        54.59 o                         
 -12   2  15        534.52        559.93        70.70 o                         
 -10   2  15        491.36        503.12        41.87 o                         
  -8   2  15         15.75         27.16        18.03 o                         
  -6   2  15       3740.41       3727.62       103.45 o                         
  -4   2  15        361.39        512.71        48.68 o                         
  -2   2  15          1.43         11.06        16.62 o                         
   0   2  15       1133.60       1174.89        62.86 o                         
   2   2  15       2419.12       2344.77       213.78 o                         
   4   2  15        166.12        112.48        25.86 o                         
   6   2  15       1134.89       1261.17       110.44 o                         
   8   2  15        615.60        675.98        60.21 o                         
  10   2  15          0.59         33.96        33.52 o                         
  12   2  15        212.63        189.05        56.73 o                         
  14   2  15          0.21         -2.08        36.38 o                         
  16   2  15         13.64         38.84        39.58 o                         
  18   2  15          0.40         86.37        77.91 o                         
 -25   3  15        480.63        500.39        80.46 o                         
 -23   3  15        292.42        326.69        57.93 o                         
 -21   3  15        390.50        450.90        59.60 o                         
 -19   3  15        207.94        305.09        48.91 o                         
 -17   3  15          5.79         -7.61        24.20 o                         
 -15   3  15          2.21          5.59        24.60 o                         
 -13   3  15        473.81        601.29        54.26 o                         
 -11   3  15       2402.38       2417.67       107.51 o                         
  -9   3  15       4632.51       4622.80       144.74 o                         
  -7   3  15        500.92        540.78        62.09 o                         
  -5   3  15         61.71         69.72        24.68 o                         
  -3   3  15       6390.42       6430.00       145.72 o                         
  -1   3  15        976.33        955.42        62.39 o                         
   1   3  15       1101.32       1180.50        71.52 o                         
   3   3  15        528.90        445.79        53.67 o                         
   5   3  15        345.51        232.80        52.33 o                         
   7   3  15         10.98          0.13        31.49 o                         
   9   3  15        331.64        283.29        71.09 o                         
  11   3  15        623.31        826.56       133.74 o                         
  13   3  15         69.65         80.35        47.54 o                         
  15   3  15        108.07         78.93        47.01 o                         
  17   3  15        111.22        104.08        59.43 o                         
 -22   4  15         68.96         72.82        71.88 o                         
 -20   4  15         41.89         34.86        33.86 o                         
 -18   4  15         64.64         75.31        36.03 o                         
 -16   4  15         80.62        101.92        36.22 o                         
 -14   4  15        503.55        432.63        59.96 o                         
 -12   4  15        508.99        526.93        69.82 o                         
 -10   4  15       1087.75       1032.01        94.71 o                         
  -8   4  15          7.11         18.66        27.30 o                         
  -6   4  15        104.05        184.62        37.86 o                         
  -4   4  15        473.61        522.88        65.18 o                         
  -2   4  15        126.25        119.96        30.47 o                         
   0   4  15       1596.30       1794.28       138.83 o                         
   2   4  15        801.08        881.14        86.79 o                         
   4   4  15        998.95       1031.75        84.73 o                         
   6   4  15         70.72         46.68        31.83 o                         
   8   4  15        151.82        176.86        46.47 o                         
  10   4  15         78.56         18.65        36.65 o                         
  12   4  15        116.03         89.47        43.65 o                         
  14   4  15        123.30         91.94        60.45 o                         
  16   4  15          5.97         55.29        58.25 o                         
 -19   5  15        214.95        142.52        96.65 o                         
 -17   5  15        103.84         74.34        38.96 o                         
 -15   5  15        108.28         77.47        37.57 o                         
 -13   5  15          2.27         46.90        31.25 o                         
 -11   5  15        204.81        208.58        46.10 o                         
  -9   5  15        294.44        277.47        47.87 o                         
  -7   5  15        146.04        111.92        33.45 o                         
  -5   5  15        379.80        331.80        45.30 o                         
  -3   5  15         21.99         26.65        32.87 o                         
  -1   5  15        673.01        643.32       124.29 o                         
   1   5  15         49.63         37.05        36.30 o                         
   3   5  15          0.07         -9.68        27.94 o                         
   5   5  15        681.86        881.63        86.50 o                         
   7   5  15         55.27          6.00        36.53 o                         
   9   5  15        165.58         33.29        46.28 o                         
  11   5  15         39.15         15.52        43.32 o                         
  13   5  15          0.55        -36.83       106.84 o                         
 -16   6  15         13.74         37.06        50.05 o                         
 -14   6  15          5.91         39.26        33.72 o                         
 -12   6  15         25.08         83.74        41.02 o                         
 -10   6  15        281.14        287.89        48.66 o                         
  -8   6  15        459.92        532.63       106.76 o                         
  -6   6  15        153.85        210.57        46.35 o                         
  -4   6  15        186.71        162.09        46.27 o                         
  -2   6  15          4.39          4.65        32.50 o                         
   0   6  15         23.15         12.96        34.54 o                         
   2   6  15         34.62         18.88        37.48 o                         
   4   6  15         53.98         61.28        54.55 o                         
   6   6  15        290.69        344.43        62.18 o                         
   8   6  15          5.19         -7.38        44.71 o                         
  -9   7  15        261.82        207.12        53.96 o                         
  -7   7  15          0.02         14.10        41.65 o                         
  -5   7  15        210.36        231.45        71.67 o                         
  -3   7  15         75.91         47.67        52.71 o                         
  -1   7  15          0.05         26.18        46.89 o                         
   1   7  15          0.57        -39.43        39.43 o                         
 -26   0  16          9.36         30.08        55.46 o                         
 -24   0  16        660.78        814.35       123.32 o                         
 -22   0  16         67.78          7.58        35.36 o                         
 -20   0  16        177.21        241.54        61.27 o                         
 -18   0  16       1314.06       1641.47       120.96 o                         
 -16   0  16       2219.63       2323.57       217.12 o                         
 -14   0  16         22.78         -2.76        26.80 o                         
 -12   0  16          6.41         27.82        27.26 o                         
 -10   0  16       7805.41       7871.75       191.87 o                         
  -8   0  16       7873.85       7375.30       178.02 o                         
  -6   0  16        113.93         24.67        20.83 o                         
  -4   0  16        433.31        406.99        47.92 o                         
  -2   0  16         23.91         -0.98        22.64 o                         
   0   0  16         67.79         70.57        29.11 o                         
   2   0  16         13.60          6.22        22.57 o                         
   4   0  16        185.85        237.08        46.23 o                         
   6   0  16        123.21        110.93        39.13 o                         
   8   0  16          1.40        -49.86        49.86 o                         
  10   0  16         11.67          0.04       144.50 o                         
  12   0  16       4243.08       5275.66       329.65 o                         
  14   0  16       1855.15       1730.74       302.83 o                         
  16   0  16        120.87        164.48       124.51 o                         
 -25   1  16         55.97         86.22        40.06 o                         
 -23   1  16         16.62         15.40        26.96 o                         
 -21   1  16          0.96        -19.36        22.44 o                         
 -19   1  16          5.14          8.27        24.21 o                         
 -17   1  16         43.65          1.88        23.41 o                         
 -15   1  16         45.28         49.41        24.34 o                         
 -13   1  16       1020.61        945.20        61.79 o                         
 -11   1  16         19.83         19.32        19.11 o                         
  -9   1  16       1825.88       2048.99        84.16 o                         
  -7   1  16        478.21        499.82        42.31 o                         
  -5   1  16        235.43        322.33        32.47 o                         
  -3   1  16         26.09         43.62        17.33 o                         
  -1   1  16        135.59        144.08        24.36 o                         
   1   1  16        104.13         83.08        21.13 o                         
   3   1  16        207.98        150.38        26.09 o                         
   5   1  16         42.06         31.02        28.73 o                         
   7   1  16       2693.13       2790.02       150.41 o                         
   9   1  16        110.88        135.92        77.75 o                         
  11   1  16        226.93        276.00        82.36 o                         
  13   1  16        228.11        297.41        81.58 o                         
  15   1  16          1.07         62.89       104.74 o                         
  17   1  16        111.29        116.26        75.96 o                         
  19   1  16        101.55        105.15       123.75 o                         
 -24   2  16        644.51        888.18       100.55 o                         
 -22   2  16        563.12        557.19        65.97 o                         
 -20   2  16        107.47        123.13        41.45 o                         
 -18   2  16       1292.35       1253.38        82.14 o                         
 -16   2  16        700.48        843.19        66.23 o                         
 -14   2  16         91.48         29.28        22.77 o                         
 -12   2  16         72.25         44.38        26.43 o                         
 -10   2  16       2172.29       2285.88       115.82 o                         
  -8   2  16        234.98        159.93        27.12 o                         
  -6   2  16        407.75        435.11        41.14 o                         
  -4   2  16       4771.17       4595.66       109.53 o                         
  -2   2  16        630.24        661.33        48.84 o                         
   0   2  16        600.27        661.23        62.49 o                         
   2   2  16       1373.18       1299.98        97.63 o                         
   4   2  16         98.74         44.19        29.07 o                         
   6   2  16        319.40        401.43        48.28 o                         
   8   2  16        839.40        933.70        93.97 o                         
  10   2  16         54.65         36.59        80.36 o                         
  12   2  16         12.79         -0.02        53.96 o                         
  14   2  16          0.48         68.24        53.07 o                         
  16   2  16          7.95         69.51        58.60 o                         
  18   2  16        141.53        246.68       110.06 o                         
 -23   3  16        122.23         78.95        64.34 o                         
 -21   3  16          0.80         -9.96        29.13 o                         
 -19   3  16          2.68          9.08        36.55 o                         
 -17   3  16         18.34         17.34        29.28 o                         
 -15   3  16         33.41         47.72        30.50 o                         
 -13   3  16         18.30         19.58        33.44 o                         
 -11   3  16        474.90        415.71        53.36 o                         
  -9   3  16        653.56        819.66        66.08 o                         
  -7   3  16         66.77         55.73        25.54 o                         
  -5   3  16         59.07         32.03        25.18 o                         
  -3   3  16        882.67        987.76        74.50 o                         
  -1   3  16        384.24        334.98        50.08 o                         
   1   3  16        110.47        164.45        36.90 o                         
   3   3  16         40.90         79.11        36.99 o                         
   5   3  16        334.79        327.98        50.80 o                         
   7   3  16          3.10        -10.88        25.83 o                         
   9   3  16        170.49        188.50        44.51 o                         
  11   3  16        106.13         72.83        43.60 o                         
  13   3  16          0.42         49.86        42.01 o                         
  15   3  16        103.90        157.85        55.65 o                         
  17   3  16         18.45         73.40        59.38 o                         
 -22   4  16        472.41        525.04       101.49 o                         
 -20   4  16         58.62         88.58        40.45 o                         
 -18   4  16        271.06        261.05        51.27 o                         
 -16   4  16        106.24         61.14        34.52 o                         
 -14   4  16        203.73        257.26        50.91 o                         
 -12   4  16          2.52         15.79        27.99 o                         
 -10   4  16        507.93        657.22        84.63 o                         
  -8   4  16        485.81        374.69        49.47 o                         
  -6   4  16         29.21        -21.50        31.52 o                         
  -4   4  16       1241.87       1441.21       170.42 o                         
  -2   4  16        608.24        596.29        77.60 o                         
   0   4  16        271.98        262.91        53.05 o                         
   2   4  16         33.02         30.38        35.04 o                         
   4   4  16         80.05         53.08        32.73 o                         
   6   4  16        616.17        623.67       145.59 o                         
   8   4  16        178.61        173.80        44.08 o                         
  10   4  16         45.62         -0.27        38.12 o                         
  12   4  16          1.08          6.93        43.91 o                         
  14   4  16          5.70        -22.50        46.40 o                         
 -19   5  16        362.69        324.15        59.25 o                         
 -17   5  16         45.79         57.71        37.17 o                         
 -15   5  16        258.67        203.75        48.79 o                         
 -13   5  16          5.68         66.95        34.26 o                         
 -11   5  16        246.86        294.56        52.02 o                         
  -9   5  16         13.46        -21.88        24.54 o                         
  -7   5  16          4.02          0.64        27.26 o                         
  -5   5  16        156.90        190.60        41.81 o                         
  -3   5  16       1248.67       1535.69       121.86 o                         
  -1   5  16          4.70         14.85        32.59 o                         
   1   5  16          9.39         13.59        31.12 o                         
   3   5  16         44.39         24.50        32.76 o                         
   5   5  16        474.17        557.98        78.38 o                         
   7   5  16        497.93        490.14        90.04 o                         
   9   5  16        115.10         31.21        42.16 o                         
  11   5  16         77.67         64.31        50.83 o                         
 -14   6  16         28.03        -22.61        46.29 o                         
 -12   6  16         14.41         26.58        32.69 o                         
 -10   6  16         57.76        -22.28        28.51 o                         
  -8   6  16        919.66        916.73        90.36 o                         
  -6   6  16          1.12        -10.73        29.72 o                         
  -4   6  16          0.05         -3.35        35.30 o                         
  -2   6  16         14.18         -2.77        34.48 o                         
   0   6  16         22.35         18.45        37.55 o                         
   2   6  16         53.07         16.84        40.27 o                         
   4   6  16          9.83        -27.51        36.43 o                         
   6   6  16          6.88         18.18        43.35 o                         
   8   6  16          0.03        -44.01        44.01 o                         
  -5   7  16         57.57         -8.77        62.26 o                         
  -3   7  16         51.69        194.66        79.83 o                         
 -25   1  17         50.34         29.11        49.06 o                         
 -23   1  17        445.41        483.32        68.36 o                         
 -21   1  17        408.98        403.14        91.24 o                         
 -19   1  17        236.76        227.27        47.26 o                         
 -17   1  17        609.56        579.91        54.64 o                         
 -15   1  17       1406.67       1388.60        99.54 o                         
 -13   1  17          7.11         46.69        23.13 o                         
 -11   1  17         26.99          0.47        17.51 o                         
  -9   1  17        673.09        706.48        60.01 o                         
  -7   1  17       1846.23       1724.69        77.15 o                         
  -5   1  17        160.64         71.42        23.13 o                         
  -3   1  17       1207.74       1043.59        69.92 o                         
  -1   1  17        511.60        565.10        42.47 o                         
   1   1  17        169.55        158.81        29.87 o                         
   3   1  17       1506.79       1762.37        90.81 o                         
   5   1  17        601.50        548.55        79.94 o                         
   7   1  17         76.68        130.12        71.38 o                         
   9   1  17       1156.61       1540.01       156.52 o                         
  11   1  17        251.45         62.29        62.21 o                         
  13   1  17        370.62        243.66       125.18 o                         
  15   1  17         47.48        175.78        69.16 o                         
  17   1  17        164.65        171.54        97.08 o                         
 -24   2  17         34.26        110.58        85.69 o                         
 -22   2  17        105.19         56.68        35.56 o                         
 -20   2  17          7.92         12.46        28.54 o                         
 -18   2  17         51.05         12.82        26.80 o                         
 -16   2  17         31.01         25.50        23.87 o                         
 -14   2  17        160.58        151.33        37.26 o                         
 -12   2  17        142.07        147.40        30.36 o                         
 -10   2  17        106.89         94.16        26.19 o                         
  -8   2  17         87.83        113.86        30.29 o                         
  -6   2  17         70.48         76.36        26.19 o                         
  -4   2  17          0.20         11.88        20.21 o                         
  -2   2  17        168.84        105.78        30.26 o                         
   0   2  17        103.21        109.56        30.06 o                         
   2   2  17        505.20        430.16        46.79 o                         
   4   2  17          4.71          5.47        27.30 o                         
   6   2  17        176.95        233.96        45.04 o                         
   8   2  17          6.10         -5.28        38.14 o                         
  10   2  17        102.85         70.06        48.36 o                         
  12   2  17          0.30          4.48        51.35 o                         
  14   2  17          6.71         27.71        55.94 o                         
  16   2  17         12.36         87.52        65.32 o                         
 -23   3  17        373.75        349.31        65.24 o                         
 -21   3  17        492.78        616.12        77.53 o                         
 -19   3  17        111.88        108.35        41.87 o                         
 -17   3  17        865.10        953.11        90.19 o                         
 -15   3  17        397.00        380.25        57.06 o                         
 -13   3  17        205.27        193.46        47.12 o                         
 -11   3  17        110.52         69.91        33.63 o                         
  -9   3  17        271.12        334.28        49.98 o                         
  -7   3  17       1182.08       1276.87        77.97 o                         
  -5   3  17         82.47         65.63        27.78 o                         
  -3   3  17         31.99         42.60        25.76 o                         
  -1   3  17        510.28        513.50        50.64 o                         
   1   3  17         40.15         27.87        29.69 o                         
   3   3  17          1.56         15.76        28.62 o                         
   5   3  17         37.39        -28.26        28.26 o                         
   7   3  17        393.39        411.48        67.27 o                         
   9   3  17          1.03        -32.98        32.98 o                         
  11   3  17          1.95          9.94        47.51 o                         
  13   3  17         31.51         46.47        51.06 o                         
  15   3  17        102.16        173.95        91.46 o                         
 -20   4  17         48.65          4.48        63.15 o                         
 -18   4  17         62.38        136.16        47.38 o                         
 -16   4  17         62.23         10.36        31.00 o                         
 -14   4  17         68.46         67.09        33.72 o                         
 -12   4  17        110.61        101.67        41.21 o                         
 -10   4  17        354.37        251.54        48.09 o                         
  -8   4  17        231.20        226.40        48.68 o                         
  -6   4  17        229.50        143.66        40.08 o                         
  -4   4  17          3.66        -27.09        27.09 o                         
  -2   4  17         28.62         31.45        27.57 o                         
   0   4  17        434.37        482.71        61.64 o                         
   2   4  17        575.86        645.27        63.68 o                         
   4   4  17       1530.78       1475.11        94.31 o                         
   6   4  17        109.51        147.05        43.54 o                         
   8   4  17        951.23        953.94       117.92 o                         
  10   4  17         72.74         28.98        41.51 o                         
  12   4  17         37.93        -22.40        65.23 o                         
 -17   5  17        232.03        249.93        98.29 o                         
 -15   5  17          7.23         42.05        36.01 o                         
 -13   5  17          3.68         11.51        33.63 o                         
 -11   5  17          0.13          6.80        30.96 o                         
  -9   5  17        394.06        433.24        78.21 o                         
  -7   5  17        305.40        208.65        42.28 o                         
  -5   5  17         85.09         98.78        33.66 o                         
  -3   5  17        581.64        396.41       129.40 o                         
  -1   5  17         10.29          8.06        30.72 o                         
   1   5  17          1.92         13.26        32.03 o                         
   3   5  17         55.38         48.64        39.22 o                         
   5   5  17         36.10          5.19        38.03 o                         
   7   5  17         35.55          4.84        40.93 o                         
   9   5  17        691.70        832.35       104.26 o                         
 -14   6  17          0.17        -20.32        39.75 o                         
 -12   6  17         99.96        113.21        64.24 o                         
 -10   6  17        163.61        164.31        48.35 o                         
  -8   6  17          3.42         24.94        44.81 o                         
  -6   6  17         26.67         41.37        36.74 o                         
  -4   6  17         14.41         41.18        40.17 o                         
  -2   6  17         47.28         20.94        42.65 o                         
   0   6  17         75.15         16.80        39.18 o                         
   2   6  17         78.02         69.94        61.57 o                         
   4   6  17         22.85          5.12        63.29 o                         
   6   6  17         28.08         11.69        64.41 o                         
 -24   0  18        431.74        431.52        88.09 o                         
 -22   0  18        755.47        857.55       110.76 o                         
 -20   0  18        681.56        759.59       148.84 o                         
 -18   0  18        104.51         40.06        44.38 o                         
 -16   0  18       1556.77       1586.35       205.82 o                         
 -14   0  18       1392.07       1509.46       143.67 o                         
 -12   0  18       2185.53       2488.41       157.62 o                         
 -10   0  18         84.57         51.61        34.02 o                         
  -8   0  18        410.16        288.81        68.81 o                         
  -6   0  18       2208.38       1993.18       267.26 o                         
  -4   0  18        454.33        366.54        66.46 o                         
  -2   0  18       2389.27       2111.85       140.46 o                         
   0   0  18         41.65         50.81        35.29 o                         
   2   0  18        124.19        188.19        48.72 o                         
   4   0  18         33.10          4.85        34.02 o                         
   6   0  18        162.03        135.00        74.56 o                         
   8   0  18        857.05        820.72       215.21 o                         
  10   0  18         97.23        126.05       115.29 o                         
  12   0  18        568.62        456.55       161.41 o                         
  14   0  18         32.68        227.51       147.57 o                         
  16   0  18        404.37        279.77       186.00 o                         
 -25   1  18        127.45        217.99        63.30 o                         
 -23   1  18          9.00          0.77        32.52 o                         
 -21   1  18        119.06        149.77        38.27 o                         
 -19   1  18          1.49          8.22        28.24 o                         
 -17   1  18         53.45         28.98        25.96 o                         
 -15   1  18         46.26         42.19        27.87 o                         
 -13   1  18        479.47        441.20        48.41 o                         
 -11   1  18          0.28         14.53        22.00 o                         
  -9   1  18         46.65         31.18        28.98 o                         
  -7   1  18         58.37          9.69        20.54 o                         
  -5   1  18         76.69         74.19        26.08 o                         
  -3   1  18        368.14        319.87        44.18 o                         
  -1   1  18        391.03        406.88        54.93 o                         
   1   1  18         43.46         46.86        27.11 o                         
   3   1  18          6.07          8.05        27.89 o                         
   5   1  18        135.79         58.31        42.27 o                         
   7   1  18         33.87         63.13        60.82 o                         
   9   1  18         58.09         87.86        63.75 o                         
  11   1  18        235.75        222.01        80.90 o                         
  13   1  18        195.82        148.01        70.37 o                         
  15   1  18        133.72         78.63       172.94 o                         
 -24   2  18         41.51          7.94        42.92 o                         
 -22   2  18        518.10        557.03        71.53 o                         
 -20   2  18        228.68        250.61        52.14 o                         
 -18   2  18          1.43          3.97        30.32 o                         
 -16   2  18        787.89        773.18        71.90 o                         
 -14   2  18        288.75        260.81        39.44 o                         
 -12   2  18        200.43        197.41        36.62 o                         
 -10   2  18        385.61        304.87        44.08 o                         
  -8   2  18        806.69        912.23        72.28 o                         
  -6   2  18        742.50        735.97        61.71 o                         
  -4   2  18          0.36         27.71        26.37 o                         
  -2   2  18        154.55        161.76        39.97 o                         
   0   2  18        744.53        745.77        62.31 o                         
   2   2  18          2.26        -28.40        28.40 o                         
   4   2  18        414.91        427.20        67.61 o                         
   6   2  18         81.16        202.05       186.00 o                         
   8   2  18        141.22        -15.95        50.18 o                         
  10   2  18         29.09         38.72        62.39 o                         
  12   2  18          0.30         85.78        67.39 o                         
  14   2  18         35.81         29.55        62.95 o                         
 -23   3  18         47.40         32.77        62.12 o                         
 -21   3  18        167.92         97.54        51.29 o                         
 -19   3  18          1.19         -0.84        31.81 o                         
 -17   3  18         74.91         81.90        36.02 o                         
 -15   3  18          0.51         -6.85        26.57 o                         
 -13   3  18        163.81        153.75        41.36 o                         
 -11   3  18         26.93         28.79        30.47 o                         
  -9   3  18         10.64         28.69        25.57 o                         
  -7   3  18        537.75        534.11        87.21 o                         
  -5   3  18          9.14         18.98        27.46 o                         
  -3   3  18          0.18         21.79        23.34 o                         
  -1   3  18        149.27         80.93        31.47 o                         
   1   3  18         13.64          4.17        26.81 o                         
   3   3  18          8.60         22.95        35.66 o                         
   5   3  18         69.98        132.01        44.06 o                         
   7   3  18         13.97        -30.97        52.14 o                         
   9   3  18        284.08        224.65        62.48 o                         
  11   3  18         27.17        -32.28        53.17 o                         
  13   3  18         22.11        -33.77        87.31 o                         
 -20   4  18         27.01         59.65        44.10 o                         
 -18   4  18         71.18         53.72        38.73 o                         
 -16   4  18        560.72        601.45        71.87 o                         
 -14   4  18         66.38         65.07        36.44 o                         
 -12   4  18         23.82         -3.49        34.21 o                         
 -10   4  18         27.68         11.61        28.94 o                         
  -8   4  18        741.94        668.48        79.27 o                         
  -6   4  18        581.47        606.05        68.39 o                         
  -4   4  18        286.87        254.09        50.03 o                         
  -2   4  18          5.88         -9.63        26.40 o                         
   0   4  18        151.34        140.81        43.45 o                         
   2   4  18         10.01         44.06        30.43 o                         
   4   4  18         38.09         24.25        31.91 o                         
   6   4  18         13.93         26.62        33.90 o                         
   8   4  18          0.99         28.13        39.24 o                         
  10   4  18         75.63         -9.34        60.61 o                         
  12   4  18          0.37        -49.60       182.93 o                         
 -17   5  18          0.15         55.22        41.39 o                         
 -15   5  18        103.04        100.13        49.02 o                         
 -13   5  18         13.22         89.39        39.29 o                         
 -11   5  18          2.20         15.84        33.83 o                         
  -9   5  18        232.07        200.57        48.50 o                         
  -7   5  18        993.58       1115.45        93.95 o                         
  -5   5  18          9.31         15.15        31.63 o                         
  -3   5  18         95.75         -6.97        35.96 o                         
  -1   5  18        125.82         82.65        41.94 o                         
   1   5  18         48.56         15.90        35.69 o                         
   3   5  18         29.24         14.15        35.67 o                         
   5   5  18          8.20        -33.58        33.58 o                         
   7   5  18         33.39        -20.03        42.60 o                         
   9   5  18        195.46        132.59        61.76 o                         
 -12   6  18         31.82         52.27       113.75 o                         
 -10   6  18          0.69          2.31        33.68 o                         
  -8   6  18          0.49        -17.68        46.63 o                         
  -6   6  18         88.92        -39.40        59.97 o                         
  -4   6  18         15.45         55.49       108.37 o                         
  -2   6  18         31.17         11.58        66.82 o                         
   0   6  18          7.58         15.34        46.18 o                         
   2   6  18          9.49         11.91        43.43 o                         
 -23   1  19        494.93        425.92        79.89 o                         
 -21   1  19        243.30        177.08        42.76 o                         
 -19   1  19        222.82        234.14        47.95 o                         
 -17   1  19          0.02        -24.13        24.13 o                         
 -15   1  19        242.49        239.67        41.40 o                         
 -13   1  19        339.69        289.87        60.27 o                         
 -11   1  19          8.12          4.90        30.02 o                         
  -9   1  19         13.05         10.23        21.21 o                         
  -7   1  19        960.19        948.43        77.86 o                         
  -5   1  19        237.71        252.23        41.61 o                         
  -3   1  19       1209.21       1393.65       112.97 o                         
  -1   1  19        123.77         93.94        50.87 o                         
   1   1  19          2.44        -27.82        29.53 o                         
   3   1  19        256.85        291.80        69.46 o                         
   5   1  19        373.54        553.57        75.74 o                         
   7   1  19        151.16         78.35        88.03 o                         
   9   1  19        268.70        255.31        79.08 o                         
  11   1  19        127.94         30.81        55.39 o                         
  13   1  19         13.07         75.08        74.40 o                         
  15   1  19          0.05         25.24        71.72 o                         
 -22   2  19         11.87         16.06        67.62 o                         
 -20   2  19         23.39         37.01        39.78 o                         
 -18   2  19          9.49         13.99        36.28 o                         
 -16   2  19        119.76         80.23        40.42 o                         
 -14   2  19          9.28         31.04        29.50 o                         
 -12   2  19          0.59         57.55        30.66 o                         
 -10   2  19         63.10        110.13        49.54 o                         
  -8   2  19        417.17        443.01        89.52 o                         
  -6   2  19        348.99        419.03        68.10 o                         
  -4   2  19        647.21        670.95        68.90 o                         
  -2   2  19        190.98        143.63        42.37 o                         
   0   2  19        128.93        158.22        43.20 o                         
   2   2  19         63.22        148.43        52.19 o                         
   4   2  19        179.88        166.27        42.84 o                         
   6   2  19          9.51         72.92        50.83 o                         
   8   2  19        293.08        362.46        94.94 o                         
  10   2  19          3.00         31.19        68.01 o                         
  12   2  19        137.35         53.67       126.12 o                         
  14   2  19         54.14        162.54        93.23 o                         
 -21   3  19        280.70        301.94       144.64 o                         
 -19   3  19        359.22        317.26        61.97 o                         
 -17   3  19         52.27         58.77        51.22 o                         
 -15   3  19        138.92        168.04        52.57 o                         
 -13   3  19       1040.81       1163.30        92.67 o                         
 -11   3  19        128.78        161.58        48.17 o                         
  -9   3  19        149.43         78.92        42.05 o                         
  -7   3  19         29.92         21.91        30.52 o                         
  -5   3  19          4.09         -2.65        24.91 o                         
  -3   3  19         24.60         49.85        27.47 o                         
  -1   3  19         31.76         19.23        31.49 o                         
   1   3  19          2.47         10.32        39.52 o                         
   3   3  19        443.87        657.71        92.56 o                         
   5   3  19          1.17        -16.87        33.81 o                         
   7   3  19        350.29        334.55        83.36 o                         
   9   3  19        385.51        279.36        90.79 o                         
  11   3  19        268.83        323.94        93.17 o                         
  13   3  19         22.92        106.29        85.20 o                         
 -18   4  19          0.59          8.55        50.66 o                         
 -16   4  19        174.34        162.74        48.30 o                         
 -14   4  19          3.64         10.26        35.46 o                         
 -12   4  19        495.06        581.00       109.51 o                         
 -10   4  19        137.49        144.71        57.63 o                         
  -8   4  19          0.17        -10.93        29.97 o                         
  -6   4  19          7.80        -15.28        27.09 o                         
  -4   4  19        171.07        209.56        50.03 o                         
  -2   4  19          3.09         20.03        34.18 o                         
   0   4  19         36.88          5.77        34.04 o                         
   2   4  19        222.18        197.46        47.29 o                         
   4   4  19         94.07         82.64        39.10 o                         
   6   4  19         45.54         49.37        39.23 o                         
   8   4  19         38.97         -7.51        46.10 o                         
  10   4  19        307.25        420.24       108.92 o                         
 -15   5  19         16.43          1.98        39.92 o                         
 -13   5  19        291.01        276.91        76.74 o                         
 -11   5  19         82.81        102.01        43.98 o                         
  -9   5  19          5.53         25.31        35.52 o                         
  -7   5  19         22.67        -40.29        40.29 o                         
  -5   5  19        125.11         84.21        41.61 o                         
  -3   5  19          7.57        -35.79        39.81 o                         
  -1   5  19          7.17          5.81        33.88 o                         
   1   5  19        148.60        201.10        50.79 o                         
   3   5  19          8.73        -34.34        34.34 o                         
   5   5  19         70.79        122.57        64.30 o                         
   7   5  19          2.22         36.60        71.28 o                         
  -8   6  19         27.70         11.98        53.48 o                         
  -6   6  19        190.66        207.96        66.88 o                         
  -4   6  19          0.91         -7.68        44.61 o                         
  -2   6  19         33.26          7.15        47.69 o                         
 -22   0  20       1713.34       1795.19       220.63 o                         
 -20   0  20        435.95        246.91        90.53 o                         
 -18   0  20        162.72         89.06        48.96 o                         
 -16   0  20         83.24         50.69        42.82 o                         
 -14   0  20        162.24         97.16        72.37 o                         
 -12   0  20        411.40        478.10        74.40 o                         
 -10   0  20        541.53        314.24        90.37 o                         
  -8   0  20          7.02          7.79        33.77 o                         
  -6   0  20         89.24         91.28        41.05 o                         
  -4   0  20          7.73         12.33        30.84 o                         
  -2   0  20         59.77         44.62        44.19 o                         
   0   0  20         94.09         38.71        36.82 o                         
   2   0  20        295.50        797.66       213.67 o                         
   4   0  20         70.61        158.33       119.90 o                         
   6   0  20        479.08        570.30       184.47 o                         
   8   0  20         27.09        -47.65        79.93 o                         
  10   0  20        148.58        169.09       124.51 o                         
  12   0  20        232.89        481.15       189.08 o                         
  14   0  20         36.75         -3.07        96.84 o                         
 -23   1  20         14.33         44.64        45.30 o                         
 -21   1  20          8.83         25.16        37.41 o                         
 -19   1  20          0.30          8.86        27.98 o                         
 -17   1  20         67.82         50.26        31.15 o                         
 -15   1  20         64.80         32.56        26.54 o                         
 -13   1  20        115.67         54.94        27.60 o                         
 -11   1  20         40.02         46.09        28.32 o                         
  -9   1  20        254.66        160.25        38.01 o                         
  -7   1  20          0.43         -2.06        24.91 o                         
  -5   1  20         60.79         20.03        25.54 o                         
  -3   1  20          0.01        -12.61        26.91 o                         
  -1   1  20         20.15         -3.76        26.76 o                         
   1   1  20        137.20         43.04        41.66 o                         
   3   1  20        170.26        133.92        52.30 o                         
   5   1  20        190.88        259.73        84.18 o                         
   7   1  20         10.03         -6.15        56.95 o                         
   9   1  20          3.02        -47.42        47.42 o                         
  11   1  20         13.98         92.92       171.40 o                         
  13   1  20          2.51         35.27       134.51 o                         
 -22   2  20         54.50        -18.73        40.59 o                         
 -20   2  20        498.10        519.96        81.07 o                         
 -18   2  20         31.68          7.19        35.31 o                         
 -16   2  20         29.73          7.72        33.88 o                         
 -14   2  20         58.43         62.15        41.42 o                         
 -12   2  20        266.11        221.52        46.24 o                         
 -10   2  20        109.11         87.74        38.29 o                         
  -8   2  20         76.76         48.70        37.58 o                         
  -6   2  20        222.62        126.39        53.53 o                         
  -4   2  20        350.41        272.39        88.12 o                         
  -2   2  20          1.99         -3.36        28.26 o                         
   0   2  20         85.08         85.51        42.10 o                         
   2   2  20        287.75        385.10        76.47 o                         
   4   2  20         27.16          0.15        34.21 o                         
   6   2  20        151.31        175.54       115.15 o                         
   8   2  20         80.59        193.68        83.01 o                         
  10   2  20         10.98         74.81       125.12 o                         
  12   2  20        238.01        372.21       185.88 o                         
 -19   3  20         56.29          3.07        89.16 o                         
 -17   3  20          5.09          5.88        34.28 o                         
 -15   3  20          7.53        -10.61        32.80 o                         
 -13   3  20        121.31        111.89        44.66 o                         
 -11   3  20          0.05         49.45        37.17 o                         
  -9   3  20        453.29        660.21        81.49 o                         
  -7   3  20        350.91        364.84        56.81 o                         
  -5   3  20          1.93          4.28        31.39 o                         
  -3   3  20         13.94        -27.61        37.67 o                         
  -1   3  20          3.52        -13.30        38.07 o                         
   1   3  20        103.07         88.92        49.78 o                         
   3   3  20         83.02         60.00        51.68 o                         
   5   3  20        113.35        129.57        50.52 o                         
   7   3  20         11.59         16.79        76.48 o                         
   9   3  20         89.95        111.07       144.11 o                         
  11   3  20          2.83         48.21        78.82 o                         
 -18   4  20          5.23         26.91        47.85 o                         
 -16   4  20         13.83         16.86        67.31 o                         
 -14   4  20          0.18         11.54        38.40 o                         
 -12   4  20        583.87        646.19        82.70 o                         
 -10   4  20         83.09         95.77        47.25 o                         
  -8   4  20         68.70         57.64        38.92 o                         
  -6   4  20          4.90        -31.81        31.81 o                         
  -4   4  20        301.03        438.56        81.41 o                         
  -2   4  20         51.44         82.83        52.84 o                         
   0   4  20        275.56        280.41        86.47 o                         
   2   4  20          8.86        -11.56        43.27 o                         
   4   4  20         11.75         39.04        44.60 o                         
   6   4  20          4.89        -34.92        41.30 o                         
   8   4  20          0.86        -24.97        93.93 o                         
 -13   5  20         20.28         25.55        40.96 o                         
 -11   5  20         50.85         49.20        44.19 o                         
  -9   5  20        115.13         64.62        49.07 o                         
  -7   5  20         70.00         86.99        48.57 o                         
  -5   5  20        206.80        232.07        56.72 o                         
  -3   5  20        229.67        357.52       102.51 o                         
  -1   5  20          3.21         -4.22        42.02 o                         
   1   5  20         10.71          7.18        56.58 o                         
   3   5  20         33.74         70.23        92.77 o                         
 -21   1  21         61.12         53.04        48.60 o                         
 -19   1  21       1140.62       1454.03       107.59 o                         
 -17   1  21          9.94         26.09        29.50 o                         
 -15   1  21         85.87         89.08        37.81 o                         
 -13   1  21         21.32         -2.51        27.12 o                         
 -11   1  21        149.00        120.74        39.06 o                         
  -9   1  21        210.31        178.48        48.06 o                         
  -7   1  21         23.14         21.22        28.69 o                         
  -5   1  21         51.89         24.55        33.05 o                         
  -3   1  21        158.46        126.24        39.85 o                         
  -1   1  21        181.67        287.41        53.25 o                         
   1   1  21        468.14        390.92        64.07 o                         
   3   1  21         39.05        -27.89        66.31 o                         
   5   1  21        253.60        277.89       134.87 o                         
   7   1  21        212.29        268.12       108.91 o                         
   9   1  21         26.32         79.14        83.68 o                         
  11   1  21        145.80        157.55       128.36 o                         
 -20   2  21          0.55         92.85        62.58 o                         
 -18   2  21         21.06         41.41        50.41 o                         
 -16   2  21          1.68         31.95        35.70 o                         
 -14   2  21         59.04         31.04        36.01 o                         
 -12   2  21        251.72        213.85        53.28 o                         
 -10   2  21         23.41        -27.32        27.98 o                         
  -8   2  21         42.40         77.77        37.24 o                         
  -6   2  21        146.02        173.08        43.37 o                         
  -4   2  21        301.64        342.02        56.40 o                         
  -2   2  21        100.02        -10.68        36.90 o                         
   0   2  21        117.22        106.48        68.12 o                         
   2   2  21         16.28         -7.55        41.83 o                         
   4   2  21         48.97          4.49        49.93 o                         
   6   2  21          3.48         60.11        62.58 o                         
   8   2  21        116.64         48.35        77.70 o                         
  10   2  21        191.61        270.55       190.61 o                         
 -19   3  21        111.24         60.64        46.77 o                         
 -17   3  21         20.60          4.76        49.96 o                         
 -15   3  21          4.15         19.84        41.52 o                         
 -13   3  21          9.11         36.94        37.83 o                         
 -11   3  21         27.98         -4.55        37.59 o                         
  -9   3  21       1044.43       1141.11       108.31 o                         
  -7   3  21         90.20          9.25        34.08 o                         
  -5   3  21          2.52         34.39        34.10 o                         
  -3   3  21          1.38        -25.83        32.88 o                         
  -1   3  21        296.70        303.27        70.58 o                         
   1   3  21        115.32         82.74        41.77 o                         
   3   3  21         30.03         60.76        64.57 o                         
   5   3  21        185.24        100.30        60.57 o                         
   7   3  21         88.85        112.82       157.83 o                         
   9   3  21          0.82        102.99       147.57 o                         
 -16   4  21         72.48        107.47        54.17 o                         
 -14   4  21        211.56        312.28       104.95 o                         
 -12   4  21         10.53         -7.05        38.54 o                         
 -10   4  21        123.32        139.34        69.38 o                         
  -8   4  21        319.62        594.35        84.40 o                         
  -6   4  21         16.60        -29.90        40.67 o                         
  -4   4  21        189.27        133.05        55.39 o                         
  -2   4  21          3.28          9.12        37.11 o                         
   0   4  21        272.18        221.27        80.68 o                         
   2   4  21          8.23          6.36        49.39 o                         
   4   4  21          0.03        -37.03        63.46 o                         
   6   4  21        178.00        134.24        69.77 o                         
 -11   5  21         32.83         39.47        54.64 o                         
  -9   5  21         60.98        145.22        69.40 o                         
  -7   5  21          2.72         -6.96        43.23 o                         
  -5   5  21          9.87         30.10        43.70 o                         
  -3   5  21          3.08         24.62        62.58 o                         
  -1   5  21         32.84        -17.59        48.07 o                         
   1   5  21          0.38         24.32        62.96 o                         
 -20   0  22         50.62         36.96        53.66 o                         
 -18   0  22        233.28        260.69        65.30 o                         
 -16   0  22         27.58         14.28        40.39 o                         
 -14   0  22          5.74         34.20        43.22 o                         
 -12   0  22         40.12         61.30        44.88 o                         
 -10   0  22        174.69        235.43        75.22 o                         
  -8   0  22        288.92        349.41        95.63 o                         
  -6   0  22         57.96         61.04        53.59 o                         
  -4   0  22        220.26        182.56       157.56 o                         
  -2   0  22        213.64        295.46        94.92 o                         
   0   0  22        326.95        276.48       102.20 o                         
   2   0  22        433.91         81.47       127.59 o                         
   4   0  22         79.18        -64.56       116.83 o                         
   6   0  22         53.03        -19.98       102.99 o                         
   8   0  22         19.54        -29.21        95.31 o                         
  10   0  22          0.43        149.11       139.89 o                         
 -19   1  22        155.06        101.68        50.74 o                         
 -17   1  22        276.12        333.30        61.38 o                         
 -15   1  22         44.02         22.48        34.83 o                         
 -13   1  22          4.77         30.21        32.40 o                         
 -11   1  22         64.96        130.50        42.35 o                         
  -9   1  22         97.94        131.09        40.65 o                         
  -7   1  22          3.80         -7.54        30.80 o                         
  -5   1  22          2.11         41.64        36.18 o                         
  -3   1  22         21.25         53.13        34.37 o                         
  -1   1  22         43.90          6.22        36.75 o                         
   1   1  22          2.51        -33.33        39.67 o                         
   3   1  22         88.27         68.59        68.51 o                         
   5   1  22          0.59         72.98        89.11 o                         
   7   1  22         42.70         -4.17        74.40 o                         
   9   1  22          0.88        110.57       102.17 o                         
 -18   2  22         34.55         16.44        52.80 o                         
 -16   2  22        239.18        308.31        82.15 o                         
 -14   2  22         73.07         34.87        39.66 o                         
 -12   2  22        414.72        406.54        63.75 o                         
 -10   2  22        293.30        157.74        44.16 o                         
  -8   2  22        229.99        285.25        57.36 o                         
  -6   2  22        106.39         37.77        35.62 o                         
  -4   2  22        441.31        443.85        63.31 o                         
  -2   2  22         13.61         10.36        35.70 o                         
   0   2  22        141.83        149.43        52.51 o                         
   2   2  22        133.24         24.01        38.73 o                         
   4   2  22          3.76         34.56        62.74 o                         
   6   2  22        404.72        126.81       203.80 o                         
   8   2  22         51.65        -23.06       141.42 o                         
 -17   3  22         13.60        -38.36        38.36 o                         
 -15   3  22          1.55         -2.52        50.28 o                         
 -13   3  22          0.17         44.75        40.11 o                         
 -11   3  22         67.30        108.91        45.47 o                         
  -9   3  22         83.52         62.58        43.47 o                         
  -7   3  22         17.76         19.80        37.15 o                         
  -5   3  22         28.98        -32.22        32.22 o                         
  -3   3  22        375.52        362.04        68.00 o                         
  -1   3  22         24.20        -18.50        38.44 o                         
   1   3  22         14.25         -2.36        34.27 o                         
   3   3  22         34.99         71.45        52.43 o                         
   5   3  22        188.42        274.84        90.99 o                         
   7   3  22          4.04        -62.53       110.00 o                         
 -14   4  22          0.88         23.63        44.91 o                         
 -12   4  22         67.46         43.10        46.39 o                         
 -10   4  22          2.66         39.82        77.91 o                         
  -8   4  22        463.24        390.80        85.35 o                         
  -6   4  22         81.57        122.76        58.98 o                         
  -4   4  22          9.68        -33.16        38.86 o                         
  -2   4  22        114.74         90.38        49.32 o                         
   0   4  22         56.22        -39.49        73.29 o                         
   2   4  22          1.82         -7.98        55.91 o                         
 -19   1  23        139.98         20.61        65.73 o                         
 -17   1  23          5.19         37.80        47.14 o                         
 -15   1  23        155.21        158.31        49.90 o                         
 -13   1  23         48.79         28.29        45.62 o                         
 -11   1  23        104.54         60.97        37.46 o                         
  -9   1  23          0.62         19.95        34.67 o                         
  -7   1  23        667.61        827.20        85.83 o                         
  -5   1  23         44.33         67.95        40.16 o                         
  -3   1  23         19.87         22.98        35.81 o                         
  -1   1  23        246.09        156.80        61.97 o                         
   1   1  23          2.68         50.69        94.10 o                         
   3   1  23        454.70        615.85       162.87 o                         
   5   1  23          0.73         96.49       160.64 o                         
   7   1  23        568.80        900.47       175.24 o                         
 -18   2  23        154.86        135.05        68.56 o                         
 -16   2  23         21.69         39.08        50.41 o                         
 -14   2  23          0.01         -2.58        39.16 o                         
 -12   2  23        180.49        198.65        50.44 o                         
 -10   2  23         20.24          4.24        35.30 o                         
  -8   2  23        231.06        234.46        54.44 o                         
  -6   2  23         10.85         42.34        37.21 o                         
  -4   2  23         36.84         28.44        39.26 o                         
  -2   2  23          3.72         -2.51        40.06 o                         
   0   2  23        124.30         65.31        47.34 o                         
   2   2  23        206.67        180.00        80.81 o                         
   4   2  23          0.00        -54.45        54.45 o                         
   6   2  23        111.84         70.68        83.41 o                         
 -15   3  23         13.58        -31.00        39.21 o                         
 -13   3  23        137.96         85.48        69.24 o                         
 -11   3  23          0.29          3.10        40.97 o                         
  -9   3  23         65.67         59.03        46.45 o                         
  -7   3  23        858.01        845.99       138.23 o                         
  -5   3  23        319.24        316.41        75.74 o                         
  -3   3  23        145.60         59.30        49.02 o                         
  -1   3  23          0.89        -35.69        35.69 o                         
   1   3  23         30.07         81.75        42.70 o                         
   3   3  23        567.52        449.27       111.90 o                         
 -10   4  23        100.11         82.70        59.02 o                         
  -8   4  23          3.63          0.85        48.68 o                         
  -6   4  23        282.95        136.03        72.49 o                         
  -4   4  23          9.38        -47.16        75.20 o                         
  -2   4  23         15.60        -30.40        58.41 o                         
 -16   0  24        440.82        299.83       173.54 o                         
 -14   0  24        242.27        163.65        72.07 o                         
 -12   0  24       1147.99       1294.36       163.07 o                         
 -10   0  24          0.72        -53.92        53.92 o                         
  -8   0  24        184.38        208.85        94.90 o                         
  -6   0  24        332.85        241.64       237.50 o                         
  -4   0  24        387.86        336.04       107.48 o                         
  -2   0  24          8.44         44.58       130.66 o                         
   0   0  24         10.70         33.82       110.68 o                         
   2   0  24        160.47         78.40       132.20 o                         
   4   0  24          1.28        -16.91       142.96 o                         
   6   0  24        294.79         -7.69       118.37 o                         
 -17   1  24        230.21        203.14        63.76 o                         
 -15   1  24         55.02         18.36        49.66 o                         
 -13   1  24        111.95        111.08        47.57 o                         
 -11   1  24        308.85        350.59        63.34 o                         
  -9   1  24         16.89         -5.11        33.19 o                         
  -7   1  24          0.03         16.59        36.27 o                         
  -5   1  24        105.32         78.64        46.66 o                         
  -3   1  24          3.30        -45.24        45.24 o                         
  -1   1  24         25.26         41.55        60.18 o                         
   1   1  24          7.14        -66.41        66.41 o                         
   3   1  24         11.72         21.52       130.66 o                         
   5   1  24         50.54         97.05        92.38 o                         
 -14   2  24          4.54         48.50        53.84 o                         
 -12   2  24         58.72         37.12        53.84 o                         
 -10   2  24         30.06          0.67        37.46 o                         
  -8   2  24          0.04         -3.76        34.06 o                         
  -6   2  24        613.42        657.90        89.23 o                         
  -4   2  24        178.52        184.32        57.67 o                         
  -2   2  24         44.89         19.78        44.91 o                         
   0   2  24        261.00        211.69        73.66 o                         
   2   2  24          0.28        -57.43        57.43 o                         
   4   2  24        226.66        156.71        99.92 o                         
 -11   3  24         12.09         -3.15        49.80 o                         
  -9   3  24          5.58          4.93        49.96 o                         
  -7   3  24        360.69        218.56        75.29 o                         
  -5   3  24          2.69         31.34        52.83 o                         
  -3   3  24          2.22        -12.71        49.66 o                         
  -1   3  24         29.38         26.73        53.25 o                         
   1   3  24         36.92         45.19        61.83 o                         
 -13   1  25         45.08        106.86        61.75 o                         
 -11   1  25         89.57         34.64        48.69 o                         
  -9   1  25        480.93        650.52        91.64 o                         
  -7   1  25        345.84        328.72        77.35 o                         
  -5   1  25        296.44        196.51       109.48 o                         
  -3   1  25        155.92         30.09        77.60 o                         
  -1   1  25          3.25        -77.14        77.14 o                         
   1   1  25         66.69         36.65       102.99 o                         
 -12   2  25          5.82        -34.26        71.99 o                         
 -10   2  25          9.29         36.35        44.56 o                         
  -8   2  25         15.57        -16.48        37.95 o                         
  -6   2  25         56.89        124.57        64.56 o                         
  -4   2  25         24.47          8.93        50.60 o                         
  -2   2  25         52.61         37.97        59.54 o                         
   0   2  25          7.64         13.41        97.38 o                         
 -10   0  26          4.59          6.15       113.75 o                         
  -8   0  26       2476.98       2840.52       285.87 o                         
  -6   0  26        249.15        144.47       156.80 o                         
  -4   0  26        383.25        -30.74       130.66 o                         
  -2   0  26          1.89        -12.30       146.03 o                         
  -9   1  26        113.89         73.82        69.94 o                         
  -7   1  26         64.76         38.07        97.55 o                         
  -5   1  26          1.67         -9.24        63.66 o                         
  -3   1  26        139.09        156.94       211.37 o                         
                                                                                
